# Supplementary material for: German longevity study reveals novel rare pro-longevity alleles clustering in mTOR signaling pathway
Source: GeroScience. 2025 Apr 15;47(3):4955–71. doi: 10.1007/s11357-025-01640-7 (PMC12181166; doi:10.1007/s11357-025-01640-7)
Supplement: Supplementary file 1 — (XLSX 2.28 MB) [file 11357_2025_1640_MOESM1_ESM.xlsx]

## Sheet: Supplementary Table 1
Supplementary Table 1 – Gene-based association analysis using STAAR-O incl. annotation weights
N = number of variants in mask; cMAC = cumulative minor allele count
Gene	Chromosome	Position (GRCh 38)	Category	N	cMAC	P-value	adjusted P-value FDR
RWDD1	6	116571409	missense	8	11.0906	3.73765e-07	0.0141936
RPS6	9	19375715	synonymous	6	15.1041	7.43607e-07	0.0141936
MESD	15	80946289	missense	11	15.1051	3.11979e-06	0.0365204
HOXA4	7	27128507	synonymous	11	14.1187	4.23656e-06	0.0365204
FLCN	17	17212212	missense	41	112.775	5.45698e-06	0.0365204
IHH	2	219054424	synonymous	15	44.3043	5.73994e-06	0.0365204
DNAJB13	11	73951026	synonymous	6	20.1447	8.10194e-06	0.0441845
SIT1	9	35649295	missense	9	31.2183	1.94344e-05	0.0852815
FAM187A	17	44899774	synonymous	12	23.1591	2.23396e-05	0.0852815
CCDC103	17	44899142	synonymous	12	23.1591	2.23396e-05	0.0852815
MPRIP	17	17042457	missense	153	408.867	3.72306e-05	0.0957717
GPC6	13	93226807	missense	31	179.231	3.81099e-05	0.0957717
CASP14	19	15049480	missense	18	41.2926	3.87815e-05	0.0957717
DELE1	5	141923855	synonymous	15	24.1667	4.27767e-05	0.0957717
SMAD3	15	67063763	missense	10	12.0871	4.51415e-05	0.0957717
GCSAML	1	247507058	missense	32	123.928	4.54995e-05	0.0957717
SETD9	5	56909260	missense	22	37.2633	4.61151e-05	0.0957717
TM4SF1	3	149369022	missense	11	15.1041	4.76663e-05	0.0957717
EPYC	12	90963682	synonymous	6	14.1064	5.73293e-05	0.103305
FADS6	17	74877302	synonymous	14	20.1936	5.74336e-05	0.103305
SRSF2	17	76734115	missense	6	15.1135	6.06595e-05	0.103305
TOPAZ1	3	44241886	synonymous	23	117.173	6.22402e-05	0.103305
NUDT18	8	22106874	synonymous	10	32.2213	8.23558e-05	0.130997
SYT1	12	78863993	synonymous	14	53.369	8.97751e-05	0.132518
ARRDC5	19	4890437	synonymous	8	12.083	9.02548e-05	0.132518
FOXG1	14	28766787	synonymous	13	61.8612	0.000112616	0.155857
SAMD9	7	93099513	missense	57	404.837	0.000114315	0.155857
CHRNA2	8	27459756	synonymous	14	18.1269	0.000122375	0.15832
TARBP2	12	53500921	synonymous	7	38.2628	0.000124416	0.15832
HOXD13	2	176092721	missense	25	46.3204	0.000199153	0.231639
OCM	7	5879827	missense	7	69.4891	0.00022487	0.233295
GLP2R	17	9822206	synonymous	17	23.1778	0.000225061	0.233295
ZNF337	20	25673195	synonymous	9	25.1731	0.000226115	0.233295
TMEM98	17	32927910	missense	8	10.0693	0.000235091	0.236174
DNAH10	12	123762188	synonymous	107	632.355	0.000250694	0.245391
XIRP1	3	39183210	synonymous	47	183.259	0.000258034	0.246261
PLPP1	5	55424854	synonymous	8	10.0776	0.000274433	0.249356
OR56A4	11	5999445	synonymous	12	43.3049	0.000279316	0.249356
CDCA8	1	37692481	missense	13	34.2666	0.000280872	0.249356
SELENBP1	1	151364304	missense	29	151.039	0.000301283	0.255728
RPS17	15	82536750	synonymous	6	10.0699	0.000301448	0.255728
SENP7	3	101324205	synonymous	12	41.4656	0.000315654	0.261958
OR10C1	6	29439306	missense	24	747.706	0.000354674	0.269433
NOC3L	10	94333226	missense	34	150.835	0.000356375	0.269433
CASTOR1	22	30285117	synonymous	14	38.2656	0.000366752	0.269433
MAP4K5	14	50418501	synonymous	12	21.3232	0.000367008	0.269433
CDK20	9	87966441	synonymous	11	50.3458	0.000375925	0.270773
FBXL4	6	98868535	missense	41	78.5466	0.000390811	0.276282
HLA-DOB	6	32812763	synonymous	11	58.4015	0.000415406	0.284071
DNAH10	12	123762188	missense	272	1120.72	0.000419736	0.284071
TBC1D12	10	94402541	synonymous	17	120.833	0.000424153	0.284071
EBF2	8	25841725	missense	21	43.2974	0.000431631	0.284095
FAM81B	5	95391366	missense	23	222.567	0.000440666	0.285126
FEM1B	15	68277745	missense	13	20.1387	0.000455517	0.289085
GPR89B	1	147928393	missense	7	28.2524	0.00046193	0.289085
RPE65	1	68428822	missense	24	46.3213	0.0004866	0.295522
GMCL1	2	69829660	missense	10	30.2895	0.000487698	0.295522
CCDC134	22	41800679	missense	11	14.1089	0.000516273	0.306641
CYP2C18	10	94683729	missense	22	56.3978	0.000532998	0.306641
SEMA5B	3	122909082	synonymous	40	330.313	0.000539157	0.306641
RASL11B	4	52862317	synonymous	7	33.2282	0.000541947	0.306641
CKMT2	5	81233320	synonymous	9	21.1488	0.000550888	0.306641
FRMD8	11	65386621	synonymous	24	156.128	0.000562276	0.306641
NPAS2	2	100820139	synonymous	18	51.361	0.00059604	0.316025
OR11A1	6	29425504	missense	44	898.744	0.000614805	0.317888
AP4E1	15	50908672	synonymous	8	18.1443	0.000616921	0.317888
COMMD2	3	149738472	missense	11	44.3217	0.000624534	0.317888
LINS1	15	100559369	synonymous	10	64.6202	0.000653212	0.326816
ADRA2A	10	111077029	synonymous	10	65.4501	0.000659197	0.326816
FUT8	14	65410592	synonymous	8	14.1359	0.000668019	0.326944
SERPINB1	6	2832332	missense	13	31.2159	0.000689708	0.333286
SLC27A2	15	50182196	synonymous	10	24.175	0.000746327	0.349754
C9orf50	9	129612225	missense	28	165.145	0.000750024	0.349754
C20orf203	20	32631625	missense	11	20.1609	0.000751354	0.349754
SLC17A5	6	73593379	missense	17	117.886	0.000795865	0.349754
HDAC9	7	18086949	synonymous	22	53.4038	0.00081248	0.349754
C3orf20	3	14675141	missense	51	172.19	0.000813613	0.349754
CHRNA2	8	27459756	missense	31	96.7028	0.000829757	0.349754
THAP12	11	76349898	missense	19	88.618	0.000832792	0.349754
AQR	15	34851782	synonymous	26	139.056	0.00083484	0.349754
MTMR10	15	30938941	synonymous	21	82.6491	0.000845575	0.349754
ALDH1A3	15	100877714	missense	18	121.876	0.000853389	0.349754
ZXDC	3	126437601	missense	42	106.733	0.000861214	0.349754
TMEM44	3	194587673	synonymous	14	63.4494	0.000903769	0.359389
ZNF596	8	232137	synonymous	12	32.2371	0.00093581	0.368294
ALDH2	12	111766887	missense	23	29.2126	0.000968018	0.373463
EIF2D	1	206571292	missense	33	86.6148	0.000968509	0.373463
ACOT12	5	81329996	missense	26	58.4056	0.00099101	0.373726
WFDC10B	20	45684651	missense	8	26.1798	0.00100169	0.373726
KANK4	1	62236165	synonymous	18	37.2749	0.00102816	0.373726
BTN2A2	6	26383096	missense	36	382.68	0.0010296	0.373726
LTA4H	12	96000753	synonymous	12	20.1656	0.00103195	0.373726
PRKAG2	7	151556124	missense	30	55.4347	0.00103428	0.373726
SOX17	8	54457935	synonymous	15	46.3189	0.00103772	0.373726
ZNF764	16	30553764	missense	37	130.9	0.00107454	0.376335
ACPP	3		synonymous	14	17.1677	0.00109482	0.378455
SFRP2	4	153780591	missense	13	16.1108	0.00111028	0.378455
HAVCR2	5	157085422	missense	20	233.63	0.00113398	0.378455
MGAT1	5	180784780	missense	15	19.1314	0.00114221	0.378455
FBXO47	17	38936432	missense	12	30.2452	0.00116624	0.378455
KRTAP9-1	17	41189887	synonymous	5	18.1251	0.00116963	0.378455
SLC40A1	2	189560590	missense	16	32.269	0.00121149	0.378716
RGS13	1	192636138	missense	5	10.0774	0.00121219	0.378716
ANKMY2	7	16599779	synonymous	7	10.0707	0.00122022	0.378716
NTMT1	9	129608884	missense	45	247.008	0.00129155	0.391802
ZC3H6	2	112275597	missense	43	150.04	0.00129318	0.391802
SPATS2	12	49366584	synonymous	10	11.0763	0.00134389	0.395298
AGXT	2	240868824	missense	38	158.107	0.00135325	0.395298
DONSON	21	33559542	synonymous	15	97.6784	0.00135507	0.395298
EPB41L4A	5	112142441	synonymous	19	236.35	0.0013649	0.395298
OR10C1	6	29439306	synonymous	7	148.018	0.00136517	0.395298
IL1R1	2	102064544	missense	19	115.961	0.00145595	0.40502
MPP2	17	43875357	missense	27	47.3279	0.0015034	0.40502
DCPS	11	126304060	synonymous	12	28.1955	0.00151206	0.40502
TMEM234	1	32214472	missense	20	53.3752	0.00152776	0.40502
C11orf53	11	111245725	missense	16	26.18	0.00153785	0.40502
LEPR	1	65420652	synonymous	19	119.892	0.00155009	0.40502
ARID5A	2	96536743	missense	29	54.3752	0.00155988	0.40502
GPATCH2	1	217426992	synonymous	11	43.3059	0.00156586	0.40502
TMC2	20	2536573	missense	36	95.676	0.00162161	0.40502
MMP28	17	35756249	missense	55	233.717	0.00162317	0.40502
COMTD1	10	75233641	missense	10	14.0974	0.00163604	0.40502
YARS2	12	32727490	synonymous	16	166.18	0.00164104	0.40502
XIRP1	3	39183210	missense	109	559.846	0.00168343	0.40502
ANKRD26	10	26973793	missense	53	369.547	0.00168798	0.40502
TNKS1BP1	11	57299638	synonymous	44	210.445	0.00170418	0.40502
WNT5B	12	1529891	missense	22	98.6787	0.00170503	0.40502
CTAGE1	18	22413599	missense	45	91.6388	0.00170971	0.40502
GTF2IRD2B	7	75092573	missense	6	12.2031	0.00171455	0.40502
XPOT	12	64404392	missense	30	103.852	0.00172936	0.40502
SLC2A3	12	7919230	missense	13	62.4305	0.00175081	0.407272
CYP2C19	10	94762681	missense	50	191.353	0.00176079	0.407272
BMPER	7	33904308	synonymous	7	126.884	0.00177519	0.407272
SCN7A	2	166403573	synonymous	31	133.99	0.00179146	0.407272
SLC25A42	19	19063994	synonymous	7	44.3094	0.00180114	0.407272
HOXB13	17	48724763	missense	7	39.2697	0.00181242	0.407272
ZNF3	7	100064033	missense	38	54.3795	0.00181485	0.407272
PNPLA5	22	43879678	missense	33	56.3882	0.00182432	0.407272
DBH	9	133636363	missense	49	364.515	0.00186106	0.413059
SYT13	11	45240302	synonymous	9	10.0692	0.00188209	0.414363
DHCR24	1	54849627	synonymous	16	74.5694	0.00188865	0.414363
RFC4	3	186789880	synonymous	6	24.2007	0.00191429	0.415217
SMNDC1	10	110290730	synonymous	6	10.0716	0.0019773	0.419377
NAALADL1	11	65044818	synonymous	23	67.4639	0.00198649	0.419377
FGF22	19	639879	synonymous	6	11.0768	0.00201241	0.419377
SLAMF8	1	159826811	missense	25	128.885	0.00201323	0.419377
ALG5	13	36949738	missense	12	35.3002	0.00201937	0.419377
ARFGEF3	6	138161939	synonymous	59	215.494	0.00203004	0.419377
NUP58	13	25301524	synonymous	12	40.291	0.00203223	0.419377
ZNF320	19	52860851	synonymous	11	13.091	0.00204251	0.419377
ZNF672	1	248838210	synonymous	19	61.4241	0.00204333	0.419377
PSPC1	13	19674752	synonymous	11	43.3124	0.00206672	0.42191
PLA2G1B	12	120322115	missense	11	25.1776	0.00210893	0.426376
IQCK	16	19716456	synonymous	5	106.758	0.00211094	0.426376
C4orf46	4	158666675	missense	6	29.2006	0.00214437	0.428199
ARMC6	19	19033575	synonymous	17	63.4359	0.00214982	0.428199
CYSTM1	5	140175156	missense	5	21.3342	0.00216762	0.428199
BTBD7	14	93237550	synonymous	17	90.6251	0.0021701	0.428199
WDR55	5	140664868	missense	33	76.5258	0.00217605	0.428199
C1QTNF4	11	47589667	missense	23	91.6301	0.00220547	0.431257
SETD1A	16	30957754	missense	87	177.242	0.00222548	0.431257
XXYLT1	3	195068284	synonymous	13	19.1314	0.00226346	0.432347
FAT3	11	92224818	synonymous	87	531.652	0.00226544	0.432347
FN3K	17	82735615	synonymous	12	22.154	0.00226794	0.432347
DNM1L	12	32679200	synonymous	14	199.425	0.0023478	0.439858
SYT3	19	50621307	synonymous	14	36.249	0.00235407	0.439858
SH2D4A	8	19313693	synonymous	14	104.725	0.00235639	0.439858
RNF111	15	58865175	synonymous	40	83.5872	0.0023715	0.439858
EPHA7	6	93240020	synonymous	15	60.4231	0.00238187	0.439858
TAAR1	6	132643312	missense	18	47.329	0.00238508	0.439858
STK36	2	218672069	synonymous	31	136.942	0.00239843	0.440193
AMER2	13	25161679	synonymous	23	123.875	0.00242365	0.441925
DARS	2		missense	13	64.4874	0.00243102	0.441925
CDK18	1	205504596	synonymous	11	17.1202	0.00247206	0.445316
NDUFA11	19	5891276	synonymous	9	14.0972	0.002473	0.445316
SPTLC1	9	92000087	missense	24	30.2669	0.00250837	0.449564
TPBGL	11	75240774	synonymous	17	55.3872	0.00252032	0.449594
TRIM69	15	44728988	synonymous	10	20.1516	0.00253713	0.450449
TMEM242	6	157289025	missense	8	18.1245	0.0025679	0.450449
CRTC1	19	18683678	synonymous	31	82.6897	0.00258039	0.450449
VENTX	10	133237855	missense	14	82.5673	0.00258411	0.450449
CTIF	18	48539031	synonymous	27	159.112	0.00261747	0.45419
RELA	11	65653599	synonymous	16	25.1797	0.00263283	0.454526
OR11A1	6	29425504	synonymous	14	221.523	0.00264322	0.454526
AFTPH	2	64524299	synonymous	14	19.1322	0.00266934	0.45696
BAHD1	15	40439721	synonymous	26	80.5578	0.00271837	0.463275
RBMS2	12	56521820	missense	10	12.1641	0.00273397	0.463863
SNX22	15	64151715	synonymous	13	19.1329	0.0027535	0.46511
MACF1	1	39081316	synonymous	157	634.441	0.00285394	0.478386
NCDN	1	35557473	synonymous	18	105.743	0.00288495	0.478386
FAN1	15	30890559	synonymous	39	180.246	0.00288668	0.478386
VAMP8	2	85561562	synonymous	7	25.1729	0.00291269	0.478386
FABP7	6	122779716	missense	6	58.7162	0.00291662	0.478386
LYPD6B	2	149038107	missense	11	54.3795	0.0029185	0.478386
HIST1H4I	6		synonymous	6	37.2638	0.00291981	0.478386
SEL1L2	20	13849247	missense	34	108.967	0.00294762	0.480878
HOXC5	12	54033050	missense	9	12.0845	0.00297319	0.482986
TMEM132E	17	34579487	missense	62	136.944	0.00301055	0.485003
HACD4	9	20999509	missense	12	121.451	0.0030155	0.485003
TCF7	5	134114681	synonymous	15	147.044	0.00302372	0.485003
ZNF479	7	57117676	missense	21	231.977	0.00306429	0.489452
PGP	16	2211593	missense	8	21.1458	0.00317949	0.505737
TMEM161A	19	19119169	missense	30	75.52	0.00323466	0.507943
TNNI3K	1	74235387	missense	51	174.261	0.00324813	0.507943
TMC6	17	78107397	synonymous	31	89.6157	0.00326643	0.507943
FIZ1	19	55591376	synonymous	17	24.166	0.00326745	0.507943
OR2G6	1	248508073	synonymous	13	36.249	0.00327767	0.507943
DHX32	10	125836337	missense	27	33.2299	0.0032779	0.507943
MZT2B	2	130181737	synonymous	12	103.735	0.00329637	0.507943
TAF15	17	35809482	missense	180	583.135	0.0032998	0.507943
BTNL2	6	32393339	missense	35	435.028	0.00336348	0.515666
FUT1	19	48748011	synonymous	9	11.0761	0.00340141	0.516734
CYB5R4	6	83859656	missense	23	70.5955	0.00341409	0.516734
IGFBP5	2	216672105	synonymous	11	82.621	0.00342418	0.516734
SCNN1D	1	1280436	missense	92	319.23	0.00345166	0.516734
RNF185	22	31160182	missense	6	32.2393	0.00346669	0.516957
SLU7	5	160401641	synonymous	8	12.1083	0.00353254	0.522261
PADI3	1	17249098	missense	55	455.164	0.00355057	0.522261
RRP8	11	6595072	missense	30	198.365	0.00355791	0.522261
AGTPBP1	9	85546539	synonymous	24	167.162	0.00356795	0.522261
IGF2BP3	7	23310209	missense	21	57.421	0.00359322	0.522261
GPX3	5	151020591	missense	12	14.0972	0.00360316	0.522261
VIL1	2	218419121	synonymous	23	41.2992	0.00360897	0.522261
LMCD1	3	8501807	missense	27	58.4026	0.00362453	0.522261
SCT	11	626309	missense	10	12.1826	0.00362539	0.522261
ZNF735	7	64207203	synonymous	9	45.5446	0.00365285	0.522713
TTC9	14	70641916	synonymous	8	11.0766	0.00365876	0.522713
MEP1A	6	46793389	missense	37	159.145	0.00367201	0.522713
PITRM1	10	3137728	synonymous	36	184.33	0.00368877	0.522713
HLA-DQA2	6	32741391	missense	10	70.4843	0.00370764	0.522713
SMAD9	13	36844831	synonymous	17	69.626	0.00371068	0.522713
CYP4Z1	1	47067231	missense	22	123.926	0.00375215	0.526469
ARHGAP27	17	45393902	synonymous	23	62.4295	0.00377003	0.526469
SHROOM3	4	76435229	missense	106	339.337	0.00377871	0.526469
AQP9	15	58138169	missense	15	36.279	0.00384147	0.532764
AMPH	7	38383704	synonymous	16	52.3619	0.00386397	0.532764
LACRT	12	54630811	missense	7	10.0739	0.00386576	0.532764
PLEKHG3	14	64704102	synonymous	29	40.2787	0.00394595	0.54106
GFOD2	16	67674531	synonymous	13	20.1383	0.00395431	0.54106
ICAM1	19	10271093	missense	33	217.5	0.00401358	0.543479
SAMD10	20	63974116	missense	14	214.49	0.00401476	0.543479
COL2A1	12	47972967	missense	57	79.5543	0.004023	0.543479
PAK5	20	9537370	missense	28	109.758	0.00403761	0.543479
TRPM4	19	49157741	missense	83	319.195	0.0040496	0.543479
DDX10	11	108665058	missense	28	84.6687	0.0040574	0.543479
GGACT	13	100530164	missense	11	17.1176	0.00413468	0.547217
NCAPH	2	96335766	missense	27	135.98	0.00413854	0.547217
LGMN	14	92703807	missense	26	61.4528	0.00416194	0.547217
SHC3	9	89005771	synonymous	16	31.2151	0.00418426	0.547217
ZNF628	19	55476617	synonymous	30	97.6969	0.00419874	0.547217
ZIC1	3	147393422	synonymous	24	74.5118	0.00421296	0.547217
FGF8	10	101770109	synonymous	6	12.083	0.00428709	0.550256
TRIM26	6	30184455	missense	22	81.5647	0.00432506	0.550256
C3orf58	3		synonymous	12	162.115	0.00433275	0.550256
SHH	7	155799980	missense	12	21.1479	0.00434106	0.550256
C3	19	6677704	missense	60	261.838	0.00434987	0.550256
PGAP3	17	39671122	missense	21	37.2621	0.00435304	0.550256
PRKACB	1	84078062	missense	12	34.5121	0.00439996	0.553835
ARHGEF18	19	7348937	missense	65	374.573	0.00441454	0.553835
RPH3AL	17	212389	missense	21	89.6313	0.00442488	0.553835
MESP1	15	89749875	missense	21	38.2632	0.00445975	0.556375
BORA	13	72727749	synonymous	12	23.2076	0.00448664	0.557907
KRT25	17	40748021	missense	20	62.4391	0.0045403	0.562746
CNN3	1	94896949	missense	11	13.0916	0.00458981	0.564125
IGF1	12	102395874	synonymous	6	33.2282	0.00461067	0.564125
ABTB2	11	34150987	missense	54	118.852	0.00463677	0.564125
ANGPTL7	1	11189355	missense	23	153.08	0.00472114	0.569631
PCID2	13	113177536	synonymous	14	84.589	0.00473176	0.569631
ERRFI1	1	8004404	synonymous	16	22.1523	0.00478918	0.569631
HEATR3	16	50065967	missense	33	66.5353	0.00480313	0.569631
SAMM50	22	43955442	synonymous	10	30.2748	0.0048249	0.569631
FRY	13	31846713	synonymous	77	247.82	0.00484281	0.569631
AK2	1	33007986	synonymous	7	55.386	0.00485717	0.569631
ALDH1A2	15	57953424	missense	33	61.4541	0.00486277	0.569631
DDX1	2	15591178	synonymous	16	91.708	0.0048636	0.569631
DCTN4	5	150708440	synonymous	10	12.0941	0.0048755	0.569631
DYDC1	10	80336105	missense	7	44.5498	0.00490853	0.569631
TMEM184C	4	147617386	missense	32	156.674	0.00491473	0.569631
INTS6	13	51354077	missense	21	48.3599	0.0049189	0.569631
MRPL3	3	131462212	synonymous	7	10.2097	0.00495181	0.569631
RAPGEFL1	17	40177010	missense	18	21.1484	0.00498046	0.569631
TMEM130	7	98846488	synonymous	16	28.2086	0.00501502	0.569631
FCRL2	1	157745733	missense	39	135.939	0.00502902	0.569631
ZCCHC8	12	122471599	synonymous	17	22.1835	0.00502952	0.569631
C12orf43	12	121000486	missense	17	104.849	0.00503172	0.569631
FBXO15	18	74073353	missense	24	36.2569	0.00503312	0.569631
CDH22	20	46173739	synonymous	23	39.2708	0.0050839	0.569631
SON	21	33543038	synonymous	72	359.574	0.00508826	0.569631
MFSD11	17	76735865	missense	28	126.898	0.00511703	0.569846
FRMPD2	10	48153088	missense	49	214.73	0.00513645	0.569846
KCTD15	19	33795933	missense	16	20.1574	0.00515023	0.569846
HSPA6	1	161524540	synonymous	12	68.7387	0.00518844	0.569846
WRNIP1	6	2765393	missense	50	146.006	0.00518946	0.569846
FBXO31	16	87326987	missense	28	104.722	0.00525879	0.569846
WTIP	19	34481758	synonymous	16	41.2836	0.00526004	0.569846
MESP2	15	89760591	missense	21	36.249	0.00526558	0.569846
ACOT12	5	81329996	synonymous	13	61.4281	0.00529724	0.569846
SNX1	15	64094123	synonymous	12	53.3682	0.00530758	0.569846
CILP2	19	19538248	missense	63	197.356	0.00533951	0.569846
ZNF397	18	35241030	synonymous	22	91.6307	0.00535296	0.569846
SYPL1	7	106090505	synonymous	5	12.0839	0.00538864	0.569846
P2RX2	12	132618776	missense	28	70.4862	0.00539862	0.569846
DOC2A	16	30005514	synonymous	10	13.0907	0.00542156	0.569846
SORBS3	8	22544986	missense	48	189.308	0.00544231	0.569846
MSRB1	16	1938229	missense	15	72.5315	0.00544231	0.569846
DNAJC8	1	28199456	missense	6	10.0707	0.00545577	0.569846
PTCD3	2	86106223	synonymous	14	16.1796	0.00546267	0.569846
GOLPH3	5	32124716	missense	13	18.1258	0.00546525	0.569846
TLR1	4	38790677	missense	81	442.056	0.00549777	0.569846
FOXQ1	6	1312098	synonymous	12	25.1737	0.00556431	0.569846
UBXN2A	2	23927285	missense	8	10.0692	0.00557439	0.569846
COX6C	8	99873200	missense	6	66.5026	0.00560312	0.569846
OR10G4	11	124012997	synonymous	5	56.4276	0.00561212	0.569846
EIF4ENIF1	22	31436977	synonymous	14	26.1802	0.00563011	0.569846
ERN2	16	23690310	missense	62	251.743	0.0056458	0.569846
FANCF	11	22622533	synonymous	12	124.858	0.00566257	0.569846
KIAA1324	1		missense	38	142.021	0.00566637	0.569846
KRTAP10-6	21	44591268	missense	19	66.6382	0.00568436	0.569846
RHBG	1	156369211	missense	26	118.818	0.00568708	0.569846
MTOR	1	11106535	missense	85	289.025	0.00569277	0.569846
NOTCH2	1	119911553	synonymous	37	112.96	0.00569295	0.569846
PSME4	2	53864069	missense	55	192.609	0.00569693	0.569846
BUD13	11	116748170	missense	41	126.884	0.00570219	0.569846
INPP5F	10	119726042	missense	43	189.442	0.00575628	0.57375
FOXO3	6	108559835	synonymous	19	111.031	0.00577883	0.574497
IFT172	2	27444377	synonymous	26	97.7567	0.00579962	0.574696
PALMD	1	99646113	synonymous	9	116.848	0.00582324	0.574696
FPGT-TNNI3K	1	74198235	missense	79	297.109	0.0058437	0.574696
PWWP2B	10	132397168	synonymous	31	162.118	0.00585352	0.574696
PTX3	3	157436850	missense	24	131.917	0.0058561	0.574696
CEP104	1	3812086	synonymous	18	112.796	0.00591179	0.578673
SACS	13	23288689	synonymous	90	404.823	0.0059587	0.578909
GRK3	22	25564675	synonymous	10	23.1664	0.00599264	0.579589
ZNF677	19	53235381	synonymous	11	131.915	0.00600181	0.579589
SCN1A	2	165984641	missense	39	164.159	0.00601224	0.579589
XPNPEP3	22	40857077	synonymous	9	16.111	0.00606515	0.581885
MYCN	2	15940550	missense	21	34.2366	0.00606654	0.581885
DNAJB12	10	72332830	synonymous	11	33.2286	0.00611134	0.582085
IRF2	4	184385702	synonymous	13	99.7054	0.00612519	0.582085
PLPPR2	19	11355386	synonymous	15	19.1314	0.0061415	0.582085
GGTLC1	20	23985050	missense	22	89.6272	0.00614891	0.582085
ALAD	9	113386312	missense	23	35.2447	0.00619937	0.582085
IGSF6	16	21639550	missense	12	156.224	0.00621331	0.582085
IK	5	140647058	missense	11	119.844	0.00623259	0.582085
CCDC92	12	123918660	synonymous	37	58.415	0.00623363	0.582085
BLID	11	122115340	missense	8	18.1267	0.00623534	0.582085
FMOD	1	203340628	synonymous	11	78.5394	0.00624412	0.582085
MEIOC	17	44656404	missense	40	78.6222	0.00633552	0.588213
CCDC43	17	44673069	missense	15	42.3465	0.00634823	0.588213
TSTD2	9	97600080	synonymous	11	21.1452	0.00639321	0.590947
GDE1	16	19501693	synonymous	7	17.2076	0.00641736	0.591746
ZNF543	19	57320472	missense	34	63.4366	0.00646298	0.593347
QSOX2	9	136206333	synonymous	27	177.221	0.00647822	0.593347
ACADL	2	210187126	missense	25	106.917	0.00649589	0.593347
SPRED2	2	65310851	synonymous	10	50.3509	0.0064969	0.593347
LAMC3	9	131009174	missense	107	367.559	0.00655465	0.596913
POU6F2	7	38977909	synonymous	26	82.6133	0.00656733	0.596913
ZNF202	11	123723914	missense	24	84.5809	0.00659285	0.596913
IFI27L1	14	94081301	missense	13	31.2161	0.00663065	0.596913
ZNF629	16	30778456	synonymous	13	21.1462	0.0066414	0.596913
SOX30	5	157625679	synonymous	15	75.5315	0.00664263	0.596913
CATSPERG	19	38335775	synonymous	29	44.3075	0.00664539	0.596913
GZMB	14	24630954	missense	12	49.3393	0.00667287	0.597974
KCNK7	11	65592836	synonymous	19	33.2286	0.00675445	0.601822
EPN1	19	55675226	missense	46	213.489	0.00677811	0.601822
RNF186	1	19814029	synonymous	5	40.2766	0.00678188	0.601822
FZD9	7	73433778	synonymous	21	240.653	0.00679038	0.601822
SF3B2	11	66050729	synonymous	20	146.197	0.00679464	0.601822
NOS2	17	27756766	synonymous	27	42.2957	0.00688272	0.60755
DUSP8	11	1554051	synonymous	28	92.6368	0.0069325	0.60755
PPP1R32	11	61481120	missense	32	535.778	0.00695264	0.60755
FAM83C	20	35285731	synonymous	19	44.3054	0.00696673	0.60755
SLC12A6	15	34229784	missense	36	186.003	0.00703109	0.60755
CYP24A1	20	54153446	synonymous	15	20.241	0.00705547	0.60755
PELO	5	52787916	missense	17	21.1467	0.00706994	0.60755
GHITM	10	84139482	synonymous	14	30.2354	0.00709853	0.60755
SCN8A	12	51590266	missense	33	46.3244	0.00711393	0.60755
HACL1	3	15560699	synonymous	8	12.1134	0.00712997	0.60755
CCDC30	1	42463221	missense	33	133.991	0.00714232	0.60755
VSTM2L	20	37903111	missense	15	128.886	0.00714423	0.60755
GRIK3	1	36795527	missense	34	124.86	0.00714752	0.60755
PTPN21	14	88465778	missense	57	164.511	0.00715631	0.60755
SETMAR	3	4303332	missense	45	149.061	0.00715852	0.60755
LMBRD2	5	36098407	missense	20	43.3905	0.00717126	0.60755
MAGI3	1	113390515	missense	47	257.809	0.00721628	0.60755
TNFAIP8L2	1	151156649	missense	13	15.1037	0.00724022	0.60755
MYBBP1A	17	4538897	synonymous	65	337.345	0.00724854	0.60755
KIAA1191	5	176346062	missense	18	29.2006	0.00730046	0.60755
BRD1	22	49773283	synonymous	51	228.574	0.00730152	0.60755
ARIH2	3	48918821	synonymous	15	17.1202	0.00730295	0.60755
OR4K2	14	19875142	missense	13	58.5939	0.00732823	0.60755
MSX1	4	4859665	synonymous	9	64.4432	0.00734772	0.60755
SLC25A37	8	23528956	missense	11	15.1037	0.00737402	0.60755
SATB2	2	199269505	missense	12	16.1107	0.00738195	0.60755
FILIP1	6	75291859	missense	46	175.23	0.00739387	0.60755
KRT26	17	40766238	synonymous	14	182.311	0.00740202	0.60755
SLC6A13	12	220621	missense	49	111.778	0.00743873	0.60755
MKI67	10	128096659	synonymous	78	389.695	0.00744607	0.60755
EXOC8	1	231332753	synonymous	10	92.6363	0.00745425	0.60755
ACSS3	12	80936414	synonymous	13	60.4479	0.00747884	0.60755
TEK	9	27109141	synonymous	20	58.4021	0.00752847	0.60755
CA12	15	63321378	synonymous	13	33.2484	0.00753063	0.60755
TMA16	4	163494442	missense	10	28.1955	0.00754764	0.60755
CCDC89	11	85683848	missense	20	118.816	0.00757906	0.60755
DENND4A	15	65658046	synonymous	23	82.8909	0.00759746	0.60755
PAPPA	9	116153791	synonymous	41	136.963	0.00760074	0.60755
TENT4B	16	50152911	synonymous	19	33.2361	0.00760274	0.60755
AGTR1	3	148697784	missense	18	58.4281	0.00761143	0.60755
CLRN2	4	17515165	synonymous	8	41.2836	0.00761317	0.60755
FCF1	14	74713144	missense	8	58.4181	0.00765316	0.60755
METTL9	16	21597218	missense	21	186.436	0.0076602	0.60755
ARL6IP5	3	69084937	missense	14	27.199	0.00766511	0.60755
ZNF268	12	133181409	synonymous	14	70.4952	0.00769927	0.60755
SNX18	5	54517759	missense	22	31.2172	0.00771275	0.60755
DIS3L	15	66293217	synonymous	19	51.3578	0.00775277	0.60755
RIPK1	6	3063824	synonymous	20	77.5736	0.00775522	0.60755
ATOH8	2	85751344	missense	25	132.913	0.00777389	0.60755
ZBTB21	21	41986831	synonymous	30	73.5049	0.00778283	0.60755
MYOM1	18	3066807	missense	91	424.037	0.00782669	0.60755
DTYMK	2	241675747	missense	12	16.1107	0.00782921	0.60755
B4GALT1	9	33104082	missense	16	29.2011	0.0078383	0.60755
LARP1	5	154682986	synonymous	27	106.735	0.00784602	0.60755
IBA57	1	228165804	missense	19	46.3181	0.00788354	0.608688
RCC1	1	28505943	synonymous	15	30.2112	0.00791856	0.608688
C2CD6	2	201487421	missense	54	280.216	0.00794414	0.608688
SCRN1	7	29920104	synonymous	10	29.2015	0.00798053	0.608688
GAMT	19	1397026	missense	27	78.5508	0.00798899	0.608688
FGL2	7	77193369	synonymous	7	64.4505	0.0080277	0.608688
TTPAL	20	44475874	synonymous	8	56.3873	0.00803282	0.608688
ZC3HC1	7	130018287	missense	14	73.505	0.00803546	0.608688
C2CD4D	1	151837818	missense	19	59.4105	0.00808332	0.608688
PPFIA1	11	70270690	synonymous	26	99.7288	0.00808693	0.608688
TMEM91	19	41350911	synonymous	13	156.072	0.00809963	0.608688
PRICKLE1	12	42456757	missense	28	98.6811	0.00810566	0.608688
CCDC158	4	76312997	synonymous	21	59.4288	0.00814605	0.609291
PLSCR2	3	146391421	synonymous	6	41.3258	0.00819773	0.610035
NYNRIN	14	24399003	missense	94	253.752	0.0082629	0.611195
DSG2	18	31498177	missense	44	298.053	0.00828508	0.611195
THPO	3	184371935	synonymous	8	88.6088	0.00829328	0.611195
ENDOV	17	80415165	missense	46	126.872	0.00830338	0.611195
ZNF799	19	12390016	missense	34	98.6883	0.00841717	0.614764
PIK3CD	1	9629889	synonymous	40	220.516	0.0084428	0.614764
SALL1	16	51135982	synonymous	39	113.788	0.0084633	0.614764
MYCBPAP	17	50508384	missense	68	223.543	0.00846941	0.614764
CEL	9	133061981	missense	32	131.76	0.00849824	0.614764
SH3BP5	3	15254353	missense	21	138.956	0.00850319	0.614764
ZNF398	7	149126416	synonymous	10	69.4776	0.00851834	0.614764
PRR23B	3	139019031	missense	13	15.1043	0.00853436	0.614764
NDUFA2	5	140638740	missense	27	110.765	0.00853822	0.614764
SPTBN1	2	54456317	synonymous	62	399.746	0.00857237	0.615132
MERTK	2	111898607	missense	56	144.072	0.00860566	0.616362
SEC61A2	10	12129637	synonymous	15	24.1913	0.00864057	0.616959
CCDC68	18	54901509	synonymous	7	92.0287	0.00864632	0.616959
MYO1H	12	109347900	missense	58	144.145	0.00869802	0.61949
ZBTB24	6	109460632	synonymous	16	21.1452	0.00871695	0.619683
CDC42EP4	17	73283624	synonymous	17	88.6088	0.0087706	0.621679
CCNB1	5	69167135	missense	19	56.4018	0.00879023	0.621679
MAPKAP1	9	125437393	missense	14	55.402	0.00881163	0.621679
BCHE	3	165772904	missense	24	132.923	0.00884157	0.621679
CEMIP2	9	71683366	synonymous	33	96.6675	0.00884551	0.621679
KCNJ14	19	48455574	synonymous	16	196.35	0.00885505	0.621679
KLHL33	14	20425852	synonymous	29	246.711	0.00885902	0.621679
CTDP1	18	79679803	missense	54	198.483	0.00891942	0.622801
FNBP1	9	129887187	synonymous	13	33.231	0.00894824	0.622801
ULK2	17	19770829	synonymous	23	108.772	0.00900873	0.622801
LRRC47	1	3778559	missense	32	117.813	0.00902202	0.622801
ABCB6	2	219209772	missense	73	332.293	0.00902537	0.622801
CA14	1	150257251	missense	12	36.2684	0.00909555	0.622801
ALG1L2	3	130081831	missense	18	209.869	0.00909641	0.622801
MMP1	11	102789401	missense	26	154.13	0.00910529	0.622801
GAB2	11	78215293	missense	25	35.2458	0.0091146	0.622801
NR2F6	19	17231883	synonymous	15	38.2628	0.00911974	0.622801
AZGP1	7	99966720	missense	14	71.6798	0.00919644	0.625201
ARL11	13	49628507	missense	13	64.4428	0.00921904	0.625201
FUCA2	6	143494812	missense	25	140.026	0.00922197	0.625201
EIF3L	22	37848868	missense	13	15.1069	0.00923111	0.625201
STRN	2	36837698	missense	18	37.2799	0.00923676	0.625201
ATP11A	13	112690038	synonymous	44	161.149	0.00926315	0.625593
PLCB1	20	8077251	synonymous	25	111.833	0.00932397	0.625593
LTBP1	2	32946953	synonymous	44	137.963	0.00933365	0.625593
SLC9A3	5	470456	synonymous	52	188.346	0.00939087	0.625593
DEFB126	20	142590	synonymous	5	15.1037	0.00940764	0.625593
DCUN1D2	13	113455819	missense	17	83.597	0.00941637	0.625593
PRSS3	9	33750679	missense	21	111.812	0.00944846	0.625593
ARMH1	1	44674692	synonymous	7	10.0692	0.00945627	0.625593
BICRA	19	47608196	synonymous	68	553.023	0.00946532	0.625593
CLASP2	3	33496245	missense	49	223.28	0.00946539	0.625593
BSPRY	9	113349541	synonymous	12	21.1466	0.00949478	0.625593
SLC5A11	16	24845841	missense	29	53.3688	0.00951644	0.625593
DUS3L	19	5784832	synonymous	15	25.1737	0.00953885	0.625593
OR12D3	6	29373423	synonymous	5	97.6708	0.00955634	0.625593
CDC16	13	114234887	synonymous	12	44.3239	0.00956353	0.625593
SNX1	15	64094123	missense	24	117.815	0.00958795	0.625593
NT5C1A	1	39651229	missense	22	59.408	0.00959163	0.625593
HACL1	3	15560699	missense	19	135.013	0.00960246	0.625593
ECT2	3	172750682	synonymous	18	35.2925	0.00961171	0.625593
EFCAB14	1	46674659	synonymous	9	15.1107	0.00966576	0.625593
DHX9	1	182839347	synonymous	23	184.305	0.00966964	0.625593
ADRB3	8	37962990	missense	20	31.2161	0.00968403	0.625593
PLA2G6	22	38111495	synonymous	16	70.4849	0.00973479	0.626014
SIGLEC6	19	51517819	missense	22	217.513	0.00975667	0.626014
OR5M11	11	56542340	missense	19	54.3765	0.00975713	0.626014
FER	5	108747841	synonymous	17	97.0168	0.00985694	0.630057
SYCE1L	16	77199408	missense	12	17.1176	0.00986248	0.630057
NAV2	11	19350724	missense	141	529.667	0.00986966	0.630057
PKD2L1	10	100288149	synonymous	21	122.907	0.00994943	0.631375
ZNF440	19	11814273	synonymous	13	22.1538	0.00995234	0.631375
ACSM4	12	7304072	synonymous	11	37.3902	0.00996013	0.631375
SSPN	12	26121991	synonymous	26	137.976	0.00996915	0.631375
ICA1L	2	202773150	missense	10	111.918	0.0100075	0.631375
PALMD	1	99646113	missense	25	103.752	0.01001	0.631375
KRTAP3-3	17	40993430	missense	7	14.0989	0.0100677	0.631375
CENPP	9	92325953	synonymous	35	178.792	0.0100679	0.631375
NRAP	10	113588714	missense	86	431.578	0.0100722	0.631375
GNAT1	3	50191610	missense	11	16.1107	0.0101269	0.633067
MAN2B1	19	12646511	synonymous	37	289.009	0.0101601	0.633067
NAPEPLD	7	103099776	missense	13	70.4881	0.0102513	0.633067
CNOT6	5	180494379	synonymous	9	16.1323	0.0102628	0.633067
CALML5	10	5498697	missense	9	67.4634	0.0102632	0.633067
ONECUT2	18	57435374	synonymous	16	28.1936	0.0102812	0.633067
ASXL2	2	25733753	missense	51	292.012	0.0102839	0.633067
COMMD10	5	116085016	missense	9	10.122	0.01029	0.633067
FRMD5	15	43870761	synonymous	12	87.6171	0.010297	0.633067
ABCC9	12	21797389	synonymous	30	186.781	0.0103222	0.633067
NKX6-2	10	132783179	missense	18	33.2324	0.0104149	0.633067
HEXIM1	17	45148475	synonymous	8	51.3527	0.0104213	0.633067
NUP37	12	102073103	synonymous	6	11.0787	0.0104438	0.633067
COPB2	3	139353946	missense	19	37.3908	0.0104444	0.633067
CASC1	12		synonymous	10	18.1364	0.0104474	0.633067
MAU2	19	19320829	missense	9	16.114	0.0104482	0.633067
SLC19A1	21	45493572	missense	87	269.942	0.0104482	0.633067
TRAK2	2	201377207	synonymous	17	24.1671	0.0104619	0.633067
KIAA0556	16		synonymous	45	207.44	0.0104641	0.633067
PLCB2	15	40278176	synonymous	46	107.747	0.0105124	0.633698
OR1L6	9	122742303	missense	16	29.2041	0.0105171	0.633698
PAQR3	4	78887127	synonymous	11	34.2421	0.010532	0.633698
SF3B1	2	197388515	missense	13	25.1784	0.0105895	0.633698
FOLR3	11	72114869	synonymous	8	90.6224	0.0106201	0.633698
SLIT3	5	168661733	synonymous	62	348.403	0.0106497	0.633698
QPRT	16	29663279	missense	9	12.083	0.0106848	0.633698
PTS	11	112226367	missense	14	21.1813	0.0107105	0.633698
FUT9	6	96015974	missense	7	27.1969	0.0107473	0.633698
KRTAP10-3	21	44557790	synonymous	23	88.6137	0.0107485	0.633698
PYCARD	16	31201486	missense	13	16.111	0.0107661	0.633698
HECA	6	139135080	synonymous	18	78.5487	0.0107784	0.633698
CILP	15	65194760	synonymous	26	98.694	0.010779	0.633698
ACR	22	50738196	synonymous	11	14.1073	0.0107921	0.633698
KRT20	17	40875889	synonymous	11	13.0907	0.010805	0.633698
SRI	7	88205115	missense	9	12.0836	0.0108183	0.633698
TSHZ3	19	31149979	synonymous	50	175.204	0.0108273	0.633698
CDC42BPB	14	102932380	missense	75	142.994	0.0108401	0.633698
PIP5K1C	19	3630183	missense	41	279.931	0.0108689	0.633698
SLC5A4	22	32218464	missense	42	151.077	0.0108735	0.633698
BHLHE41	12	26120030	synonymous	16	123.877	0.0109071	0.633698
CIZ1	9	128161251	missense	34	199.381	0.0109131	0.633698
KIN	10	7750962	missense	7	13.2441	0.0109266	0.633698
CALHM6	6	116461370	synonymous	17	46.3194	0.0109393	0.633698
TRIP6	7	100867387	missense	36	85.6241	0.0109724	0.633853
MRPL16	11	59806140	missense	18	33.2312	0.0109898	0.633853
TESK1	9	35605262	missense	26	58.4113	0.0110126	0.633853
ARHGEF16	1	3454665	synonymous	38	91.6391	0.0110378	0.633853
LRP1	12	57128483	missense	151	525.652	0.0110482	0.633853
SLC1A4	2	64988477	synonymous	22	151.046	0.011085	0.633853
BTNL2	6	32393339	synonymous	18	350.463	0.0110914	0.633853
SLTM	15	58879050	synonymous	17	33.2284	0.0111387	0.635582
DAGLA	11	61680391	missense	39	130.908	0.0111697	0.635582
MAVS	20	3846799	synonymous	26	131.911	0.0111806	0.635582
FDXR	17	74862497	missense	42	187.291	0.0112606	0.637142
GIMAP2	7	150685697	synonymous	7	22.1529	0.0112693	0.637142
ATP6V1D	14	67294371	synonymous	7	41.2916	0.0112968	0.637142
LAMTOR5	1	110401249	missense	14	106.739	0.0112991	0.637142
TBC1D28	17	18634247	missense	12	37.2559	0.0113756	0.639844
LRRC10B	11	61508749	synonymous	6	27.4047	0.0113806	0.639844
ARFGEF3	6	138161939	missense	98	272.124	0.0114024	0.640127
TESPA1	12	54948015	missense	27	132.913	0.011514	0.645445
CHRM4	11	46383789	synonymous	15	28.194	0.0115603	0.647091
SLC22A3	6	160348378	synonymous	18	106.742	0.0116001	0.648345
PPFIA2	12	81257975	missense	32	121.048	0.0116888	0.648345
YLPM1	14	74763316	missense	117	256.915	0.0117113	0.648345
MKNK1	1	46557407	synonymous	7	36.2497	0.0117183	0.648345
CD3EAP	19		missense	24	107.74	0.0117369	0.648345
GFM2	5	74721206	synonymous	10	11.0944	0.0117853	0.648345
DEAF1	11	644233	synonymous	34	46.3236	0.011811	0.648345
LEMD2	6	33771202	synonymous	12	66.4708	0.0118148	0.648345
CABYR	18	24138987	synonymous	13	25.2343	0.0118198	0.648345
C7orf31	7	25134692	missense	34	83.6041	0.0118481	0.648345
SLC6A16	19	49289638	missense	40	136.975	0.0118483	0.648345
ZNF682	19	19997058	missense	23	135.952	0.0118924	0.648345
ADAMTS13	9	133414358	missense	97	328.269	0.0118954	0.648345
TRIM9	14	50975262	missense	28	31.215	0.0119125	0.648345
LZTS1	8	20246165	synonymous	13	16.1107	0.0119384	0.648345
TPX2	20	31739271	synonymous	10	17.1189	0.0119434	0.648345
OR6C4	12	55549602	synonymous	11	32.2303	0.0119898	0.648345
WISP2	20		missense	25	51.3527	0.0120309	0.649361
TMEM102	17	7435435	synonymous	9	92.6363	0.0120534	0.649361
TBC1D9B	5	179862066	missense	70	413.867	0.0120705	0.649361
TEPSIN	17	81228277	missense	44	165.134	0.0120817	0.649361
MRM2	7	2234195	missense	15	33.2282	0.0120942	0.649361
IFNA7	9	21201469	missense	11	80.5553	0.0121408	0.650148
NDUFS1	2	206114817	synonymous	10	16.1401	0.0121429	0.650148
POLR1B	2	112541915	missense	30	62.4662	0.0121915	0.650437
LRRC55	11	57181747	synonymous	11	18.1245	0.0122131	0.650437
VPS35	16	46656132	synonymous	13	42.3091	0.0122829	0.650437
SPART	13	36301638	missense	25	100.701	0.0123441	0.650437
CABP5	19	48029383	synonymous	5	11.0761	0.0123726	0.650437
TIMM29	19	10928811	synonymous	5	33.2282	0.0125368	0.650437
PHRF1	11	576470	synonymous	69	288.988	0.0125455	0.650437
NOTCH4	6	32194843	missense	101	399.799	0.0125488	0.650437
ATG2A	11	64894546	missense	126	343.366	0.0125574	0.650437
CRY2	11	45847118	synonymous	10	29.2006	0.0125701	0.650437
C4orf54	4	99636529	synonymous	55	225.565	0.0125721	0.650437
RBPJ	4	26163455	synonymous	9	37.361	0.0125961	0.650437
SORBS2	4	185585444	synonymous	45	62.5056	0.012616	0.650437
CSRP3	11	19182030	missense	8	78.5562	0.0126296	0.650437
PCYT2	17	81900958	synonymous	22	50.3481	0.0126588	0.650437
SPNS2	17	4498881	synonymous	31	148.018	0.0127094	0.650437
SIGLEC7	19	51142299	missense	24	53.3696	0.0127414	0.650437
OR5M11	11	56542340	synonymous	8	91.6446	0.0127462	0.650437
PCED1A	20	2835314	synonymous	9	21.1466	0.0128029	0.650437
LRRC72	7	16526825	missense	8	17.1858	0.0128291	0.650437
ACP6	1	147629652	synonymous	11	22.1521	0.0128731	0.650437
DRD3	3	114127580	synonymous	12	26.1798	0.0129708	0.650437
SPHK2	19	48619291	missense	52	128.959	0.0129971	0.650437
SOD2	6	159669069	missense	22	40.2781	0.0130517	0.650437
TNRC6C	17	77958703	missense	98	263.813	0.0130548	0.650437
A1BG	19	58345178	missense	36	54.3746	0.0130621	0.650437
GATA2	3	128479427	missense	23	35.2441	0.0130621	0.650437
YIPF3	6	43511832	missense	24	30.2086	0.0130677	0.650437
LRIG1	3	66378797	synonymous	51	266.833	0.0130839	0.650437
EEF1E1	6	8073360	synonymous	6	13.1014	0.0131253	0.650437
ZNF804B	7	88759700	synonymous	26	84.5811	0.0132058	0.650437
HOXC4	12	54016931	missense	29	101.726	0.0132915	0.650437
PLSCR4	3	146192335	missense	20	128.916	0.0132945	0.650437
RAD51B	14	67819779	synonymous	11	18.4165	0.0133153	0.650437
FAM84B	8		missense	11	12.083	0.0133281	0.650437
DNAJB8	3	128462437	missense	25	34.2351	0.0133306	0.650437
ATAD2	8	123319850	missense	46	116.039	0.0133337	0.650437
TRAPPC6A	19	45162928	missense	12	61.4471	0.0133384	0.650437
MLH3	14	75013769	missense	63	307.478	0.0133434	0.650437
CR2	1	207453024	missense	62	217.607	0.0133694	0.650437
ST6GALNAC1	17	76624761	synonymous	14	73.505	0.0133851	0.650437
ZBTB39	12	56998836	missense	36	166.154	0.0133903	0.650437
KLF7	2	207074137	missense	10	11.0761	0.0134592	0.650437
ERICH6	3	150659885	missense	29	64.4662	0.0134664	0.650437
EPHA10	1	37713880	missense	73	191.317	0.0134745	0.650437
SLC22A24	11	63079940	synonymous	16	82.6085	0.0135244	0.650437
NDUFAB1	16	23581014	synonymous	7	172.31	0.0135292	0.650437
ATIC	2	215311956	synonymous	14	79.6011	0.0135477	0.650437
ANXA5	4	121667946	synonymous	5	72.7229	0.0135539	0.650437
TTC5	14	20256558	synonymous	8	39.2708	0.0135605	0.650437
GABRR2	6	89254464	missense	28	230.603	0.0135814	0.650437
PHOSPHO1	17	49223366	synonymous	7	13.0899	0.0135881	0.650437
SKIV2L	6	31959116	missense	58	182.304	0.01362	0.650437
APOA1	11	116835751	missense	18	35.2424	0.0136522	0.650437
OR4C16	11	55572128	missense	36	215.527	0.0136778	0.650437
BCL11B	14	99169287	missense	32	52.3598	0.0137158	0.650437
KLK5	19	50943303	synonymous	10	20.1396	0.0137334	0.650437
MCAM	11	119308529	missense	28	89.6197	0.013767	0.650437
LRRC43	12	122167738	synonymous	30	73.5455	0.013808	0.650437
KRTAP10-2	21	44550357	synonymous	7	16.1159	0.0138192	0.650437
TMEM185B	2	120217479	missense	21	38.2628	0.01384	0.650437
MTMR11	1	149928651	missense	29	107.864	0.0139043	0.650437
POLR2L	11	837356	synonymous	5	18.1254	0.0139322	0.650437
OR1B1	9	122628579	missense	21	45.323	0.0139366	0.650437
SCFD1	14	30622291	missense	29	93.2515	0.0139943	0.650437
ARMC1	8	65602458	missense	13	20.1408	0.0140251	0.650437
WNT6	2	218859805	missense	9	13.0899	0.0140272	0.650437
HLCS	21	36748626	missense	43	320.243	0.0140475	0.650437
PADI2	1	17066761	missense	42	93.6468	0.0140714	0.650437
FAM90A1	12	8221260	synonymous	16	225.175	0.0140768	0.650437
TMEM121B	22	17116297	missense	40	205.855	0.0140782	0.650437
OR1A1	17	3207539	missense	21	49.3534	0.0140834	0.650437
ITGA3	17	50055968	missense	47	140.017	0.0140851	0.650437
CFHR4	1	196888014	synonymous	10	47.3441	0.0141229	0.650437
APAF1	12	98645290	synonymous	17	24.1735	0.0141266	0.650437
KCNU1	8	36784324	synonymous	20	57.4583	0.0141448	0.650437
MRPS23	17	57834781	missense	13	40.2772	0.0141738	0.650437
OR52I2	11	4581743	synonymous	8	16.1934	0.0141856	0.650437
TAF1C	16	84177847	missense	82	536.687	0.0142205	0.650437
GUCY1A1	4	155666726	missense	29	48.3461	0.0142283	0.650437
GNAS	20	58839718	synonymous	24	258.782	0.0142284	0.650437
P4HA3	11	74235801	synonymous	15	23.1681	0.0142811	0.650437
EVX1	7	27242700	synonymous	19	121.84	0.0143094	0.650437
WDR34	9		missense	32	214.473	0.0143114	0.650437
LPP	3	188153284	synonymous	28	192.335	0.0143134	0.650437
TSPAN31	12	57738013	synonymous	10	26.1804	0.0143377	0.650437
LYSMD2	15	51723011	missense	7	155.069	0.0143793	0.650437
ARAP1	11	72685069	missense	87	273.889	0.0143863	0.650437
FBLN5	14	91869411	synonymous	7	12.0834	0.0144572	0.650437
APH1B	15	63276018	missense	14	19.1331	0.0144731	0.650437
CIC	19	42268537	synonymous	41	109.774	0.0145208	0.650437
FBXO6	1	11664200	missense	13	71.4912	0.0145355	0.650437
ACOT2	14	73567620	synonymous	7	11.0783	0.0145534	0.650437
ECH1	19	38815422	synonymous	12	36.2527	0.0145536	0.650437
GABBR1	6	29555629	synonymous	23	127.891	0.0145604	0.650437
NXF1	11	62792123	missense	20	156.116	0.0145618	0.650437
TTC12	11	113314579	missense	49	84.6251	0.0145635	0.650437
SCARA3	8	27633868	missense	38	71.4927	0.0145717	0.650437
NID2	14	52004809	synonymous	35	148.039	0.0145851	0.650437
PLEKHB1	11	73646178	synonymous	11	125.886	0.0146	0.650437
ERGIC3	20	35542038	missense	10	11.0761	0.0146481	0.650437
C1orf127	1	10946471	synonymous	13	48.3333	0.0146586	0.650437
PLA2G4C	19	48047843	synonymous	12	30.2147	0.0146716	0.650437
FBXO41	2	73254682	synonymous	42	93.6432	0.0146891	0.650437
MAP4K4	2	101696850	missense	34	59.4268	0.0146913	0.650437
PGGHG	11	289126	synonymous	36	296.045	0.0146988	0.650437
ZNF385D	3	21412218	missense	29	84.5988	0.0147327	0.650437
SULT2B1	19	48552172	missense	27	108.752	0.0147339	0.650437
P2RY11	19	10111693	missense	41	179.231	0.0147372	0.650437
KIAA1549L	11	33376108	missense	71	233.615	0.0147618	0.650437
ATP5MF-PTCD1	7	99419749	missense	67	283.967	0.0148046	0.650437
MEFV	16	3242027	missense	49	394.713	0.0148064	0.650437
LILRB1	19	54617158	synonymous	13	93.6699	0.0148306	0.650437
RAB3GAP2	1	220148293	synonymous	13	21.1641	0.0148358	0.650437
MEGF10	5	127290796	synonymous	36	190.321	0.0148423	0.650437
KAZALD1	10	101061989	missense	16	89.6634	0.0148445	0.650437
OR2AE1	7	99876062	synonymous	5	64.443	0.0148766	0.650437
RGS10	10	119499817	synonymous	5	84.5971	0.0148803	0.650437
SPECC1	17	20008865	missense	58	154.059	0.0148915	0.650437
REXO4	9	133406059	synonymous	12	27.221	0.0149596	0.651073
GTF3C4	9	132670035	missense	34	194.347	0.0149738	0.651073
NEFM	8	24913758	synonymous	18	187.286	0.0149888	0.651073
ZNF747	16	30530367	synonymous	7	107.763	0.0149913	0.651073
GPR17	2	127645864	missense	38	194.335	0.0150281	0.651929
AOX1	2	200586014	missense	58	106.759	0.0151472	0.655942
FAM69C	18		synonymous	18	105.727	0.015159	0.655942
TINAG	6	54307859	synonymous	12	36.249	0.0152417	0.655942
WFDC13	20	45702038	missense	6	23.1591	0.0152421	0.655942
FKBP7	2	178463664	missense	11	17.1213	0.0152481	0.655942
DHX34	19	47349315	missense	100	285.974	0.0152997	0.655942
NKAPL	6	28259297	missense	15	176.222	0.0153973	0.655942
CLDND2	19	51367098	missense	16	100.692	0.01541	0.655942
CNTNAP3B	9	41890314	missense	14	97.2897	0.0154167	0.655942
MPP5	14		synonymous	7	51.3636	0.0154358	0.655942
TRIM7	5	181193924	missense	32	271.868	0.0154445	0.655942
CPXM1	20	2794074	missense	39	165.135	0.0155131	0.655942
ABHD12	20	25294742	synonymous	15	62.4356	0.015516	0.655942
VARS	6		synonymous	37	251.729	0.0155241	0.655942
NAALAD2	11	90131515	synonymous	8	97.8434	0.0155244	0.655942
RDH13	19	55039108	missense	29	152.045	0.0155352	0.655942
PUM3	9	2720469	synonymous	12	25.2468	0.0155726	0.655942
HGSNAT	8	43140464	synonymous	10	29.2236	0.0155773	0.655942
PLEKHH2	2	43637260	synonymous	33	88.7185	0.0155931	0.655942
SLC2A14	12	7812512	missense	23	43.3179	0.0156189	0.655942
ITCH	20	34363235	synonymous	20	155.361	0.0156624	0.657047
SLC8A2	19	47428017	missense	24	56.4078	0.0156884	0.65705
SCAMP3	1	155255979	synonymous	8	10.0701	0.0156988	0.65705
CCND1	11	69641156	synonymous	7	14.097	0.015724	0.65705
ACSL5	10	112374116	missense	26	41.3067	0.0157313	0.65705
HTR4	5	148451032	missense	28	36.2845	0.0157939	0.658942
KRT2	12	52644558	missense	46	116.817	0.0158139	0.659056
SARM1	17	28364356	synonymous	35	61.423	0.0159077	0.6597
RBM47	4	40423267	synonymous	20	21.1473	0.0159289	0.6597
BRMS1	11	66337333	missense	12	28.1936	0.0159459	0.6597
AGFG1	2	227472152	missense	20	43.3051	0.0159546	0.6597
MAS1L	6	29486697	synonymous	12	141.975	0.0159763	0.6597
DZANK1	20	18383367	synonymous	14	31.2235	0.0159998	0.6597
ZNF280B	22	22484421	missense	14	159.093	0.0160571	0.6597
POFUT2	21	45263928	missense	29	167.153	0.0160608	0.6597
ACSM6	10	95194200	synonymous	9	11.084	0.0160662	0.6597
NWD2	4	37244743	synonymous	32	242.676	0.0160766	0.6597
SLCO1B3	12	20810702	missense	32	108.12	0.0160799	0.6597
ING2	4	183505058	synonymous	6	28.1974	0.0161082	0.6597
FAT3	11	92224818	missense	239	1132.81	0.0161296	0.6597
ZC3H10	12	56118260	synonymous	15	16.1108	0.0161347	0.6597
WNK1	12	752579	missense	113	231.6	0.0161404	0.6597
RSL1D1	16	11833850	missense	23	158.138	0.0161422	0.6597
LMO4	1	87328880	synonymous	6	17.1215	0.0161663	0.6597
DBNL	7	44044640	synonymous	18	168.155	0.0161708	0.6597
TMEM229A	7	124030921	missense	14	31.2144	0.0162151	0.6597
RSPH3	6	158972871	missense	32	105.746	0.0162267	0.6597
TARS2	1	150487414	missense	34	174.197	0.0162304	0.6597
DNTT	10	96304409	missense	26	127.88	0.0162402	0.6597
OLIG1	21	33070141	synonymous	10	34.2376	0.0162537	0.6597
NUGGC	8	28021964	missense	42	126.923	0.016271	0.6597
ZNF43	19	21804946	missense	55	172.347	0.0162849	0.6597
SLITRK6	13	85792790	missense	36	127.88	0.0163004	0.6597
OR52N1	11	5786471	missense	12	27.1873	0.0163142	0.6597
CHMP2A	19	58551452	missense	6	11.0776	0.0163526	0.6597
CAP1	1	40040233	missense	12	22.2642	0.0163829	0.6597
LSM4	19	18306236	synonymous	6	14.1425	0.0163988	0.6597
BTN2A1	6	26457904	missense	31	140.976	0.0164038	0.6597
PCDHB10	5	141192353	synonymous	24	97.7161	0.0164067	0.6597
SBK1	16	28259246	missense	10	55.3804	0.0164178	0.6597
LRRC70	5	62578819	missense	13	22.1846	0.016437	0.6597
FCN1	9	134903232	missense	32	145.006	0.016473	0.6597
ATP8B1	18	57646426	missense	42	205.673	0.0164952	0.6597
OR13D1	9	104694518	synonymous	8	39.2927	0.0165136	0.6597
KLK14	19	51077495	missense	19	223.539	0.0165148	0.6597
TAS2R31	12	11030387	synonymous	8	14.1446	0.0165206	0.6597
FAM209B	20	56533246	missense	10	27.189	0.0165486	0.659736
AP3B2	15	82659281	synonymous	23	101.743	0.0165944	0.659736
LHX8	1	75128434	missense	10	42.3008	0.016625	0.659736
DMKN	19	35497220	missense	33	178.232	0.0166351	0.659736
TTLL11	9	121815674	synonymous	25	36.2507	0.0166459	0.659736
OR14C36	1	248348775	missense	11	120.83	0.0166544	0.659736
GPBAR1	2	218259496	synonymous	10	63.4359	0.0166632	0.659736
PLEKHG4	16	67277510	synonymous	23	42.2914	0.0166722	0.659736
CER1	9	14719724	missense	12	17.1181	0.0166785	0.659736
PSMA2	7	42916828	synonymous	8	57.6516	0.0166943	0.659736
TBX15	1	118883046	missense	24	65.4501	0.0167905	0.662733
SRFBP1	5	121961975	missense	37	156.112	0.0168174	0.662733
TTLL1	22	43039516	synonymous	14	36.2495	0.0168222	0.662733
PRR19	19	42302098	missense	14	94.6501	0.0168435	0.662789
NOL11	17	67717931	synonymous	15	53.5261	0.0168604	0.662789
CENPP	9	92325953	missense	95	528.48	0.0168764	0.662789
FAM171A2	17	44353215	synonymous	23	195.353	0.0168931	0.662789
LCN9	9	135663309	synonymous	7	54.3735	0.0169416	0.663273
LRRN4	20	6040546	synonymous	15	102.706	0.016945	0.663273
SP2	17	47896150	synonymous	18	131.919	0.0169576	0.663273
VHL	3	10141778	missense	16	80.5649	0.016998	0.663666
ZNF627	19	11559374	synonymous	23	47.3454	0.0170024	0.663666
TGIF2	20	36573488	missense	7	20.1383	0.0170532	0.664971
TNFSF9	19	6531026	missense	14	96.6639	0.0170942	0.665888
TRAPPC2B	19	57363551	missense	8	11.0829	0.0171664	0.667691
APBB2	4	40810027	missense	32	113.001	0.0171999	0.667892
SPTBN1	2	54456317	missense	83	333.294	0.0172157	0.667892
ZNF143	11	9460319	missense	18	88.6214	0.01725	0.667892
CCT8L2	22	16590751	missense	34	256.764	0.0172506	0.667892
SMARCD2	17	63832081	synonymous	17	78.5409	0.0172715	0.668025
HIVEP3	1	41506365	missense	154	547.764	0.0173767	0.669601
EN1	2	118842171	synonymous	12	71.491	0.0173946	0.669601
MUSK	9	110668779	synonymous	15	120.831	0.0174888	0.669601
CYP27A1	2	218781749	synonymous	20	42.291	0.0174921	0.669601
ERGIC2	12	29337352	missense	11	23.3541	0.0174943	0.669601
MLH1	3	36993350	synonymous	14	24.2118	0.0175737	0.669601
SNAPC4	9	136375567	synonymous	64	189.336	0.0175962	0.669601
SLC25A29	14	100291116	missense	32	179.237	0.0175991	0.669601
FBXL12	19	9810267	missense	29	97.6904	0.0176214	0.669601
TMX2	11	57712593	synonymous	8	25.1771	0.017623	0.669601
SNTA1	20	33407957	missense	22	137.952	0.0176471	0.669601
ACAP2	3	195274745	synonymous	11	32.2756	0.0176626	0.669601
P2RX3	11	57338352	missense	11	18.1249	0.0177075	0.669601
ZNF541	19	47520690	synonymous	37	243.674	0.0177175	0.669601
STMN4	8	27235308	missense	12	24.166	0.0177216	0.669601
SNX20	16	50666300	synonymous	7	12.083	0.0177328	0.669601
SCT	11	626309	synonymous	5	12.132	0.0177536	0.669601
ASB2	14	93934166	synonymous	26	49.34	0.0177664	0.669601
OR2AG1	11	6783020	missense	21	65.4667	0.0177796	0.669601
UBAC1	9	135932969	synonymous	15	127.88	0.0177859	0.669601
TMEM86A	11	18693122	missense	8	14.1405	0.0178585	0.671674
CCDC92	12	123918660	missense	79	262.811	0.0179138	0.671967
PPP1CA	11	67398181	missense	81	337.326	0.0179244	0.671967
PGLYRP1	19	46019153	synonymous	8	124.858	0.0179452	0.671967
BPIFB2	20	33007704	synonymous	12	54.4168	0.0179951	0.671967
RYR1	19	38433691	missense	242	643.638	0.0180236	0.671967
KCNS1	20	45091214	missense	26	54.3746	0.0180531	0.671967
CELF2	10	10798397	synonymous	22	88.6103	0.0180602	0.671967
ORC1	1	52372829	synonymous	17	88.6578	0.01809	0.671967
CD160	1	145719471	missense	10	106.733	0.0180962	0.671967
HNRNPUL2-BSCL2	11	62690275	missense	59	171.198	0.0181035	0.671967
ZNF75A	16	3305406	synonymous	10	136.941	0.0181128	0.671967
LRRC31	3	169839172	missense	21	142.024	0.0181365	0.672069
CWF19L1	10	100232298	synonymous	7	31.2176	0.0181507	0.672069
DDOST	1	20651767	synonymous	15	40.3108	0.0182429	0.673103
PSORS1C1	6	31114750	missense	47	412.86	0.0182975	0.673103
EML2	19	45606994	missense	56	183.259	0.0183046	0.673103
CCDC116	22	21632716	missense	37	110.855	0.0183264	0.673103
SOS2	14	50117130	missense	34	144.125	0.0183383	0.673103
LASP1	17	38869859	missense	11	13.0908	0.0183758	0.673103
RBM46	4	154781213	missense	14	22.1612	0.0183849	0.673103
HTATIP2	11	20363685	synonymous	6	87.6021	0.0184206	0.673103
DCC	18	52340197	missense	53	245.953	0.0184215	0.673103
SLC12A3	16	56865207	synonymous	41	148.032	0.0184692	0.673103
ZNF468	19	52838010	synonymous	16	34.2693	0.0184827	0.673103
DEFA4	8	6935820	missense	15	121.837	0.0185316	0.673103
SGCE	7	94524204	synonymous	18	82.653	0.0185458	0.673103
ZNF639	3	179323031	synonymous	8	53.3665	0.0185652	0.673103
COL25A1	4	108808725	missense	32	44.329	0.0185832	0.673103
SMG9	19	43727983	synonymous	17	50.3469	0.0185961	0.673103
KRT35	17	41476710	missense	28	87.6053	0.0185982	0.673103
GNB2	7	100673567	synonymous	15	67.4643	0.0186018	0.673103
VEPH1	3	157259742	missense	71	313.192	0.0186436	0.673975
ITIH3	3	52794768	missense	53	152.058	0.0187422	0.675224
BRD2	6	32968594	synonymous	24	83.6138	0.0187454	0.675224
NRG2	5	139846779	synonymous	24	114.792	0.0187469	0.675224
UBXN4	2	135741734	synonymous	12	87.1817	0.0187489	0.675224
NANS	9	98056732	missense	20	105.839	0.0187696	0.675334
UGT1A7	2	233681901	synonymous	67	348.406	0.0188608	0.677719
MYO7A	11	77128246	synonymous	85	483.424	0.0188731	0.677719
SLFN12	17	35410922	missense	27	112.779	0.0189139	0.677719
CACUL1	10	118674167	synonymous	8	83.6117	0.0189192	0.677719
ARHGAP32	11	128965060	synonymous	54	277.981	0.0189321	0.677719
SLC35F3	1	233904676	missense	11	14.1017	0.0189805	0.678039
EBLN1	10	22208475	synonymous	12	37.2561	0.0190223	0.678039
SQLE	8	124998497	synonymous	13	76.5571	0.019034	0.678039
CLDN14	21	36460621	missense	14	23.1591	0.0190395	0.678039
PLEKHM3	2	207821288	missense	30	85.599	0.0190401	0.678039
MAST4	5	66596380	synonymous	62	257.796	0.0190768	0.67871
SLC9A3R2	16	2025356	missense	34	225.593	0.0190981	0.678837
VTN	17	28367284	synonymous	16	38.2636	0.0191861	0.679561
RGSL1	1	182409192	missense	42	59.4246	0.019193	0.679561
SOS2	14	50117130	synonymous	17	90.6959	0.0192007	0.679561
MED25	19	49818282	synonymous	27	267.868	0.0192359	0.679561
PICALM	11	85957175	missense	16	93.838	0.0192414	0.679561
SOWAHB	4	76894152	synonymous	14	124.858	0.0192526	0.679561
RAB15	14	64945814	missense	19	40.283	0.0192703	0.679561
PLCZ1	12	18683169	missense	23	53.409	0.0193394	0.679561
CLEC17A	19	14583084	missense	15	20.1491	0.0193458	0.679561
SLC9C1	3	112140898	missense	38	126.152	0.0193536	0.679561
STAB1	3	52495338	synonymous	91	365.528	0.0193582	0.679561
LTB4R	14	24311450	synonymous	8	22.1521	0.0193606	0.679561
CNTNAP5	2	124025287	synonymous	37	65.4597	0.0194378	0.680769
SCNN1A	12	6346843	synonymous	28	61.5737	0.0194998	0.682156
KCTD8	4	44173903	synonymous	11	13.0903	0.0195396	0.682156
NME9	3	138261437	missense	27	51.5223	0.0195469	0.682156
FLVCR1	1	212858275	missense	18	87.6486	0.0196008	0.682156
COQ4	9	128322544	synonymous	8	10.0693	0.0196255	0.682156
KLF7	2	207074137	synonymous	8	60.415	0.0196387	0.682156
SERPINA1	14	94376747	missense	33	189.303	0.0196517	0.682156
TAF6L	11	62771357	missense	28	132.932	0.0196722	0.682156
HIST1H2AK	6		missense	5	38.2698	0.0197366	0.682156
PPIF	10	79347469	missense	12	25.1757	0.0197393	0.682156
SHANK2	11	70467854	synonymous	49	125.87	0.0197487	0.682156
TEX12	11	112167372	missense	7	109.985	0.0197704	0.682156
SELENOO	22	50201011	synonymous	36	242.688	0.0197768	0.682156
ACOD1	13	76948511	synonymous	11	23.1642	0.019784	0.682156
ZNF217	20	53567071	missense	58	409.829	0.0197865	0.682156
TDGF1	3	46574534	missense	13	31.2174	0.0197898	0.682156
IL17RA	22	17084954	synonymous	37	222.551	0.0198006	0.682156
KIAA0556	16		missense	102	397.769	0.0198169	0.682156
KIF27	9	83834099	missense	47	131.954	0.0199655	0.682811
ETFBKMT	12	31647160	missense	15	56.3907	0.0199842	0.682811
ITPRID1	7	31514090	synonymous	26	58.403	0.0199932	0.682811
BMPR1B	4	94757955	missense	35	119.906	0.0200461	0.682811
DCP2	5	112976702	missense	18	31.2348	0.0200536	0.682811
CCDC148	2	158171073	missense	23	120.993	0.0200567	0.682811
IL17RA	22	17084954	missense	47	240.693	0.0200774	0.682811
OR13C4	9	104526253	missense	19	35.2505	0.0200847	0.682811
P2RX4	12	121210065	missense	21	127.892	0.0200887	0.682811
MYH8	17	10390322	synonymous	34	94.6635	0.0200982	0.682811
TRIM56	7	101085481	synonymous	27	83.5795	0.0201062	0.682811
KIAA1755	20	38210503	synonymous	34	130.901	0.0201231	0.682811
OR3A1	17	3291017	missense	25	254.752	0.0201282	0.682811
ABCB4	7	87401696	synonymous	33	155.1	0.0201418	0.682811
DGLUCY	14	91060333	missense	53	398.753	0.0201537	0.682811
VWC2L	2	214411054	missense	7	46.3181	0.0201557	0.682811
SHBG	17	7613946	synonymous	12	101.749	0.0201579	0.682811
PWWP2A	5	160061801	missense	31	124.867	0.0202243	0.683497
PAN2	12	56316223	synonymous	17	78.5779	0.0202319	0.683497
OR7A10	19	14840466	missense	21	120.84	0.0202978	0.685118
FOXA3	19	45863989	synonymous	15	20.1393	0.0203804	0.685743
APPL1	3	57227726	missense	31	78.6048	0.0203882	0.685743
HIP1R	12	122834453	missense	72	191.335	0.0204791	0.688195
GRN	17	44345246	missense	45	127.881	0.0205784	0.690571
GIN1	5	103086000	missense	14	27.2398	0.0206103	0.690571
PRMT1	19	49675786	missense	10	11.0994	0.0206248	0.690571
ZBED9	6	28570535	synonymous	16	124.871	0.0206257	0.690571
C10orf82	10	116663696	synonymous	7	43.4017	0.0206496	0.690571
H6PD	1	9234774	synonymous	36	132.915	0.0206672	0.690571
FITM2	20	44302840	missense	15	33.2282	0.0206764	0.690571
RXRA	9	134317098	synonymous	20	40.281	0.0207242	0.690579
HRASLS5	11		missense	13	87.6141	0.0207309	0.690579
SFTPA1	10	79610939	synonymous	5	19.1314	0.0207831	0.691714
WDPCP	2	63119559	synonymous	20	37.2634	0.0208025	0.691755
CEBPZOS	2	37196488	missense	10	25.2114	0.02084	0.6924
SLC37A1	21	42496008	synonymous	16	21.1452	0.0208816	0.693178
FBXO34	14	55271344	synonymous	13	134.927	0.0209294	0.693303
SDE2	1	225982702	synonymous	11	84.6119	0.0210337	0.694302
SERPINB1	6	2832332	synonymous	9	23.1604	0.0210482	0.694302
SOSTDC1	7	16461481	missense	11	13.1177	0.0210616	0.694302
FNBP4	11	47716494	synonymous	15	145.029	0.0210693	0.694302
CSRP3	11	19182030	synonymous	5	74.5125	0.0210761	0.694302
TPRA1	3	127571232	missense	22	182.261	0.0211348	0.694338
UGT1A5	2	233712907	synonymous	51	307.122	0.0211383	0.694338
FCER1A	1	159289714	missense	15	112.798	0.0211523	0.694338
ZSWIM5	1	45016399	missense	49	177.217	0.0211695	0.694338
KBTBD8	3	66998307	synonymous	9	22.1521	0.0211911	0.694396
SULT1C3	2	108239968	missense	16	81.6022	0.0212292	0.694894
KLHDC4	16	87696485	missense	61	221.737	0.0212521	0.694894
ARMC4	10		missense	56	177.281	0.0212669	0.694894
C7orf57	7	48035511	missense	15	129.961	0.0213044	0.694894
CCDC36	3		missense	19	64.5082	0.0213232	0.694894
SYT4	18	43267892	synonymous	8	17.1176	0.0213368	0.694894
EFCC1	3	129001304	missense	34	71.491	0.0213459	0.694894
CYP2B6	19	40991282	missense	40	438.183	0.0213519	0.694894
AIPL1	17	6393693	missense	36	244.694	0.0213792	0.69519
EPG5	18	45800581	synonymous	59	330.353	0.0214677	0.696038
ADCY5	3	123282296	missense	57	211.512	0.0214918	0.696038
CRELD1	3	9933793	synonymous	11	43.2979	0.0215021	0.696038
RIF1	2	151409883	synonymous	60	227.837	0.0215053	0.696038
ZKSCAN1	7	100015572	synonymous	8	62.4288	0.0215147	0.696038
NEUROD4	12	55019974	missense	14	81.5741	0.0215824	0.696838
KLHL23	2	169694488	synonymous	11	33.2286	0.0216018	0.696838
PPP2R1B	11	111726908	synonymous	13	22.1663	0.021619	0.696838
SSC5D	19	55488404	synonymous	42	127.967	0.0216202	0.696838
CSTF1	20	56392371	synonymous	15	29.2066	0.0216307	0.696838
SLC13A5	17	6684719	synonymous	14	97.6824	0.0216668	0.697113
SUPT4H1	17	58345175	missense	5	49.3438	0.0216774	0.697113
BCO1	16	81238689	synonymous	10	16.1195	0.0217049	0.697113
PARP16	15	65234460	missense	16	66.4628	0.0217182	0.697113
SMC3	10	110567684	missense	9	17.1365	0.0217479	0.697113
MPP4	2	201644870	synonymous	9	73.5171	0.0217488	0.697113
ZDHHC11	5	795605	synonymous	8	34.8289	0.021817	0.697362
FGD3	9	92947523	missense	36	167.151	0.021824	0.697362
POGZ	1	151402724	synonymous	32	264.822	0.0218297	0.697362
RAD51C	17	58692573	missense	12	183.893	0.0219222	0.698109
RND3	2	150468195	missense	8	13.091	0.0219325	0.698109
ADRA1B	5	159865080	synonymous	9	35.266	0.0219379	0.698109
ZNF429	19	21496682	synonymous	13	43.3896	0.0219492	0.698109
CTDP1	18	79679803	synonymous	38	180.238	0.0219683	0.698109
VCP	9	35053928	synonymous	15	66.4578	0.0220176	0.698109
PPAT	4	56393362	missense	7	24.6511	0.0220511	0.69859
FGFBP2	4	15960245	synonymous	12	37.2559	0.0220701	0.698611
IMPG1	6	75921114	missense	34	195.607	0.0221711	0.700888
FAM189A1	15	29120252	synonymous	35	143.99	0.0221908	0.700888
HIST1H1E	6		synonymous	23	65.4623	0.0222354	0.7013
TGIF2-RAB5IF	20	36574553	missense	15	31.2148	0.0222706	0.7013
CALD1	7	134744252	synonymous	9	24.2357	0.0222732	0.7013
BCKDHB	6	80106647	synonymous	10	46.3585	0.0223035	0.7013
ACAP3	1	1292390	synonymous	40	77.5374	0.0223125	0.7013
SLC5A5	19	17871945	synonymous	21	136.946	0.0223303	0.7013
FBXW5	9	136940435	missense	62	308.116	0.0223387	0.7013
ZFYVE26	14	67727374	missense	118	495.424	0.0223703	0.701389
PDZD2	5	31639131	synonymous	76	544.973	0.0223783	0.701389
UTS2	1	7843083	synonymous	6	10.0707	0.0224237	0.701596
YDJC	22	21628089	synonymous	8	26.1798	0.0224423	0.701596
TAAR9	6	132538277	synonymous	14	37.2561	0.0224456	0.701596
DACT2	6	168292830	synonymous	23	134.931	0.0224722	0.701596
HIGD1C	12	50952538	missense	5	15.1523	0.0224768	0.701596
C1orf127	1	10946471	missense	68	307.141	0.0225203	0.70238
PCDHB1	5	141051374	synonymous	13	24.166	0.0225887	0.703547
GNPDA2	4	44682200	synonymous	12	71.555	0.0226299	0.703547
VPS37A	8	17246931	missense	21	194.408	0.0226423	0.703547
OR5H15	3	98166696	synonymous	8	73.6648	0.0226582	0.703547
CASP8AP2	6	89829894	synonymous	33	125.881	0.022683	0.703547
KRTAP4-12	17	41123091	missense	11	120.495	0.0226931	0.703547
APPBP2	17	60443158	missense	12	25.1782	0.0226948	0.703547
LILRA1	19	54593582	missense	25	189.395	0.0227226	0.703547
SRGAP1	12	63843761	missense	33	130.907	0.022742	0.703547
BUD13	11	116748170	synonymous	6	48.3408	0.0228348	0.705605
INTS10	8	19817391	synonymous	18	23.1849	0.022864	0.705605
OR2L2	1	248030070	missense	17	100.705	0.022977	0.706156
LDLRAD3	11	35943981	synonymous	16	29.206	0.023079	0.706156
MZT2A	2	131464900	synonymous	19	156.229	0.0231078	0.706156
SPTSSB	3	161344798	synonymous	8	95.7719	0.0231414	0.706156
SPAG8	9	35808045	missense	40	233.606	0.0231502	0.706156
FUCA2	6	143494812	synonymous	11	21.1499	0.0231638	0.706156
ARMC4	10		synonymous	21	215.53	0.0231795	0.706156
MRPL32	7	42932376	missense	12	18.1256	0.0232161	0.706156
EMID1	22	29205896	synonymous	8	14.0968	0.023237	0.706156
ACY3	11	67642555	missense	23	111.768	0.0233258	0.706156
ZRANB3	2	135136916	missense	51	127.892	0.023396	0.706156
PTPRG	3	61561569	missense	75	162.261	0.023489	0.706156
ERICH6B	13	45534522	missense	36	246.792	0.0235218	0.706156
ENPP7	17	79730943	synonymous	18	32.2215	0.0235503	0.706156
TRAPPC6B	14	39147811	missense	6	15.1154	0.0235687	0.706156
QTRT2	3	114005833	missense	51	284.65	0.0235783	0.706156
TRAF3IP1	2	238320441	synonymous	17	19.1327	0.0235979	0.706156
SGSM1	22	24806169	missense	62	113.782	0.0236044	0.706156
SLC9A3R1	17	74748628	missense	16	89.6163	0.0236386	0.706156
SURF1	9	133351758	synonymous	8	25.1731	0.0236662	0.706156
CCDC138	2	108786757	synonymous	14	193.427	0.0236855	0.706156
NUMA1	11	72002864	missense	126	500.451	0.0236883	0.706156
EVA1C	21	32412006	synonymous	6	73.6335	0.0236903	0.706156
GPR65	14	88005135	missense	13	19.1314	0.0237233	0.706156
TSGA10IP	11	65945480	missense	31	72.4983	0.0237686	0.706156
AASDH	4	56338287	synonymous	27	118.88	0.0237777	0.706156
TTC37	5	95461755	synonymous	29	125.877	0.0238115	0.706156
MRPL9	1	151759647	missense	19	118.853	0.0238178	0.706156
SEC14L3	22	30447959	missense	32	68.4725	0.0238279	0.706156
EPCAM	2	47345158	missense	26	139.254	0.0238467	0.706156
CD101	1	117001750	missense	51	382.637	0.023912	0.706156
SCRIB	8	143790920	synonymous	86	211.47	0.0239442	0.706156
LGALS4	19	38801671	synonymous	16	85.5905	0.0239784	0.706156
SPDYE3	7	100307702	missense	15	84.8793	0.0239836	0.706156
CLTC	17	59619684	missense	27	41.3119	0.023991	0.706156
ATXN1	6	16299112	missense	56	261.86	0.0239926	0.706156
RAD23A	19	12945855	missense	14	88.6312	0.0240046	0.706156
ANO1	11	69985907	synonymous	30	136.95	0.0240156	0.706156
ZSCAN10	16	3088890	synonymous	25	148.044	0.024027	0.706156
LGALS16	19	39655913	missense	9	47.3318	0.0240826	0.706156
PFKP	10	3066333	synonymous	44	319.211	0.0240861	0.706156
DNAJC30	7	73680918	missense	7	61.4219	0.0241013	0.706156
FIGNL2	12	51817899	missense	33	115.82	0.0241111	0.706156
BCL6B	17	7023050	synonymous	20	248.796	0.024121	0.706156
PTPRE	10	127907103	missense	33	98.7227	0.0241425	0.706156
VDR	12	47841537	synonymous	14	78.5447	0.0241502	0.706156
SLC16A4	1	110362851	synonymous	9	96.6679	0.024223	0.706156
KCNS3	2	17877847	synonymous	18	77.5333	0.024223	0.706156
ADH1C	4	99336497	missense	10	56.4535	0.024246	0.706156
ATL3	11	63624087	synonymous	10	38.2645	0.02425	0.706156
GABRA4	4	46918900	missense	15	86.5989	0.024302	0.706156
MT1B	16	56651886	missense	8	202.504	0.0243094	0.706156
SDHC	1	161314381	synonymous	5	26.233	0.0243237	0.706156
CEP41	7	130393771	missense	16	53.6741	0.0243377	0.706156
KIAA0355	19		synonymous	31	97.6808	0.0243415	0.706156
TYMS	18	657653	missense	13	123.853	0.0243651	0.706156
EXD3	9	137306896	synonymous	35	248.776	0.0244068	0.706156
TSPYL1	6	116267760	synonymous	14	70.4841	0.0244146	0.706156
SUSD5	3	33150043	synonymous	15	73.5049	0.0244486	0.706156
ZNF544	19	58228594	synonymous	25	64.4524	0.0244506	0.706156
IL9	5	135892246	missense	10	27.2203	0.0244785	0.706156
LAD1	1	201380833	missense	45	126.881	0.0244897	0.706156
GDF1	19	18868545	synonymous	27	70.4883	0.0244913	0.706156
CERS1	19	18868545	synonymous	27	70.4883	0.0244913	0.706156
ARHGEF3	3	56727418	missense	31	95.697	0.0245061	0.706156
MRPL1	4	77862830	synonymous	5	13.2274	0.0245207	0.706156
C6orf15	6	31111223	synonymous	7	48.332	0.024596	0.706156
TRPM6	9	74722495	synonymous	38	108.778	0.0246402	0.706156
POM121L12	7	53035633	missense	23	55.3804	0.0246453	0.706156
DCDC2B	1	32209089	missense	15	169.169	0.0246483	0.706156
PFN1	17	4945652	synonymous	5	19.5004	0.0246704	0.706156
DAXX	6	33318558	synonymous	17	44.3139	0.0246806	0.706156
SFRP5	10	97766751	missense	17	99.6866	0.024681	0.706156
KLHDC10	7	130070534	missense	9	15.1052	0.0247026	0.706156
SSRP1	11	57325986	synonymous	23	99.6852	0.02471	0.706156
MSH3	5	80654652	missense	38	100.78	0.0247139	0.706156
CCDC85C	14	99500190	missense	29	55.4302	0.0247642	0.706156
MVP	16	29820394	missense	47	101.702	0.0247664	0.706156
PROKR2	20	5299218	synonymous	15	66.457	0.0247716	0.706156
GBP1	1	89051882	synonymous	17	92.6413	0.0247937	0.706156
LETM2	8	38386207	synonymous	9	17.1311	0.0248071	0.706156
ITGA2	5	52989340	missense	44	181.62	0.0248113	0.706156
TMBIM1	2	218274197	missense	19	147.161	0.024829	0.706156
SLAIN2	4	48341529	missense	32	95.6651	0.0248714	0.706156
ACAT2	6	159762045	missense	12	13.0984	0.0248925	0.706156
SLC10A2	13	103043998	missense	35	206.713	0.0249031	0.706156
NEBL	10	20779973	missense	44	224.756	0.024908	0.706156
PDILT	16	20359175	missense	51	190.35	0.0249499	0.706156
TERF1	8	73008856	missense	16	27.1975	0.0249786	0.706156
AKR1A1	1	45550543	synonymous	8	60.4278	0.0250097	0.706156
CCER2	19	38908980	synonymous	6	17.1176	0.025044	0.706156
C6orf58	6	127519455	missense	7	13.0993	0.0250445	0.706156
MLH3	14	75013769	synonymous	16	138.97	0.025107	0.706156
CD63	12	55725323	synonymous	6	65.4516	0.0251203	0.706156
LTBP2	14	74498183	missense	95	261.801	0.0251326	0.706156
ARHGAP45	19	1065923	missense	63	133.941	0.0251432	0.706156
NAT1	8	18170477	missense	18	126.887	0.0251575	0.706156
SMIM24	19	3473986	missense	8	21.1515	0.0251999	0.706156
NPR3	5	32689070	missense	19	95.8433	0.0252114	0.706156
C1orf159	1	1081818	synonymous	11	27.1911	0.0252148	0.706156
OAZ3	1	151762899	missense	24	119.856	0.0252486	0.706156
SARAF	8	30063003	missense	11	16.1112	0.0252494	0.706156
PRICKLE2	3	64092236	synonymous	19	69.4785	0.0252774	0.706156
CCP110	16	19523811	missense	36	133.978	0.0253377	0.706156
LYPD4	19	41837074	missense	16	83.5742	0.0253465	0.706156
TIRAP	11	126282497	synonymous	8	16.1107	0.0253468	0.706156
GP6	19	55013705	synonymous	9	27.1903	0.0253716	0.706156
ANKRD31	5	75068275	missense	64	183.561	0.0253726	0.706156
DPYSL3	5	147390808	synonymous	19	207.425	0.025388	0.706156
CCM2	7	44999475	synonymous	12	70.5286	0.0254047	0.706156
UBQLNL	11	5514393	missense	37	238.639	0.0254176	0.706156
RILP	17	1646145	missense	16	43.3108	0.0254322	0.706156
SLC20A1	2	112645939	missense	17	32.2232	0.0254335	0.706156
ZNF683	1	26361634	missense	36	135.934	0.0254449	0.706156
TMEM223	11	62771629	missense	53	193.347	0.025494	0.706156
SLC7A6	16	68264516	missense	27	80.5552	0.0255026	0.706156
TAF10	11	6606294	synonymous	16	58.4013	0.025512	0.706156
DLEU7	13	50519364	missense	16	27.1867	0.0255235	0.706156
CHI3L2	1	111200771	synonymous	9	85.6882	0.025536	0.706156
PRMT9	4	147637785	missense	33	171.78	0.0255718	0.706156
SLC7A7	14	22773222	synonymous	14	39.2703	0.025619	0.706156
LRRC3	21	44455510	synonymous	17	69.4772	0.0256965	0.706156
ADGRE3	19	14619117	missense	18	100.727	0.0257084	0.706156
TRIM62	1	33145399	synonymous	10	25.1729	0.0257507	0.706156
CDSN	6	31115087	missense	30	278.919	0.0257539	0.706156
ACP5	19	11574653	synonymous	12	17.1178	0.025766	0.706156
CRTAM	11	122838500	missense	17	63.469	0.0257734	0.706156
FUT6	19	5830408	synonymous	11	128.885	0.0257785	0.706156
YIPF7	4	44622088	missense	10	18.126	0.025785	0.706156
NUDT21	16	56429133	synonymous	5	10.0997	0.0258257	0.706156
VTI1A	10	112446998	synonymous	8	109.009	0.0258424	0.706156
IAH1	2	9473658	synonymous	9	67.4636	0.0258484	0.706156
MYH13	17	10300865	missense	103	372.759	0.0258534	0.706156
ZBP1	20	57603846	missense	34	291	0.0258928	0.706156
ANKRD11	16	89267630	missense	165	629.357	0.025894	0.706156
TEX10	9	100302077	missense	22	52.3645	0.0259401	0.706156
UGT1A3	2	233729042	synonymous	30	155.065	0.0259451	0.706156
MED13L	12	115957905	synonymous	41	136.96	0.0260109	0.706156
NT5C1A	1	39651229	synonymous	12	56.4001	0.0260194	0.706156
CARNS1	11	67414968	missense	63	302.082	0.026205	0.706156
SLC35D2	9	96313444	synonymous	9	17.1566	0.0262054	0.706156
TRIM26	6	30184455	synonymous	18	147.026	0.0262157	0.706156
HIC2	22	21417371	missense	32	108.747	0.0262223	0.706156
IPPK	9	92613183	missense	21	135.991	0.0262328	0.706156
NKG7	19	51371606	missense	14	18.1258	0.0262628	0.706156
PLK2	5	58453982	synonymous	11	17.1506	0.0262988	0.706156
ERBB2	17	39687914	synonymous	41	137.949	0.0263533	0.706156
CA6	1	8945867	synonymous	9	114.145	0.0263786	0.706156
IPP	1	45694324	missense	15	28.2408	0.0264018	0.706156
TMEM222	1	27322145	missense	14	128.9	0.0264124	0.706156
NT5C3A	7	33014130	synonymous	5	38.3409	0.0264396	0.706156
PIK3R1	5	68215740	synonymous	17	65.4797	0.0264509	0.706156
UBA6	4	67612652	synonymous	14	18.1869	0.0264571	0.706156
MCM3	6	52264014	synonymous	11	144.203	0.0264784	0.706156
MXI1	10	110207605	missense	19	99.7168	0.0264817	0.706156
CCNK	14	99481169	missense	22	48.3818	0.0265061	0.706156
PPP1R14D	15	40815451	missense	6	66.4811	0.0265102	0.706156
PARPBP	12	102120183	synonymous	8	37.3538	0.0265248	0.706156
UGT1A1	2	233760270	synonymous	17	107.74	0.0265353	0.706156
GRM8	7	126438598	missense	40	53.4129	0.0265405	0.706156
OR5K1	3	98463201	missense	22	127.421	0.0265621	0.706156
MYPN	10	68087897	synonymous	31	162.653	0.0266036	0.706156
ASIC1	12	50057548	synonymous	16	48.3323	0.0266288	0.706156
FBXO11	2	47789316	synonymous	48	198.42	0.0266292	0.706156
TTC31	2	74483073	synonymous	5	80.5533	0.0266485	0.706156
GOLGA2	9	128255829	missense	52	299.162	0.0266827	0.706156
PELI3	11	66466327	missense	16	170.169	0.0266945	0.706156
MPP5	14		missense	22	128.932	0.0266964	0.706156
OR2M2	1	248174821	missense	23	76.526	0.0267134	0.706156
LPAR3	1	84811602	synonymous	10	27.1867	0.0267184	0.706156
PPM1M	3	52245759	synonymous	16	27.1871	0.0267233	0.706156
IMPACT	18	24426634	missense	13	19.2526	0.026746	0.706156
B3GNT3	19	17794828	missense	15	135.936	0.0267647	0.706156
OR13G1	1	247670812	missense	14	28.1946	0.0267792	0.706156
GSK3B	3	119821321	synonymous	9	15.1149	0.0267849	0.706156
TBXAS1	7	139777051	synonymous	21	121.841	0.0268301	0.706371
DBF4	7	87876216	synonymous	6	24.1714	0.0268643	0.706784
PARL	3	183829271	synonymous	8	16.1372	0.026925	0.707895
PCDH7	4	30720369	missense	28	140.998	0.0269528	0.708021
ENAM	4	70628744	synonymous	20	60.4261	0.0269686	0.708021
PPAT	4	56393362	synonymous	9	76.5929	0.0270456	0.708551
KISS1R	19	917287	missense	23	32.2219	0.0270613	0.708551
BOC	3	113211003	synonymous	29	108.767	0.0270863	0.708717
PTCD1	7	99416739	missense	72	289.004	0.0271089	0.708822
SUMF1	3	3700814	missense	88	310.168	0.0271339	0.708926
ZNF133	20	18288283	missense	26	173.192	0.0271499	0.708926
HMGB1	13	30456704	missense	5	36.251	0.0271962	0.709647
PTTG2	4	37960398	missense	6	18.1254	0.0272508	0.710587
SLC16A6	17	68267026	synonymous	13	125.961	0.0273787	0.711311
HIST1H1T	6		missense	35	83.574	0.0273956	0.711311
CCDC169-SOHLH2	13	36168794	synonymous	18	180.241	0.0274003	0.711311
THSD7A	7	11370365	synonymous	52	156.086	0.0274457	0.711311
RTP2	3	187698259	synonymous	8	21.1456	0.0274512	0.711311
ME2	18	50879080	synonymous	11	35.3095	0.0274528	0.711311
VEGFA	6	43770184	synonymous	16	27.1867	0.0274567	0.711311
EDRF1	10	125719515	missense	33	62.4553	0.0274848	0.711311
ABCC2	10	99782640	synonymous	38	190.434	0.0275022	0.711311
RHOBTB1	10	60869438	missense	30	70.4892	0.0275642	0.711675
CLK3	15	74598500	missense	21	35.2426	0.0275922	0.711675
CFAP45	1	159872364	missense	43	256.765	0.0276386	0.711675
SLC45A3	1	205657851	synonymous	16	117.817	0.0276463	0.711675
KDM5B	1	202724495	missense	56	200.504	0.0276893	0.711675
KLHL41	2	169509702	synonymous	11	20.146	0.0277236	0.711675
FBRS	16	30658431	synonymous	40	64.4642	0.0277406	0.711675
TEPSIN	17	81228277	synonymous	32	175.204	0.0277555	0.711675
THOC5	22	29505879	synonymous	15	78.5536	0.0277789	0.711675
OR51T1	11	4881819	missense	12	45.3114	0.0277837	0.711675
LHX4	1	180230264	synonymous	19	146.003	0.0277959	0.711675
MAEA	4	1289887	missense	13	19.1333	0.0278697	0.712735
MUC2	11	1074875	missense	17	73.5081	0.0278746	0.712735
FAM184B	4	17629306	missense	61	383.641	0.027929	0.713649
CTSK	1	150794880	synonymous	6	53.3769	0.0280174	0.714453
COL4A2	13	110305812	missense	91	309.151	0.0280245	0.714453
DHX38	16	72093613	synonymous	43	220.515	0.0280355	0.714453
RDH11	14	67676800	missense	11	12.0936	0.0280781	0.714453
C8G	9	136945185	missense	13	32.2219	0.0280923	0.714453
AHCY	20	34280268	missense	24	130.908	0.0281083	0.714453
ARSI	5	150296343	missense	38	98.6778	0.0281136	0.714453
GPX8	5	55160167	missense	6	25.1795	0.0281176	0.714453
LAMB3	1	209614870	synonymous	34	150.048	0.0281477	0.714453
ZSCAN29	15	43358172	missense	50	134.931	0.02818	0.714604
UCK1	9	131523801	missense	13	14.097	0.028191	0.714604
TRPV3	17	3510502	synonymous	27	120.857	0.0282282	0.715071
CDH15	16	89171748	synonymous	33	82.5671	0.0283758	0.717327
TTI2	8	33473386	synonymous	10	17.1176	0.0283982	0.717327
GTF2IRD1	7	74453790	missense	53	166.173	0.0284028	0.717327
GSTP1	11	67583742	missense	11	47.3269	0.0284069	0.717327
SLC4A4	4	71062667	missense	44	154.091	0.0284162	0.717327
VPS4B	18	63389190	missense	15	53.3677	0.028529	0.718827
CCDC179	11	22846922	missense	6	49.3447	0.028564	0.718827
HAP1	17	41717742	missense	45	297.046	0.0285892	0.718827
BAZ1B	7	73440406	synonymous	34	175.255	0.0286026	0.718827
DDX50	10	68901286	missense	17	41.296	0.0286213	0.718827
RBMXL1	1	88979456	synonymous	8	15.1058	0.028662	0.718911
TLX1	10	101131300	missense	13	14.1042	0.0286916	0.718911
IFT81	12	110124335	synonymous	12	17.2572	0.0286921	0.718911
SLC13A3	20	46557823	synonymous	17	49.3398	0.0287294	0.718911
RTKN	2	74425835	synonymous	14	115.796	0.0287296	0.718911
LSAMP	3	115802363	synonymous	8	22.1533	0.0287376	0.718911
DTNA	18	34493291	missense	42	98.6864	0.0287651	0.719128
WDR70	5	37379285	synonymous	11	85.6144	0.0287955	0.719166
IQCC	1	32205671	synonymous	8	10.0699	0.0288043	0.719166
CFAP57	1	43172330	missense	71	367.611	0.0288772	0.719167
HIST1H2BN	6		missense	16	56.3946	0.028895	0.719167
USP32	17	60177327	missense	53	160.575	0.0289068	0.719167
GNAO1	16	56191390	missense	10	16.111	0.0289432	0.719167
TNFRSF10A	8	23190452	missense	32	72.4989	0.0289532	0.719167
ATP8B3	19	1782075	synonymous	51	322.231	0.0289711	0.719167
MIOS	7	7566875	synonymous	16	76.5452	0.0289739	0.719167
TBC1D7	6	13266542	missense	17	79.5644	0.029006	0.719496
NAT14	19	55485188	synonymous	9	53.3814	0.0290519	0.720056
TM9SF2	13	99446311	synonymous	16	222.56	0.0291233	0.720056
RPS6KA2	6	166409364	synonymous	32	245.765	0.0291729	0.720056
C20orf85	20	58150902	synonymous	6	145.048	0.0291782	0.720056
HOMER2	15	82836946	synonymous	16	73.535	0.0292052	0.720056
PTPRCAP	11	67435510	synonymous	9	70.4841	0.0292056	0.720056
DRGX	10	49364066	synonymous	15	103.713	0.0292059	0.720056
SOHLH2	13	36168217	synonymous	12	82.5671	0.0292264	0.720056
CCDC187	9	136249973	synonymous	41	223.536	0.0293174	0.720056
SLC35G4	18	11609596	synonymous	13	83.9896	0.0293468	0.720056
TP53I13	17	29566052	synonymous	14	38.2814	0.0293556	0.720056
OR2W1	6	29044213	missense	10	109.757	0.0294137	0.720056
B3GALT5	21	39556442	missense	12	21.1456	0.0294344	0.720056
TMEM186	16	8780384	missense	19	141.976	0.029448	0.720056
GRIP2	3	14489107	synonymous	44	122.9	0.0294513	0.720056
LAMTOR1	11	72085895	missense	22	151.05	0.0294994	0.720056
SRF	6	43171269	missense	14	40.2776	0.0295211	0.720056
HMSD	18	63949301	missense	9	45.3255	0.0295332	0.720056
DOCK10	2	224765090	synonymous	40	80.6145	0.0295791	0.720056
CD163	12	7470811	synonymous	16	103.72	0.0295815	0.720056
MPHOSPH9	12	123152320	synonymous	8	13.1092	0.0295899	0.720056
RDH10	8	73294602	missense	7	107.76	0.0295953	0.720056
SOAT2	12	53103486	missense	30	71.4948	0.0296356	0.720056
TTYH2	17	74213571	synonymous	24	90.6228	0.0296736	0.720056
PAQR7	1	25861484	missense	17	120.83	0.0297197	0.720056
JAK3	19	17824780	synonymous	31	174.202	0.0297322	0.720056
NAA15	4	139301446	synonymous	18	29.245	0.0297368	0.720056
THUMPD3	3	9362971	synonymous	6	18.1273	0.0297698	0.720056
DCTN1	2	74361154	synonymous	26	136.941	0.0297946	0.720056
FNDC1	6	159169400	synonymous	58	231.624	0.0298474	0.720056
NT5DC3	12	103770453	synonymous	13	113.797	0.0298674	0.720056
MSMO1	4	165327667	missense	9	83.6667	0.0298806	0.720056
ERICH1	8	614746	missense	34	72.5038	0.0298887	0.720056
DHTKD1	10	12068954	missense	46	366.585	0.0298978	0.720056
POLL	10	101578882	synonymous	12	71.4916	0.0299003	0.720056
CDC37L1	9	4679559	missense	12	16.153	0.0299062	0.720056
PIGM	1	160024953	synonymous	7	19.1344	0.029927	0.720056
SCN9A	2	166195185	missense	82	476.809	0.0299471	0.720056
RAB2B	14	21459020	missense	9	10.0744	0.029948	0.720056
BHMT	5	79111809	synonymous	13	22.1523	0.0299643	0.720056
DCP1A	3	53283429	missense	25	256.827	0.0299971	0.720056
CNST	1	246566444	synonymous	15	40.3144	0.0300261	0.720056
DMRT3	9	976655	missense	27	172.183	0.0300385	0.720056
TRMT11	6	125986479	missense	21	48.4457	0.0300572	0.720056
MYLK3	16	46702282	missense	39	95.6585	0.030097	0.720056
ECPAS	9	111360685	synonymous	51	280.994	0.0301292	0.720056
CPEB4	5	173888349	synonymous	10	21.1488	0.0301435	0.720056
DENND4B	1	153929501	synonymous	27	138.954	0.0301834	0.720056
TFCP2L1	2	121216587	synonymous	17	100.695	0.0301986	0.720056
RBFOX3	17	79089345	synonymous	11	25.4228	0.0302059	0.720056
LIFR	5	38474668	missense	56	194.361	0.0302229	0.720056
CPXM2	10	123706207	missense	57	233.815	0.0302469	0.720056
LARP1B	4	128061286	synonymous	27	153.197	0.0302474	0.720056
SLC29A3	10	71319259	synonymous	11	93.6579	0.0302496	0.720056
NFS1	20	35668052	synonymous	7	33.2307	0.0303374	0.720056
RARS2	6	87513459	synonymous	14	124.919	0.0303588	0.720056
GRIN2A	16	9753404	missense	55	349.43	0.030411	0.720056
BHLHA15	7	98211439	missense	14	23.1593	0.030426	0.720056
OSBPL9	1	51577179	synonymous	19	105.771	0.0304337	0.720056
POU5F1	6	31164337	missense	11	29.219	0.0304437	0.720056
VCAM1	1	100719742	synonymous	13	43.2987	0.0304523	0.720056
FAM209B	20	56533246	synonymous	5	84.652	0.0304808	0.720056
TAF5L	1	229593134	missense	27	135.934	0.030517	0.720056
KIAA1147	7		synonymous	15	55.3813	0.0305806	0.720056
GTF2A1	14	81175452	missense	11	16.1108	0.0305808	0.720056
CHUK	10	100188300	synonymous	9	97.7611	0.0306037	0.720056
HSP90AA1	14	102080742	synonymous	27	129.112	0.0306069	0.720056
KCNA1	12	4909905	missense	11	21.1464	0.0306119	0.720056
TRH	3	129974688	synonymous	5	10.0692	0.0306243	0.720056
CBWD6	9	41131306	missense	5	17.6149	0.0306777	0.720056
PRKD1	14	29576479	synonymous	23	144.266	0.0306833	0.720056
RGS9BP	19	32675848	missense	5	27.1869	0.0306929	0.720056
ELP2	18	36129444	synonymous	16	121.845	0.0306984	0.720056
NUDT3	6	34279679	missense	9	17.1189	0.0307748	0.720056
C19orf44	19	16496394	missense	51	91.6437	0.0308147	0.720056
TERB1	16	66754640	synonymous	13	31.3701	0.0308207	0.720056
CELSR1	22	46360834	missense	255	784.818	0.0308287	0.720056
TJP3	19	3708362	synonymous	46	163.151	0.0308586	0.720056
INSC	11	15112424	synonymous	23	110.763	0.0308595	0.720056
PCDH1	5	141853090	missense	62	161.107	0.0308654	0.720056
DPCD	10	101570560	synonymous	16	78.5432	0.0308811	0.720056
MGAT4C	12	85955666	synonymous	8	11.0825	0.0308826	0.720056
VLDLR	9	2621182	synonymous	33	190.35	0.0308948	0.720056
ZNF727	7	64045434	missense	36	252.743	0.0309021	0.720056
FBXL15	10	102419189	missense	18	79.5464	0.0309148	0.720056
DDHD2	8	38225218	synonymous	10	27.1916	0.0309344	0.720075
ATG16L1	2	233210051	synonymous	17	77.5907	0.0309997	0.720716
AK3	9	4709556	missense	16	49.3396	0.0311013	0.722207
FSD1L	9	105447796	synonymous	8	17.4137	0.0311017	0.722207
LAMB2	3	49121114	synonymous	41	346.379	0.0311368	0.722582
MTNR1A	4	186526792	missense	23	61.4254	0.0311852	0.723119
FRMD4B	3	69168782	synonymous	26	158.268	0.0311978	0.723119
DYTN	2	206651621	synonymous	16	193.328	0.0312971	0.723879
SLC25A44	1	156193932	synonymous	8	16.1127	0.0313083	0.723879
MROH9	1	170935526	missense	49	284.156	0.0313266	0.723879
DEPDC1B	5	60596912	synonymous	11	71.4976	0.0313291	0.723879
SLC25A25	9	128068201	synonymous	20	99.7139	0.0313295	0.723879
FOXA1	14	37589552	synonymous	11	171.176	0.0313602	0.723879
UGT1A6	2	233691607	synonymous	60	337.33	0.0313634	0.723879
CUEDC1	17	57861243	synonymous	16	19.132	0.0314372	0.724944
OMA1	1	58415384	missense	23	132.916	0.0314693	0.724944
MIER3	5	56919602	synonymous	9	20.1402	0.031507	0.724944
EXOC1	4	55853648	synonymous	18	37.2589	0.0315108	0.724944
PRPF40A	2	152651593	missense	28	55.4379	0.0315165	0.724944
CDC34	19	531760	missense	10	20.1383	0.0315348	0.724944
FRRS1L	9	109130293	missense	12	21.1454	0.0315424	0.724944
SLC29A3	10	71319259	missense	32	144.999	0.0316568	0.72555
CACNG7	19	53909278	missense	10	13.0994	0.0316646	0.72555
RNF133	7	122697735	missense	16	118.82	0.031699	0.72555
TPGS1	19	507497	synonymous	10	84.5813	0.0317816	0.725872
GHRL	3	10285666	missense	17	99.7689	0.031792	0.725872
NTN4	12	95657807	missense	24	239.666	0.0318219	0.726122
PRCC	1	156750610	missense	14	24.2223	0.0318722	0.726535
MFSD13A	10	102461395	missense	23	30.209	0.0318912	0.726535
PON3	7	95359872	synonymous	8	68.5486	0.0319189	0.726535
RPAP2	1	92299059	synonymous	16	89.9756	0.0319876	0.726632
ZNF503	10	75397830	synonymous	29	121.837	0.0320169	0.726632
RAB1A	2	65070696	synonymous	18	94.6719	0.0320324	0.726632
MNDA	1	158831351	synonymous	9	31.2168	0.0320602	0.726632
SEC62	3	169966635	synonymous	9	13.0944	0.0321062	0.72668
CCDC198	14	57469300	missense	14	36.3118	0.0321129	0.72668
ABCG5	2	43812472	synonymous	19	42.2912	0.0321332	0.72671
KCNK5	6	39188971	missense	29	164.129	0.032217	0.727791
SUOX	12	55997180	missense	33	122.844	0.0322253	0.727791
ATP9B	18	79069285	synonymous	39	237.659	0.0323041	0.727791
EIF4E3	3	71675414	synonymous	15	31.2155	0.0323287	0.727791
CFAP99	4	2418974	synonymous	31	137.145	0.0323645	0.727791
SGPP2	2	222424543	synonymous	6	49.3502	0.0323739	0.727791
FBN1	15	48408313	synonymous	53	347.411	0.0324183	0.727791
LRCH4	7	100574011	synonymous	19	24.1662	0.0324301	0.727791
PAPOLB	7	4857738	synonymous	18	74.5118	0.0324567	0.727791
GALNT5	2	157257705	synonymous	12	15.1047	0.0324873	0.727791
VNN1	6	132680849	missense	34	86.5976	0.0324956	0.727791
MAP3K11	11	65597756	missense	52	105.735	0.0325321	0.727791
COQ8A	1	226940286	synonymous	27	195.357	0.0325882	0.727791
GPR157	1	9100305	missense	24	64.4441	0.032614	0.727791
C17orf49	17	7014495	synonymous	7	12.0936	0.0326166	0.727791
PGA5	11	61241175	missense	15	27.1888	0.0326335	0.727791
OR5B12	11	58438994	synonymous	6	12.0832	0.0326375	0.727791
FOXL2	3	138944224	missense	18	33.2682	0.0326549	0.727791
SPDYE4	17	8747524	missense	14	144.008	0.0326671	0.727791
PGBD2	1	248906196	missense	30	131.918	0.0327468	0.727791
LSMEM2	3	50279087	synonymous	6	23.16	0.0327746	0.727791
GRIA1	5	153489615	missense	33	89.6191	0.0327891	0.727791
TC2N	14	91779746	missense	17	68.5515	0.0328289	0.727791
HIST1H4E	6		synonymous	16	65.4522	0.0328349	0.727791
CHML	1	241628851	missense	39	63.4363	0.0328461	0.727791
MICU2	13	21492691	missense	23	66.4957	0.0328652	0.727791
CUX1	7	101815904	synonymous	57	156.088	0.0328689	0.727791
ANKRD18A	9	38540567	missense	51	305.268	0.032916	0.727791
FSD1	19	4304598	missense	31	160.109	0.0329376	0.727791
RPRD1B	20	38033725	synonymous	8	40.2766	0.0329716	0.727791
MARVELD3	16	71626161	synonymous	15	81.5602	0.0329944	0.727791
SDE2	1	225982702	missense	21	157.148	0.0330008	0.727791
ATG4D	19	10543895	missense	30	224.546	0.0330191	0.727791
FN1	2	215360440	synonymous	69	227.588	0.0330282	0.727791
TRNT1	3	3126933	missense	22	119.835	0.0330289	0.727791
KRTAP9-8	17	41237999	missense	14	43.3004	0.0330436	0.727791
SAG	2	233307816	synonymous	9	42.3031	0.0330862	0.727791
APLNR	11	57233577	synonymous	11	49.3389	0.0330917	0.727791
GDA	9	72114595	missense	10	17.2269	0.0331196	0.727791
ESRP1	8	94641074	missense	23	79.5863	0.0331296	0.727791
CLTCL1	22	19179473	missense	87	724.009	0.0331398	0.727791
SPTLC3	20	13008972	missense	22	35.2432	0.0331452	0.727791
KCNK1	1	233614106	missense	22	39.2716	0.0331589	0.727791
OR10A2	11	6863057	synonymous	9	45.394	0.0331716	0.727791
BTN2A1	6	26457904	synonymous	15	142.985	0.0331822	0.727791
ST6GALNAC4	9	127907886	missense	15	35.2421	0.0332464	0.727791
NANOS1	10	119029714	missense	19	51.3671	0.0332469	0.727791
POLK	5	75511756	missense	34	119.417	0.0332479	0.727791
WASF1	6	110099819	missense	13	39.2725	0.0332482	0.727791
LARP4	12	50392383	synonymous	9	10.0822	0.0332487	0.727791
LRTOMT	11	72080331	missense	52	205.424	0.033345	0.728029
FSTL5	4	161383897	missense	33	163.532	0.0333549	0.728029
SLC2A10	20	46709649	missense	42	85.6039	0.0335037	0.728701
OR4F15	15	101812202	missense	19	104.731	0.0335461	0.728701
CDK4	12	57747727	missense	14	39.2979	0.0336074	0.728701
SLC51A	3	196211487	synonymous	17	21.1528	0.0336683	0.728701
SYCE1	10	133553901	synonymous	13	72.4983	0.0336874	0.728701
CYREN	7	135092363	synonymous	16	71.5031	0.0336935	0.728701
EBNA1BP2	1	43164175	missense	81	460.248	0.0337008	0.728701
BCAM	19	44809071	missense	56	232.612	0.0337387	0.728701
GRHPR	9	37422666	synonymous	13	90.6245	0.0337606	0.728701
ZNF14	19	19710472	synonymous	12	25.1814	0.0337921	0.728701
ERCC1	19	45407334	missense	43	136.952	0.0338047	0.728701
CFL1	11	65823022	synonymous	19	48.3386	0.033825	0.728701
SOX4	6	21593751	missense	26	152.047	0.0338299	0.728701
TRIOBP	22	37697048	missense	161	873.904	0.0338642	0.728701
GFRA3	5	138252380	missense	11	13.0965	0.0338972	0.728701
MFSD5	12	53251251	synonymous	13	25.1729	0.0339096	0.728701
MYH2	17	10521148	missense	67	327.379	0.0339323	0.728701
XRCC1	19	43543311	synonymous	15	176.24	0.0339683	0.728701
TRUB2	9	128305159	synonymous	9	171.176	0.0339974	0.728701
DOCK9	13	98793429	missense	80	182.328	0.0340304	0.728701
ZNF224	19	44094361	synonymous	13	96.6639	0.034032	0.728701
GRSF1	4	70815783	synonymous	14	22.1527	0.0340428	0.728701
MARC1	1		synonymous	11	52.3596	0.0340519	0.728701
SMARCC2	12	56162359	synonymous	29	164.14	0.0341291	0.728701
AKR1B15	7	134549110	synonymous	10	46.33	0.0341579	0.728701
B4GALNT2	17	49132460	synonymous	18	113.852	0.0341594	0.728701
LILRB2	19	54273812	synonymous	22	207.97	0.0341832	0.728701
LMNB1	5	126776623	missense	16	28.2002	0.0341876	0.728701
ASRGL1	11	62337448	synonymous	16	109.788	0.0342583	0.728701
CAPN14	2	31173056	missense	26	124.867	0.0342905	0.728701
REXO4	9	133406059	missense	25	110.911	0.0343027	0.728701
ZNF407	18	74597870	missense	116	322.218	0.0343909	0.728701
SLC24A3	20	19212642	missense	42	235.688	0.0343981	0.728701
ZNF862	7	149838375	synonymous	45	232.598	0.0344355	0.728701
TEFM	17	30897336	missense	16	21.1486	0.0344447	0.728701
GPR108	19	6729914	missense	36	294.17	0.0345175	0.728701
ZFP36L1	14	68787660	synonymous	14	23.1591	0.0345176	0.728701
P2RY2	11	73218281	synonymous	9	23.1591	0.0345235	0.728701
CCL3	17	36088256	missense	7	22.1525	0.0346084	0.728701
COX4I1	16	85798633	synonymous	10	12.083	0.0346379	0.728701
CFAP126	1	161364733	missense	6	38.2653	0.0346478	0.728701
TCAF1	7	143851375	missense	8	36.2499	0.0346509	0.728701
PCBP3	21	45643694	synonymous	11	14.1	0.0346987	0.728701
NUDT6	4	122888697	synonymous	6	28.1938	0.0347362	0.728701
NAP1L4	11	2944431	missense	11	20.1492	0.0347639	0.728701
ADAM15	1	155050566	synonymous	17	32.2266	0.0347678	0.728701
NCALD	8	101686542	synonymous	6	10.0692	0.0347824	0.728701
ASL	7	66075800	missense	19	38.2628	0.0348245	0.728701
HDHD3	9	113373419	missense	12	34.2351	0.0348329	0.728701
RTN4R	22	20241415	missense	28	39.2765	0.0348602	0.728701
FLT3	13	28003274	missense	41	143.05	0.0348683	0.728701
TGOLN2	2	85318027	synonymous	11	55.3804	0.0348767	0.728701
MCL1	1	150560895	missense	20	46.3181	0.0348796	0.728701
DQX1	2	74518131	missense	38	79.5479	0.0349122	0.728701
ARMC6	19	19033575	missense	28	56.3937	0.0349129	0.728701
AUH	9	91213815	missense	16	28.2076	0.0349361	0.728701
GRM4	6	34018643	missense	56	102.713	0.034943	0.728701
ZNF444	19	56132599	missense	20	67.4634	0.0349592	0.728701
NAF1	4	163110073	synonymous	14	40.2994	0.0349954	0.728701
IRF3	19	49659569	missense	32	120.833	0.0350105	0.728701
YY1AP1	1	155659443	missense	33	159.095	0.0350148	0.728701
RBP3	10	47348363	missense	88	272.876	0.035015	0.728701
GPR27	3	71753855	synonymous	21	41.2862	0.0350259	0.728701
WDR60	7		missense	62	151.06	0.0350463	0.728701
CYYR1	21	26466209	missense	9	28.2585	0.0350533	0.728701
NOMO1	16	14833721	missense	17	85.7062	0.0350656	0.728701
HSDL1	16	84122141	synonymous	7	67.4747	0.0350782	0.728701
HIST1H1E	6		missense	30	140.003	0.0350829	0.728701
ODF2	9	128455186	missense	51	286.984	0.035096	0.728701
OR2T6	1	248375746	synonymous	12	67.4636	0.0351141	0.728701
SLC20A2	8	42416475	synonymous	28	270.943	0.0351241	0.728701
ZNF106	15	42412823	synonymous	42	327.291	0.0351452	0.728701
THEM4	1	151870866	missense	11	98.7102	0.0351516	0.728701
IQCB1	3	121769761	missense	18	75.6831	0.0352059	0.728701
MT1G	16	56666730	missense	5	10.0692	0.0352106	0.728701
SFXN3	10	101031234	missense	12	62.4297	0.0352107	0.728701
IKZF1	7	50304068	missense	11	15.1037	0.035222	0.728701
NXPH2	2	138669157	missense	7	12.083	0.0352386	0.728701
STAM2	2	152116801	synonymous	9	52.3728	0.0352597	0.728701
LRRC19	9	26993136	synonymous	5	67.5509	0.0352686	0.728701
OR4K13	14	20029399	synonymous	11	29.2006	0.0352944	0.728701
PISD	22	31618491	synonymous	20	53.3669	0.0353234	0.728701
RNF113B	13	98175785	missense	16	27.1867	0.0353425	0.728701
ZNF878	19	12043805	missense	30	125.936	0.0353547	0.728701
HNMT	2	137964020	missense	15	26.2418	0.0353678	0.728701
FERMT3	11	64205926	missense	40	253.744	0.0354027	0.728701
WNT3A	1	228006998	missense	16	17.1178	0.0354282	0.728701
ACTRT2	1	3021467	synonymous	19	102.707	0.0355021	0.728787
ADAMTS14	10	70672506	missense	91	262.825	0.0355439	0.728787
LY6H	8	143157914	missense	11	14.0976	0.0355544	0.728787
S100A13	1	153618787	missense	11	58.407	0.0355731	0.728787
PRKCE	2	45651345	synonymous	27	367.605	0.0356022	0.728787
MFAP3	5	154038959	missense	11	16.1108	0.0356071	0.728787
ARNTL2	12	27332836	missense	22	66.7597	0.0356178	0.728787
RNFT2	12	116738178	missense	21	33.2301	0.0356232	0.728787
FLT1	13	28300346	missense	38	157.183	0.0356724	0.728878
SDC3	1	30869466	missense	22	66.4668	0.0356834	0.728878
ZFAND4	10	45615500	missense	40	186.321	0.035685	0.728878
FZD2	17	44557484	missense	27	87.6062	0.03573	0.729018
SLCO2A1	3	133932701	missense	38	215.485	0.0358241	0.730185
ZNRF2	7	30284597	missense	15	26.1872	0.0358386	0.730185
CDC42BPB	14	102932380	synonymous	44	318.188	0.0358446	0.730185
ADGRG5	16	57542643	synonymous	18	112.88	0.0359029	0.730983
ZNF425	7	149102784	synonymous	18	57.3942	0.0359245	0.731032
MAP3K5	6	136557046	missense	39	167.416	0.0360546	0.731498
ARFIP2	11	6474683	missense	18	33.2286	0.0360599	0.731498
ACSS3	12	80936414	missense	36	122.924	0.0360845	0.731498
AP2A1	19	49767001	synonymous	29	105.744	0.0361	0.731498
LBX1	10	101226994	missense	17	28.1946	0.0361277	0.731498
GGT6	17	4556927	synonymous	18	99.685	0.0361314	0.731498
CSNK1D	17	82239023	missense	23	140.969	0.036169	0.731498
SH2D2A	1	156806243	missense	17	65.4544	0.0361899	0.731498
CATSPER3	5	134967907	synonymous	15	47.3463	0.0362146	0.731498
TNFAIP8L1	19	4639516	synonymous	6	29.2007	0.0362484	0.731498
MAPK10	4	85990007	synonymous	17	44.3132	0.0362522	0.731498
CRTAC1	10	97865000	missense	43	188.394	0.0362539	0.731498
TNS1	2	217799588	synonymous	57	158.096	0.0362892	0.731572
FRZB	2	182833275	synonymous	6	10.0707	0.0363102	0.731572
GALNT18	11	11270877	synonymous	39	96.6709	0.0363434	0.731572
GLT6D1	9	135623648	synonymous	11	37.258	0.0363534	0.731572
PCSK1	5	96390333	missense	26	43.356	0.0364024	0.732077
TLE4	9	79571773	missense	20	98.6791	0.0364361	0.732077
ZNF726	19	23914876	missense	48	311.913	0.0364663	0.732132
IGFBP5	2	216672105	missense	13	22.1527	0.0364773	0.732132
ANKRD13B	17	29589769	synonymous	21	56.3877	0.0365083	0.732132
GFM1	3	158644527	missense	46	350.595	0.0365726	0.732132
CLINT1	5	157785743	missense	24	98.68	0.0365888	0.732132
UGT1A4	2	233718736	synonymous	46	216.488	0.0366137	0.732132
PIKFYVE	2	208266255	missense	54	193.106	0.0366445	0.732132
CFAP410	21	44328944	missense	45	108.752	0.0366739	0.732132
CPNE1	20	35626031	missense	52	224.767	0.0367001	0.732132
CSTF2T	10	51695486	missense	28	71.491	0.0367048	0.732132
RHOD	11	67056847	missense	14	86.8011	0.0367109	0.732132
ZNF329	19	58126248	synonymous	12	18.1247	0.0367171	0.732132
PACSIN3	11	47177522	missense	28	44.3056	0.0367486	0.732132
NUDT1	7	2242226	missense	15	117.809	0.0367723	0.732132
PLXNB1	3	48403854	synonymous	61	109.756	0.0368193	0.732132
HECW1	7	43112629	missense	67	348.982	0.0368284	0.732132
NTNG1	1	107140007	synonymous	12	22.1557	0.0368654	0.732132
FNDC3B	3	172039578	missense	45	73.6182	0.0368699	0.732132
CCDC12	3	46921726	missense	12	20.1383	0.0368894	0.732132
CLPSL1	6	35781019	missense	5	12.0935	0.0368897	0.732132
ZBTB24	6	109460632	missense	39	222.528	0.0369001	0.732132
MAPK8IP1	11	45885651	synonymous	24	56.3961	0.0369036	0.732132
MCMBP	10	119829404	missense	18	38.2694	0.0369183	0.732132
AP3D1	19	2100988	missense	53	105.746	0.0371731	0.733188
ERCC1	19	45407334	synonymous	30	98.6928	0.037201	0.733188
ATAD2B	2	23748664	missense	36	143.062	0.0372061	0.733188
TINAGL1	1	31576485	synonymous	11	21.1452	0.0372254	0.733188
YTHDC2	5	113513694	missense	49	85.6073	0.0372297	0.733188
SPAG6	10	22345445	synonymous	12	35.2545	0.0372497	0.733188
CTSG	14	24573518	synonymous	8	39.2714	0.0372734	0.733188
VSX2	14	74239449	missense	21	140.969	0.0372784	0.733188
EGR1	5	138465479	missense	21	34.2361	0.0372958	0.733188
SNU13	22	41673933	synonymous	9	89.6155	0.0373294	0.733188
CERK	22	46684410	missense	37	161.581	0.0373783	0.733188
MTPAP	10	30309801	synonymous	10	15.1272	0.0373798	0.733188
XYLB	3	38346760	synonymous	6	23.1626	0.0374063	0.733188
SUMO4	6	149400262	missense	8	36.249	0.0374267	0.733188
ZNF830	17	34961540	missense	15	107.74	0.0374293	0.733188
SIPA1L1	14	71320449	missense	74	189.35	0.0374322	0.733188
CASP10	2	201182872	synonymous	11	18.1704	0.037483	0.733803
TESK1	9	35605262	synonymous	19	57.4076	0.037512	0.733993
ALKBH4	7	102456238	missense	27	68.4703	0.0375969	0.734928
CASP8AP2	6	89829894	missense	58	227.592	0.0376119	0.734928
PADI3	1	17249098	synonymous	21	152.045	0.0376261	0.734928
PLEKHA6	1	204218853	missense	71	274.033	0.037646	0.734928
ZNF346	5	177022696	synonymous	9	13.0957	0.0376835	0.734928
CCNT1	12	48688458	synonymous	11	23.1625	0.0376945	0.734928
LXN	3	158645822	missense	34	338.508	0.0377452	0.735526
DLC1	8	13083361	synonymous	37	98.6868	0.0377767	0.735526
MYDGF	19	4641374	synonymous	11	35.2428	0.037783	0.735526
HRC	19	49151198	missense	33	191.441	0.0379209	0.737591
SPATA48	7	50095883	synonymous	6	28.2116	0.0379277	0.737591
GUCY1A2	11	106674019	missense	28	96.7065	0.0379843	0.738315
NTAN1	16	15037854	synonymous	9	44.3923	0.0380119	0.738475
RORA	15	60488284	synonymous	20	69.5342	0.0380971	0.739534
SEMA4C	2	96859718	missense	37	146.012	0.0381332	0.739534
THSD1	13	52377167	missense	29	163.121	0.0381712	0.739534
AZIN1	8	102826111	synonymous	7	163.531	0.0381969	0.739534
SH3GLB1	1	86704570	synonymous	8	170.25	0.0382095	0.739534
KLF15	3	126342635	synonymous	16	49.3389	0.0382214	0.739534
UBE2Z	17	48908407	missense	8	10.0862	0.0382513	0.739738
PDCD1	2	241849884	synonymous	8	20.1383	0.0382733	0.739784
FILIP1L	3	99828811	synonymous	22	76.5507	0.0383045	0.739784
ZFHX4	8	76681239	missense	139	518.567	0.0383442	0.739784
SLC11A1	2	218382029	missense	27	84.5838	0.0383498	0.739784
HSPA6	1	161524540	missense	27	127.888	0.0383683	0.739784
SYDE2	1	85156889	synonymous	13	15.1052	0.03837	0.739784
CEACAM1	19	42507304	synonymous	8	23.1591	0.0384116	0.740213
NADSYN1	11	71453109	synonymous	18	61.4659	0.0384392	0.740264
RHBDD2	7	75842602	synonymous	14	65.4516	0.0384752	0.740264
NCMAP	1	24556087	missense	6	41.2892	0.0384788	0.740264
CMIP	16	81444808	synonymous	32	126.977	0.0385377	0.740624
KDF1	1	26949562	missense	26	41.2851	0.0385969	0.740624
ZNF208	19	21932958	missense	74	326.294	0.0386027	0.740624
PTDSS2	11	448268	missense	30	157.115	0.0386097	0.740624
C6orf226	6	42890265	missense	7	12.0847	0.0386211	0.740624
PDHB	3	58427630	synonymous	6	75.5213	0.0386658	0.740644
IBTK	6	82169986	missense	51	110.04	0.0386667	0.740644
CCDC189	16		synonymous	12	37.2559	0.0386904	0.740724
FCAR	19	54874235	synonymous	5	55.3804	0.0387285	0.740781
IL6	7	22725884	synonymous	7	21.1701	0.0387321	0.740781
SAMD11	1	923923	missense	77	254.906	0.0387647	0.741033
CLDN3	7	73768997	missense	8	112.775	0.0387994	0.741324
BTN3A1	6	26402237	missense	23	92.6378	0.0389421	0.743342
TES	7	116210506	synonymous	6	18.126	0.0389536	0.743342
PRTG	15	55611544	synonymous	22	65.4873	0.0389634	0.743342
NCR3	6	31588895	synonymous	7	105.726	0.039017	0.743454
RTP4	3	187368385	missense	13	184.266	0.0390261	0.743454
ABTB1	3	127672935	synonymous	16	68.4763	0.0390669	0.743454
PCDHA1	5	140786136	synonymous	350	1746.85	0.0390957	0.743454
KIF14	1	200551497	missense	71	418.093	0.0391056	0.743454
SESN3	11	95165513	missense	14	29.3131	0.0391261	0.743474
ACOT4	14	73591873	synonymous	8	17.1183	0.0391488	0.743481
EPRS	1		missense	46	74.5664	0.0391654	0.743481
SMAD9	13	36844831	missense	19	126.878	0.0392758	0.744647
ALOX12	17	6996049	synonymous	10	43.2979	0.0392929	0.744647
ALOX5	10	45374176	synonymous	23	69.4779	0.039312	0.744647
PKN1	19	14433053	synonymous	25	172.199	0.0393335	0.744647
CLVS2	6	122996235	missense	7	53.3835	0.0393774	0.744647
DEFB126	20	142590	missense	6	10.0693	0.0394065	0.744647
RBFOX2	22	35738736	synonymous	12	31.2236	0.0394727	0.744647
PRPF38B	1	108692310	missense	18	119.855	0.0395271	0.744647
METTL23	17	76726830	missense	9	154.059	0.0395475	0.744647
F13A1	6	6144084	missense	25	170.172	0.039553	0.744647
OTUB2	14	94026340	missense	15	20.2497	0.0395603	0.744647
TRPV5	7	142908101	missense	37	117.816	0.0395639	0.744647
ACOX1	17	75941507	synonymous	12	91.6335	0.0395771	0.744647
INO80B	2	74455087	missense	18	24.1698	0.0395965	0.744647
MYO19	17	36495636	synonymous	39	79.5497	0.0396486	0.744647
OR51F1	11	4768979	missense	17	50.4212	0.0397173	0.744647
RERGL	12	18080869	synonymous	11	47.4407	0.0397295	0.744647
BMPR2	2	202376327	missense	34	46.3281	0.0397355	0.744647
SOCS7	17	38351844	missense	20	35.2453	0.0397542	0.744647
CEBPD	8	47736913	synonymous	8	109.923	0.0398313	0.744647
DPY19L4	8	94719703	synonymous	13	64.4567	0.0398348	0.744647
FGD2	6	37005646	synonymous	22	153.051	0.0398454	0.744647
CRHR2	7	30651942	missense	32	349.403	0.0398608	0.744647
ZNF124	1	247121975	synonymous	6	25.1729	0.0398688	0.744647
COPS4	4	83034447	missense	6	78.5614	0.0398982	0.744647
FAM124A	13	51222334	missense	29	103.718	0.0399117	0.744647
PTK2B	8	27311482	synonymous	30	123.942	0.0399486	0.744647
MAMSTR	19	48712725	missense	27	53.3863	0.039987	0.744825
CEACAM18	19	51478539	synonymous	13	16.1107	0.0400141	0.744825
SCRN2	17	47837692	synonymous	8	72.4983	0.0400167	0.744825
ADTRP	6	11712054	synonymous	6	25.1738	0.0400714	0.745481
RGS16	1	182598623	missense	8	53.3686	0.0400995	0.745582
POPDC2	3	119636457	missense	19	69.4779	0.0401538	0.745582
OR4D10	11	59473315	synonymous	12	108.747	0.0401617	0.745582
SLC44A4	6	31863192	synonymous	20	49.3438	0.0402003	0.745582
TCF21	6	133889113	synonymous	5	36.2492	0.0402031	0.745582
C19orf57	19		missense	45	442.069	0.0402336	0.745582
GH1	17	63917200	missense	26	229.655	0.0402461	0.745582
ISM1	20	13221274	missense	16	21.1524	0.0402526	0.745582
TKFC	11	61333220	synonymous	16	201.383	0.0402968	0.745834
HLA-DRA	6	32439878	missense	9	36.2507	0.0403428	0.745834
SPOP	17	49598884	synonymous	6	24.1662	0.0403535	0.745834
DAB1	1	56994778	missense	51	194.517	0.0403548	0.745834
VN1R2	19	53258292	synonymous	8	37.3003	0.040373	0.745834
GPRC5B	16	19856691	synonymous	16	65.4495	0.0403914	0.745834
BRD7	16	50313487	synonymous	18	41.3248	0.0404106	0.745834
CD151	11	832887	missense	11	28.1955	0.0404505	0.745834
CHST15	10	124007668	synonymous	23	135.946	0.0404529	0.745834
KLHL21	1	6590724	missense	35	63.4376	0.0404616	0.745834
PSAT1	9	78297125	missense	18	33.2585	0.0404905	0.746007
SCGB1D4	11	62296281	missense	7	10.0718	0.0405308	0.746192
SLC22A9	11	63369785	synonymous	16	135.949	0.0405567	0.746192
NLRP4	19	55836540	synonymous	37	242.679	0.0405788	0.746192
PSG6	19	42902086	missense	60	505.029	0.040615	0.746498
LITAF	16	11547722	missense	10	33.2895	0.0406501	0.746784
PLK2	5	58453982	missense	15	28.1948	0.0406714	0.746808
RSPH9	6	43645036	synonymous	8	10.0693	0.0406935	0.746808
FGFR1OP	6		missense	19	84.6159	0.0407101	0.746808
TMEM168	7	112762377	missense	32	80.5563	0.0407455	0.747081
TNRC18	7	5306790	missense	217	1005.14	0.040778	0.747081
SLX4IP	20	10435305	synonymous	7	12.0832	0.040814	0.747081
DAB2	5	39371675	missense	29	146.037	0.0408232	0.747081
PDCL3	2	100562993	missense	15	73.5265	0.0408242	0.747081
KRTAP4-2	17	41177446	missense	10	11.0774	0.0408424	0.747081
WHAMM	15	82809628	synonymous	15	90.6232	0.0409088	0.747844
CHN1	2	174798809	synonymous	11	26.1862	0.0409233	0.747844
CREB3L2	7	137874979	missense	31	59.4184	0.0409821	0.74856
TRPM3	9	70529060	missense	86	268.888	0.0410618	0.74919
SPOCK2	10	72059034	missense	29	93.6434	0.0410992	0.74919
ZNF84	12	133037292	missense	28	132.915	0.0410998	0.74919
C12orf45	12		synonymous	24	90.658	0.0411127	0.74919
SLC25A36	3	140941830	synonymous	6	12.0873	0.0411204	0.74919
AQR	15	34851782	missense	31	63.4787	0.0411343	0.74919
FMO1	1	171248471	missense	22	42.3041	0.04121	0.749578
NAGLU	17	42536241	synonymous	29	325.236	0.0412182	0.749578
CORO1A	16	30182827	missense	17	116.803	0.0412312	0.749578
ZSCAN30	18	35251058	synonymous	8	57.3955	0.0412342	0.749578
PAQR5	15	69298912	missense	19	54.381	0.0412875	0.7496
CNR1	6	88139864	missense	16	45.3125	0.0412982	0.7496
LIPH	3	185506262	missense	21	32.2639	0.0413035	0.7496
GSAP	7	77310751	missense	24	42.3279	0.0413357	0.7496
PDE7A	8	65714334	synonymous	6	56.4156	0.0413625	0.7496
ZDHHC17	12	76764103	missense	21	30.2415	0.0414135	0.7496
CPNE2	16	57092583	synonymous	13	123.852	0.0414263	0.7496
OAS2	12	112978395	missense	38	82.5739	0.0414829	0.7496
MAN2A1	5	109689927	synonymous	20	29.4924	0.0415067	0.7496
NEU3	11	74988279	synonymous	12	33.2499	0.0415363	0.7496
SLC6A2	16	55655988	synonymous	13	114.827	0.0415535	0.7496
ATP6V1D	14	67294371	missense	19	118.929	0.0415692	0.7496
CX3CR1	3	39263495	missense	13	184.266	0.0416073	0.74971
ANKRD18B	9	33524251	missense	42	98.7727	0.0416874	0.74971
NPBWR1	8	52939182	synonymous	9	11.0765	0.0417086	0.74971
EVI5	1	92508696	synonymous	10	19.1537	0.0417188	0.74971
ZEB2	2	144364364	synonymous	32	94.6508	0.0417376	0.74971
GJD4	10	35605341	missense	32	135.936	0.041834	0.74971
ASPHD1	16	29900375	missense	15	88.6131	0.0418399	0.74971
ACER1	19	6306142	missense	18	191.319	0.0418626	0.74971
PHB	17		missense	8	87.6021	0.0418867	0.74971
RGP1	9	35749287	synonymous	11	17.1181	0.0418875	0.74971
DCHS2	4	154231742	synonymous	73	325.247	0.041905	0.74971
ANTXR1	2	69013176	missense	24	80.8382	0.0419132	0.74971
TMEM64	8	90621995	synonymous	8	30.2088	0.0419272	0.74971
SRBD1	2	45388680	synonymous	24	70.5869	0.0419374	0.74971
ZBTB46	20	63743668	synonymous	27	144.996	0.0419484	0.74971
NPIPB2	16	11927259	synonymous	13	17.2015	0.0420561	0.750954
TBC1D1	4	37891084	synonymous	37	115.806	0.0420591	0.750954
CCDC3	10	12896625	synonymous	11	20.1383	0.0420934	0.750954
THBD	20	23045633	synonymous	12	19.1316	0.0420967	0.750954
PLCB2	15	40278176	missense	89	401.788	0.0421829	0.752022
GALK2	15	49155656	synonymous	9	17.1322	0.0423146	0.752022
CD63	12	55725323	missense	12	18.1249	0.0423353	0.752022
DND1	5	140670794	missense	15	21.1454	0.0423367	0.752022
EBF1	5	158695916	synonymous	18	26.1815	0.0423555	0.752022
PGAM2	7	44062727	missense	20	95.6845	0.0423715	0.752022
PPP4R1	18	9546791	missense	41	265.346	0.0423781	0.752022
MAML2	11	95976598	synonymous	26	53.3765	0.042436	0.752022
POU3F3	2	104853287	synonymous	17	147.04	0.0424511	0.752022
PIK3C2G	12	18242961	synonymous	21	77.6934	0.0424858	0.752022
OR6C4	12	55549602	missense	14	27.1896	0.0425405	0.752022
SLC37A2	11	125063302	synonymous	19	36.2628	0.0425417	0.752022
MMP24	20	35226690	synonymous	14	91.6322	0.0425599	0.752022
MMP24OS	20	35201745	synonymous	14	91.6322	0.0425599	0.752022
ZNF850	19	36714383	missense	84	317.439	0.0425656	0.752022
ZNF451	6	57086844	synonymous	19	136.947	0.0426078	0.752022
CEP19	3	196706277	missense	5	12.0834	0.0426794	0.752022
ERAP2	5	96875986	missense	52	220.21	0.0427027	0.752022
UBP1	3	33388336	missense	16	36.259	0.042759	0.752022
KCTD14	11	78015715	synonymous	7	14.0968	0.0427947	0.752022
VSIR	10	71747556	missense	19	115.804	0.0428408	0.752022
PPM1D	17	60600193	synonymous	12	76.5728	0.0428428	0.752022
NBAS	2	15166916	missense	127	543.911	0.0428738	0.752022
SIGLEC10	19	51410020	missense	47	275.063	0.0429451	0.752022
REL	2	60881491	missense	17	34.2698	0.0429536	0.752022
APBB1	11	6395125	synonymous	19	87.6026	0.0429653	0.752022
LDLRAD2	1	21812265	synonymous	17	70.4841	0.0429765	0.752022
PARP4	13	24420931	missense	81	586.3	0.0429819	0.752022
CIPC	14	77098126	synonymous	9	17.1176	0.042989	0.752022
ARL16	17	81681187	missense	7	10.0701	0.0429921	0.752022
GPR62	3	51955381	synonymous	10	17.1176	0.0430659	0.752022
SMIM4	3	52534013	missense	19	41.2845	0.0430912	0.752022
CAMSAP2	1	200738893	synonymous	30	66.5909	0.0431845	0.752022
NUAK2	1	205302063	missense	43	171.214	0.0431848	0.752022
CPEB2	4	15002481	missense	55	153.266	0.0432256	0.752022
PPP1R13L	19	45379638	missense	54	144.05	0.0432517	0.752022
ABHD4	14	22598290	synonymous	8	20.14	0.0432748	0.752022
FRMPD1	9	37650954	missense	90	304.152	0.0432752	0.752022
OTOP3	17	74935898	missense	44	87.6098	0.0432805	0.752022
PRPF39	14	45084107	missense	17	81.7381	0.0433	0.752022
ATG9A	2	219219380	synonymous	20	34.2395	0.0433041	0.752022
GALNS	16	88813734	synonymous	16	218.501	0.043317	0.752022
RANBP2	2	108719482	missense	120	479.384	0.0433401	0.752022
LINGO2	9	27937617	synonymous	12	58.4102	0.0433695	0.752022
IL17A	6	52186375	missense	8	17.1179	0.0433757	0.752022
ZNF280D	15	56630176	synonymous	21	37.2904	0.0433908	0.752022
CLEC4G	19	7728957	missense	13	214.072	0.0433953	0.752022
GMEB2	20	63587602	missense	17	39.2741	0.0434112	0.752022
ZNF845	19	53333749	missense	53	202.446	0.0434268	0.752022
GSTM2	1	109668022	missense	5	28.2097	0.0434632	0.752022
FBXL22	15	63597353	synonymous	14	39.2697	0.0434672	0.752022
TPP2	13	102596958	missense	29	70.4967	0.0435024	0.752022
KIF26A	14	104136454	missense	171	436.002	0.0435035	0.752022
PFKL	21	44300051	synonymous	46	227.574	0.0435059	0.752022
PLAGL1	6	143940300	synonymous	17	24.1662	0.0435221	0.752022
CRB2	9	123356170	synonymous	58	262.807	0.043531	0.752022
CNPPD1	2	219171897	synonymous	9	17.1195	0.0435343	0.752022
GPR84	12	54362445	missense	22	107.74	0.0435362	0.752022
TBC1D9	4	140620782	synonymous	25	44.3439	0.0435383	0.752022
ZNF534	19	52429148	synonymous	11	119.826	0.0435527	0.752022
CEMIP	15	80779343	missense	70	291.067	0.0435595	0.752022
TEKT5	16	10627501	missense	45	490.424	0.0435672	0.752022
DDN	12	48995149	missense	19	65.4527	0.0435726	0.752022
SUDS3	12	118376555	synonymous	6	103.713	0.0436365	0.752022
SLC45A3	1	205657851	missense	33	184.266	0.0436448	0.752022
LIMS2	2	127638381	missense	69	355.467	0.043645	0.752022
SLC18A1	8	20144855	synonymous	13	81.5745	0.0436533	0.752022
CSF1R	5	150053291	missense	46	260.793	0.043764	0.752022
ZNF619	3	40477113	missense	22	191.345	0.0437794	0.752022
FZD6	8	103298433	synonymous	16	26.1834	0.0437865	0.752022
XRCC3	14	103697609	missense	29	42.2957	0.0437879	0.752022
AARD	8	116938207	missense	9	40.2821	0.0437976	0.752022
MMS19	10	97458324	synonymous	22	119.837	0.0437978	0.752022
PNKD	2	218269651	missense	53	237.814	0.0438321	0.752022
DDAH1	1	85318481	synonymous	16	131.932	0.0438857	0.752022
EMB	5	50396192	missense	11	83.0685	0.0440321	0.752022
MAEA	4	1289887	synonymous	18	170.17	0.0440455	0.752022
MASP2	1	11022009	synonymous	21	39.2737	0.0440708	0.752022
NRXN3	14	78170373	missense	65	238.719	0.0440768	0.752022
ARHGEF2	1	155946851	synonymous	26	139.964	0.044101	0.752022
PCSK9	1	55039447	synonymous	25	102.71	0.0441108	0.752022
MS4A12	11	60492778	missense	13	58.4337	0.0441976	0.752022
RNF121	11	71929018	missense	15	20.1396	0.0442051	0.752022
STK32C	10	132207492	synonymous	27	145.009	0.0442129	0.752022
CPVL	7	28995235	missense	24	213.628	0.0442215	0.752022
HTR5A	7	155070324	synonymous	13	67.4637	0.0442542	0.752022
C5	9	120932987	synonymous	21	36.3118	0.0442551	0.752022
TGFB1I1	16	31471585	missense	21	31.2146	0.044258	0.752022
APBA1	9	69427532	synonymous	31	114.807	0.044267	0.752022
USPL1	13	30617693	missense	41	198.388	0.0442805	0.752022
SRARP	1	16004236	missense	13	60.4208	0.0442994	0.752022
CGNL1	15	57375967	synonymous	21	213.489	0.0443315	0.752022
ADAM33	20	3667965	synonymous	23	53.3714	0.0444031	0.752022
SPDYE4	17	8747524	synonymous	8	39.287	0.0444201	0.752022
INTS2	17	61865367	missense	29	48.3663	0.0444426	0.752022
ACOXL	2	110732539	missense	26	193.356	0.044461	0.752022
DRD4	11	637269	missense	51	168.693	0.0444711	0.752022
BTBD11	12	107318421	synonymous	35	256.871	0.0444961	0.752022
HIF1A	14	61695513	synonymous	11	200.414	0.0445287	0.752022
DPH7	9	137554444	synonymous	13	33.2284	0.0445438	0.752022
VAPB	20	58389229	missense	7	51.3576	0.0445666	0.752022
EIF2AK3	2	88556741	synonymous	11	15.1064	0.0445884	0.752022
NAT8L	4	2059327	synonymous	13	52.3689	0.0446372	0.752022
DRC1	2	26401920	synonymous	18	35.2421	0.0446522	0.752022
TEKT2	1	36084094	synonymous	10	33.2282	0.044691	0.752022
PYGB	20	25248085	missense	50	140.996	0.0447186	0.752022
SLC34A3	9	137230757	synonymous	48	384.668	0.0447291	0.752022
RFWD3	16	74621399	missense	28	53.3673	0.0447363	0.752022
RASGEF1C	5	180100795	missense	25	46.3409	0.0448088	0.752022
TTC31	2	74483073	missense	33	462.175	0.0448095	0.752022
OR5R1	11		missense	32	198.469	0.0448417	0.752022
SERPINA9	14	94462717	synonymous	9	59.4107	0.0448529	0.752022
DMGDH	5	78997564	synonymous	31	200.398	0.0448615	0.752022
EXOC3L2	19	45212370	missense	37	91.6293	0.044869	0.752022
PLAGL2	20	32192504	missense	19	65.4546	0.0448933	0.752022
TIE1	1	43300982	synonymous	34	72.5025	0.0449106	0.752022
PRR29	17	63998351	missense	23	78.5537	0.0449201	0.752022
TMEM97	17	28319200	missense	5	13.0903	0.0449256	0.752022
TNS4	17	40475828	synonymous	18	39.2795	0.044995	0.752022
SNX29	16	11976734	missense	64	212.473	0.0450278	0.752022
ARHGAP15	2	143091362	missense	13	15.1136	0.0450377	0.752022
COX10	17	14069490	synonymous	19	59.4088	0.04507	0.752022
CTRB1	16	75218988	missense	10	28.1963	0.0450741	0.752022
CCDC169	13	36222008	synonymous	6	97.6742	0.0450982	0.752022
MYH4	17	10443290	synonymous	32	82.5703	0.0451149	0.752022
ACP6	1	147629652	missense	23	149.024	0.0451149	0.752022
IGFBPL1	9	38406528	synonymous	13	86.6087	0.04512	0.752022
KIFC3	16	57758217	synonymous	33	120.831	0.0451681	0.752022
CEP120	5	123344890	synonymous	19	60.6988	0.0451723	0.752022
CYP2E1	10	133520406	synonymous	26	110.763	0.0451871	0.752022
SLC27A4	9	128340527	missense	36	69.4779	0.0451898	0.752022
TCF7L1	2	85133392	missense	25	119.823	0.0452242	0.752022
GPX7	1	52602371	synonymous	5	14.097	0.0452421	0.752022
C4BPA	1	207104233	missense	22	65.5225	0.0452603	0.752022
PSMG4	6	3231403	missense	46	177.225	0.0452632	0.752022
NAPG	18	10525905	missense	11	26.2134	0.0452857	0.752022
RALYL	8	84182787	synonymous	10	46.3428	0.045294	0.752022
ESYT1	12	56118250	synonymous	39	71.4912	0.0453063	0.752022
PLA2G7	6	46704201	missense	21	60.6773	0.0453189	0.752022
RCAN1	21	34513142	synonymous	17	37.2559	0.0453225	0.752022
XPNPEP1	10	109864766	missense	26	37.2559	0.045352	0.752022
TTBK1	6	43243481	synonymous	48	104.728	0.0453914	0.752022
PPIL1	6	36854827	synonymous	7	52.3883	0.0454066	0.752022
IRGM	5	150846521	synonymous	24	133.927	0.0454615	0.752022
NUGGC	8	28021964	synonymous	21	68.5401	0.0454632	0.752022
PHOSPHO1	17	49223366	missense	16	98.6926	0.0454642	0.752022
MOK	14	102224500	missense	38	180.098	0.0454993	0.752022
TRHR	8	109086585	missense	11	55.3804	0.0455461	0.752022
CPLANE1	5	37106228	missense	125	501.733	0.0455672	0.752022
RAPGEF1	9	131576770	synonymous	38	161.136	0.0455722	0.752022
NR1H2	19	50329653	synonymous	38	187.307	0.0455776	0.752022
RNF216	7	5620047	missense	42	100.695	0.0455895	0.752022
ARID3C	9	34621049	synonymous	8	36.2495	0.0455909	0.752022
WDR73	15	84639285	missense	19	31.2282	0.0457284	0.752022
ST8SIA3	18	57352557	synonymous	15	64.5317	0.0457676	0.752022
IL23R	1	67138907	missense	29	126.925	0.0457699	0.752022
GP1BB	22	19723539	missense	10	91.6309	0.0457824	0.752022
GPR157	1	9100305	synonymous	13	74.5144	0.045796	0.752022
ZNF208	19	21932958	synonymous	24	194.375	0.0458256	0.752022
OR2T10	1	248590487	missense	11	18.4592	0.0458282	0.752022
C16orf78	16	49373804	missense	16	147.029	0.0458364	0.752022
PYGB	20	25248085	synonymous	32	119.03	0.0458516	0.752022
ACTRT2	1	3021467	missense	26	159.093	0.0458627	0.752022
TRIM55	8	66126896	synonymous	21	83.5863	0.0458679	0.752022
KRT85	12	52360006	missense	34	66.4679	0.0459131	0.752022
FRA10AC1	10	93667883	missense	12	36.3828	0.0459335	0.752022
PEG3	19	56810077	missense	86	403.785	0.0459496	0.752022
PITX3	10	102230186	missense	10	15.1039	0.0459601	0.752022
CPD	17	30378927	synonymous	23	154.063	0.0459771	0.752022
COL5A1	9	134641803	synonymous	74	233.695	0.0460232	0.752022
HTRA3	4	8269754	synonymous	32	136.969	0.0460308	0.752022
HERC5	4	88457119	synonymous	11	66.0045	0.0460703	0.752022
TBRG4	7	45100100	missense	34	98.6789	0.0460734	0.752022
UGT1A10	2	233636448	synonymous	85	475.277	0.0460989	0.752022
WDR60	7		synonymous	22	81.5615	0.0461374	0.752022
SYNJ2	6	157981863	synonymous	50	141.008	0.0461401	0.752022
EDC3	15	74630558	missense	24	61.4245	0.0461425	0.752022
SLC10A1	14	69775416	missense	28	51.3642	0.0461711	0.752022
TREM2	6	41158506	synonymous	6	16.1107	0.0462001	0.752022
SNRNP48	6	7590198	missense	21	72.5395	0.0462089	0.752022
PTPN11	12	112418351	synonymous	9	13.1516	0.0462362	0.752022
PAX3	2	222199887	synonymous	13	36.2531	0.0462382	0.752022
BAMBI	10	28677510	synonymous	12	35.2421	0.0462751	0.752022
LMOD1	1	201896456	missense	24	65.4533	0.0462825	0.752022
RGMA	15	93035271	synonymous	24	100.692	0.0462881	0.752022
SNX30	9	112750760	synonymous	9	64.4511	0.046296	0.752022
EEF1AKMT2	10	124748149	synonymous	5	14.1013	0.0463143	0.752022
ASCL2	11	2268498	missense	13	113.781	0.0464101	0.75258
POMT1	9	131502789	synonymous	19	54.3814	0.0464366	0.75258
C5orf52	5	157671533	missense	8	19.1523	0.0464525	0.75258
CPA6	8	67422038	synonymous	11	58.5321	0.0464762	0.75258
CLN8	8	1755778	synonymous	7	13.0899	0.0464855	0.75258
SETD9	5	56909260	synonymous	15	25.1746	0.0465285	0.752956
MAPK1	22	21759657	synonymous	7	14.1125	0.0465487	0.752964
SNX32	11	65833834	synonymous	18	47.3316	0.0465906	0.753322
YEATS4	12	69359710	synonymous	8	26.1864	0.0466179	0.753354
ZNF292	6	87151803	synonymous	60	420.918	0.046632	0.753354
MYORG	9	34366666	synonymous	17	60.4182	0.0467131	0.754345
BHMT2	5	79069767	synonymous	5	159.114	0.0467496	0.754508
ANKRD12	18	9136228	missense	65	151.195	0.0467888	0.754508
SHROOM1	5	132822141	missense	51	248.71	0.0468108	0.754508
STAT5B	17	42199176	missense	21	23.1606	0.0468547	0.754508
ADAMTS4	1	161184302	synonymous	20	73.5086	0.0468795	0.754508
ERICH5	8	98064522	missense	20	194.336	0.0469101	0.754508
MOGS	2	74461057	missense	48	312.144	0.0469252	0.754508
GLCCI1	7	7968796	missense	27	110.786	0.0469364	0.754508
LRIF1	1	110947190	synonymous	18	33.2297	0.0469398	0.754508
RAB4A	1	229271062	missense	9	23.2584	0.0469486	0.754508
TMIGD2	19	4292227	missense	12	120.83	0.0469985	0.754508
HYAL1	3	50299890	synonymous	8	10.0693	0.0470204	0.754508
FAM129C	19		synonymous	25	82.5682	0.0470314	0.754508
SCAND1	20	35953617	missense	13	71.5162	0.0470394	0.754508
KMT2C	7	152134922	synonymous	88	443.148	0.0470643	0.754591
PHC1	12	8913896	synonymous	8	13.0908	0.047118	0.754673
ZNF512B	20	63956704	missense	44	148.017	0.0471199	0.754673
MGAT3	22	39457012	synonymous	16	102.712	0.0471288	0.754673
ZCCHC4	4	25312774	missense	21	154.515	0.0471978	0.755462
[truncated: 28,167 more rows]

## Sheet: Supplementary Table 2
Supplementary Table 2 – Gene-based association analysis using STAAR-O excl. annotation weights
N = number of variants in mask; cMAC = cumulative minor allele count; ptv=protein-truncating variant
Gene	Chromosome	Position (GRCh 38)	Category	N	cMAC	P-value	adjusted P-value FDR
ASXL1	20	32358330	ptv	7	14.0981	1.11488e-05	0.00918664
TET2	4	105145875	ptv	16	16.1118	7.19683e-05	0.0296509
ANKAR	2	189674290	ptv	6	66.4587	0.00092034	0.252787
SLC2A8	9	127397138	ptv	6	12.083	0.00211779	0.436264
ZNF598	16	1997654	ptv	6	13.0901	0.00344955	0.521442
CFAP61	20	20052514	ptv	5	24.2096	0.00385151	0.521442
SNX19	11	130866250	ptv	8	11.0763	0.00469653	0.521442
ZNF429	19	21496682	ptv	6	12.0879	0.00506254	0.521442
GBP1	1	89051882	ptv	6	15.1226	0.00894875	0.749463
ACADL	2	210187126	ptv	6	57.4875	0.009362	0.749463
CEP290	12	88049016	ptv	18	25.2861	0.0105305	0.749463
ABCB9	12	122920951	ptv	6	15.155	0.0109145	0.749463
SARM1	17	28364356	ptv	11	24.1848	0.013157	0.833953
KIF27	9	83834099	ptv	8	48.3342	0.0164278	0.836805
MROH2B	5	40998017	ptv	11	128.988	0.0169073	0.836805
CMYA5	5	79689836	ptv	6	35.2422	0.0205636	0.836805
CYP2D6	22	42126499	ptv	5	12.0935	0.0248085	0.836805
FARP2	2	241356285	ptv	7	16.1188	0.0259955	0.836805
TIMP2	17	78852977	ptv	5	14.0968	0.0274752	0.836805
CEP295NL	17	78870910	ptv	5	14.0968	0.0274752	0.836805
OTOG	11	17547259	ptv	9	27.1875	0.0282349	0.836805
PCDHB2	5	141094606	ptv	8	15.1043	0.0282438	0.836805
IQCB1	3	121769761	ptv	5	10.1304	0.0292083	0.836805
VTN	17	28367284	ptv	6	10.0692	0.0295791	0.836805
CCDC141	2	178829757	ptv	9	12.0902	0.0307586	0.836805
HRNR	1	152212076	ptv	18	43.3868	0.0312944	0.836805
CFAP54	12	96489571	ptv	8	11.1272	0.0319038	0.836805
CFTR	7	117287120	ptv	12	23.1883	0.032433	0.836805
ZNF554	19	2819868	ptv	5	10.0692	0.0329599	0.836805
VWA8	13	41566835	ptv	10	20.174	0.0338734	0.836805
CLEC11A	19	50723364	ptv	5	178.224	0.0339582	0.836805
AAAS	12	53307456	ptv	7	10.0703	0.0347252	0.836805
DPP7	9	137110546	ptv	8	11.0776	0.0353254	0.836805
GRTP1	13	113324163	ptv	7	29.2024	0.0360293	0.836805
MUC12	7	100969565	ptv	11	13.1032	0.0372289	0.836805
ENTPD2	9	137048107	ptv	5	101.716	0.0373727	0.836805
SYTL3	6	158650014	ptv	11	13.092	0.037575	0.836805
NLRP13	19	55891699	ptv	6	18.1245	0.0393614	0.853522
ASPSCR1	17	81976807	ptv	7	31.2144	0.0410304	0.866899
GPR75-ASB3	2		ptv	5	17.125	0.0421154	0.867578
ZNF620	3	40477131	ptv	9	12.083	0.0435374	0.87242
MYO15A	17	18108756	ptv	12	18.1249	0.0448952	0.87242
IGFN1	1	201190824	ptv	18	43.3084	0.0459988	0.87242
NRL	14	24078662	ptv	8	55.392	0.0495264	0.87242
HERC6	4	88378739	ptv	5	26.1823	0.0497475	0.87242
SYNPO2L	10	73644881	ptv	6	16.2959	0.0506432	0.87242
GPR78	4	8558725	ptv	12	20.1563	0.050833	0.87242
PCK2	14	24094053	ptv	5	51.3644	0.0514845	0.87242
CPZ	4	8592660	ptv	9	17.1355	0.0530874	0.87242
FSIP2	2	185738804	ptv	13	32.2557	0.0535125	0.87242
KHNYN	14	24429286	ptv	5	30.2222	0.0539969	0.87242
LIMK2	22	31212239	ptv	5	16.138	0.0582489	0.916383
MUC4	3	195746765	ptv	7	28.1968	0.0589421	0.916383
BANK1	4	101411286	ptv	6	15.1693	0.0603947	0.916832
C11orf49	11		ptv	6	11.0814	0.0650215	0.916832
KLHL35	11	75422394	ptv	7	87.7339	0.0664085	0.916832
PTCD1	7	99416739	ptv	6	14.0998	0.0671126	0.916832
MROH2A	2	233775679	ptv	10	81.618	0.0679909	0.916832
CNTLN	9	17134982	ptv	5	63.5231	0.0680089	0.916832
MUC17	7	101020072	ptv	18	34.2368	0.0687795	0.916832
ARL6IP4	12	122980060	ptv	5	19.1573	0.0690424	0.916832
NLRP6	11	278407	ptv	8	20.1383	0.0723133	0.916832
ABCA7	19	1039997	ptv	6	37.2661	0.0724221	0.916832
SCN10A	3	38696802	ptv	8	12.0856	0.0740383	0.916832
CCDC66	3	56557161	ptv	15	166.238	0.0740403	0.916832
MYH1	17	10492307	ptv	7	22.1657	0.0752487	0.916832
CNTRL	9	121074660	ptv	9	12.0854	0.0756078	0.916832
SAMD9	7	93099513	ptv	11	14.1514	0.0756609	0.916832
PASK	2	241106099	ptv	7	49.3393	0.0790587	0.922377
TRIM17	1	228407935	ptv	6	35.243	0.0802014	0.922377
KIF16B	20	16272104	ptv	7	38.2685	0.081254	0.922377
ZNF559-ZNF177	19	9324174	ptv	13	29.2049	0.0824065	0.922377
AGBL3	7	134986508	ptv	6	29.2207	0.0830469	0.922377
ABCC12	16	48080882	ptv	11	94.6699	0.0838018	0.922377
SLC27A6	5	128538013	ptv	6	54.3983	0.0839542	0.922377
TMPRSS9	19	2360238	ptv	6	15.1037	0.0861765	0.930543
RNPEP	1	201982372	ptv	5	11.0776	0.0873581	0.930543
PAMR1	11	35431823	ptv	5	10.0692	0.0887719	0.930543
POLN	4	2071918	ptv	6	48.3491	0.0892147	0.930543
FAM221B	9	35816391	ptv	5	22.1653	0.0915111	0.931583
ZNF568	19	36916329	ptv	7	11.078	0.0915755	0.931583
MYH13	17	10300865	ptv	7	10.0781	0.0936337	0.940904
MIB1	18	21704957	ptv	14	17.1438	0.0952944	0.946055
VILL	3	37988059	ptv	7	19.134	0.0976191	0.946916
HPR	16	72063148	ptv	5	11.1281	0.0988286	0.946916
TXNL4B	16	72044289	ptv	5	11.1281	0.0988286	0.946916
SIGLEC1	20	3686970	ptv	7	12.083	0.10191	0.952042
PCNX4	14	60091911	ptv	6	15.129	0.102229	0.952042
COL20A1	20	63293186	ptv	8	11.0802	0.10283	0.952042
XPNPEP3	22	40857077	ptv	5	46.3187	0.110218	0.961123
KCNU1	8	36784324	ptv	5	17.2043	0.110977	0.961123
ZNF77	19	2933218	ptv	7	10.0692	0.111206	0.961123
ALPK1	4	112285509	ptv	6	31.2148	0.112287	0.961123
MCMDC2	8	66870749	ptv	7	16.1178	0.113067	0.961123
FTCD	21	46136160	ptv	6	75.5827	0.113206	0.961123
AOC2	17	42844580	ptv	7	12.083	0.113291	0.961123
ARHGAP8	22	44752558	ptv	7	10.0692	0.114028	0.961123
TMEM8B	9	35814451	ptv	6	23.1722	0.115117	0.961123
JSRP1	19	2252252	ptv	5	11.0761	0.115475	0.961123
VWDE	7	12330885	ptv	11	11.0761	0.117409	0.967448
CHEK2	22	28687743	ptv	5	42.5074	0.120424	0.9766
CROT	7	87345664	ptv	7	36.5503	0.12089	0.9766
MRNIP	5	179835133	ptv	7	55.3984	0.127687	0.986743
TMCO4	1	19682240	ptv	5	29.2009	0.128057	0.986743
SOAT2	12	53103486	ptv	7	10.0695	0.129201	0.986743
C1orf167	1	11761787	ptv	5	15.1439	0.130145	0.986743
AOX1	2	200586014	ptv	5	33.239	0.130433	0.986743
ITGB3BP	1	63440770	ptv	8	10.1206	0.131438	0.986743
FRY	13	31846713	ptv	5	12.0834	0.133863	0.986743
PIGG	4	499210	ptv	5	19.139	0.1344	0.986743
MYH8	17	10390322	ptv	7	33.2384	0.135059	0.986743
CACNA2D4	12	1791963	ptv	6	14.0993	0.137545	0.986743
FILIP1	6	75291859	ptv	7	10.0699	0.137703	0.986743
NAGLU	17	42536241	ptv	6	16.1122	0.13878	0.986743
OR51B5	11	5303444	ptv	10	49.372	0.139677	0.986743
ZNF587B	19	57819721	ptv	5	12.083	0.140013	0.986743
TAS2R14	12	10937408	ptv	10	112.929	0.140209	0.986743
EFCAB13	17	47323290	ptv	8	112.816	0.146741	0.986743
SLC17A3	6	25833066	ptv	5	10.0712	0.150788	0.986743
HBE1	11	5268345	ptv	11	52.3927	0.151227	0.986743
HBG2	11	5253188	ptv	11	52.3927	0.151227	0.986743
KLC4	6	43040777	ptv	8	11.0772	0.151229	0.986743
SMIM12	1	34712737	ptv	8	59.4084	0.151986	0.986743
ITFG2	12	2812622	ptv	7	46.3181	0.152676	0.986743
MINDY1	1	150996549	ptv	8	28.1936	0.153281	0.986743
FBXW9	19	12688053	ptv	5	36.8261	0.153304	0.986743
CPLANE1	5	37106228	ptv	14	61.6022	0.162711	0.986743
FAM234A	16	234521	ptv	5	101.716	0.166572	0.986743
KRT86	12	52249300	ptv	6	14.1029	0.166595	0.986743
ADGRV1	5	90529344	ptv	10	14.124	0.167804	0.986743
PRAMEF17	1	13389632	ptv	7	25.1746	0.170229	0.986743
MPRIP	17	17042457	ptv	6	13.0903	0.170954	0.986743
ZAN	7	100733595	ptv	11	93.6434	0.171752	0.986743
ABCC6	16	16149565	ptv	6	35.2473	0.175788	0.986743
FAM161A	2	61824848	ptv	5	18.1254	0.17665	0.986743
ZNF594	17	5179535	ptv	7	17.1178	0.180872	0.986743
CORIN	4	47593999	ptv	8	24.1748	0.184069	0.986743
ALMS1	2	73385758	ptv	10	10.0701	0.185113	0.986743
CFAP43	10	104129888	ptv	8	11.0802	0.188097	0.986743
KLHL33	14	20425852	ptv	7	44.3043	0.188886	0.986743
C22orf15	22	23762990	ptv	5	12.083	0.189513	0.986743
KRT28	17	40792196	ptv	5	16.111	0.190507	0.986743
ARHGEF39	9	35658875	ptv	5	10.0692	0.190531	0.986743
OBSCN	1	228208044	ptv	25	192.323	0.194559	0.986743
ZNF774	15	90352284	ptv	8	25.1761	0.195078	0.986743
ZFYVE26	14	67727374	ptv	6	10.0714	0.195281	0.986743
PAX1	20	21705659	ptv	5	14.1012	0.195453	0.986743
OTOF	2	26457203	ptv	6	11.0766	0.195556	0.986743
SEMG2	20	45221373	ptv	5	14.0968	0.195666	0.986743
ECM2	9	92493554	ptv	5	25.1729	0.195965	0.986743
ALPK2	18	58481247	ptv	11	42.2905	0.197292	0.986743
EPHA10	1	37713880	ptv	10	13.0899	0.197596	0.986743
STBD1	4	76306733	ptv	5	13.0899	0.19771	0.986743
SPTBN5	15	41848146	ptv	26	90.6422	0.198404	0.986743
RBM44	2	237798389	ptv	6	28.4079	0.200261	0.986743
TBC1D1	4	37891084	ptv	6	10.0693	0.20081	0.986743
DNASE2B	1	84398484	ptv	5	37.2779	0.201041	0.986743
PRH1	12	10824960	ptv	15	124.025	0.201219	0.986743
TDO2	4	155854738	ptv	8	14.1015	0.201774	0.986743
TEX9	15	56243971	ptv	6	13.1229	0.201873	0.986743
BTNL9	5	181040225	ptv	6	107.74	0.203013	0.986743
SPIDR	8	47260878	ptv	7	11.0763	0.203084	0.986743
ANKUB1	3	149761100	ptv	6	12.0951	0.203828	0.986743
C22orf39	22	19351368	ptv	6	26.1808	0.204202	0.986743
PSG7	19	42924132	ptv	5	13.0931	0.20568	0.986743
MYO1A	12	57028517	ptv	6	53.3684	0.207564	0.986743
TRIM50	7	73312536	ptv	5	17.1176	0.208496	0.986743
SLC12A9	7	100826820	ptv	5	17.1176	0.210187	0.986743
ZNF442	19	12345944	ptv	5	21.15	0.211576	0.986743
ZNF543	19	57320472	ptv	5	59.4144	0.21173	0.986743
LRRIQ1	12	85036314	ptv	9	16.1403	0.212182	0.986743
PIK3C2G	12	18242961	ptv	8	43.3302	0.212416	0.986743
PRDM15	21	41798225	ptv	7	10.0799	0.212659	0.986743
NPHP3-ACAD11	3	132558142	ptv	8	14.0996	0.213564	0.986743
KRT82	12	52393931	ptv	5	54.3735	0.220534	0.986743
MARK4	19	45079288	ptv	6	32.2221	0.221677	0.986743
GRIN3B	19	1000419	ptv	6	22.1542	0.222343	0.986743
CENPP	9	92325953	ptv	8	33.2988	0.222463	0.986743
CR2	1	207453024	ptv	6	21.172	0.227664	0.986743
SLC6A16	19	49289638	ptv	9	19.1359	0.230037	0.986743
AMZ1	7	2679522	ptv	5	25.1729	0.230603	0.986743
ODF2L	1	86346824	ptv	5	14.1949	0.231905	0.986743
MAN2B2	4	6575189	ptv	5	10.0693	0.233713	0.986743
EPX	17	58192726	ptv	6	103.715	0.236083	0.986743
THNSL1	10	25016612	ptv	5	19.1316	0.236673	0.986743
PCDHGB5	5	141397947	ptv	24	128.996	0.239974	0.986743
TEX14	17	58556678	ptv	5	19.1399	0.240509	0.986743
GPNMB	7	23235967	ptv	5	76.5461	0.240525	0.986743
NLRX1	11	119166568	ptv	8	12.0836	0.243493	0.986743
AURKC	19	57231009	ptv	5	15.1136	0.244901	0.986743
ZNF468	19	52838010	ptv	9	10.0692	0.248234	0.986743
CYP3A5	7	99648194	ptv	6	139.987	0.25017	0.986743
CTBP2	10	124984317	ptv	5	33.2282	0.250345	0.986743
OVCH1	12	29412474	ptv	5	18.1262	0.250668	0.986743
ANKRD30A	10	37125598	ptv	5	67.4841	0.250724	0.986743
BLM	15	90717346	ptv	6	17.1466	0.250832	0.986743
LAMA2	6	128883138	ptv	7	11.0954	0.251298	0.986743
MSS51	10	73423579	ptv	5	30.2392	0.251821	0.986743
MYO7B	2	127535683	ptv	6	12.083	0.253475	0.986743
CCDC102B	18	68715209	ptv	6	97.69	0.254266	0.986743
PCDHGA8	5	141390157	ptv	28	136.044	0.255819	0.986743
USP45	6	99432325	ptv	7	158.684	0.255869	0.986743
ERN2	16	23690310	ptv	6	20.1413	0.255884	0.986743
EXOC3L4	14	103094725	ptv	5	10.0692	0.255977	0.986743
LRRIQ3	1	74026015	ptv	5	10.1234	0.256049	0.986743
KIAA0586	14	58427385	ptv	7	68.7503	0.257497	0.986743
UGT1A6	2	233691607	ptv	8	20.1387	0.257682	0.986743
UGT1A5	2	233712907	ptv	8	20.1387	0.257682	0.986743
DNAH1	3	52316319	ptv	7	14.0972	0.257841	0.986743
ACSM2A	16	20451461	ptv	10	139.021	0.261106	0.986743
MUC6	11	1012823	ptv	13	54.3738	0.261206	0.986743
MFSD12	19	3538261	ptv	9	84.6487	0.26251	0.986743
SPAG1	8	100157906	ptv	8	24.2168	0.262845	0.986743
PCDHGA9	5	141402778	ptv	21	122.954	0.262934	0.986743
UGT1A9	2	233671898	ptv	13	27.1871	0.263177	0.986743
RGPD3	2	106391290	ptv	6	72.6226	0.263214	0.986743
PCDHGA7	5	141382739	ptv	32	141.079	0.264775	0.986743
UTRN	6	144285335	ptv	8	14.097	0.265398	0.986743
C19orf71	19	3539171	ptv	6	81.6275	0.266336	0.986743
PIWIL3	22	24719034	ptv	9	20.1635	0.267537	0.986743
ENKUR	10	24981979	ptv	6	20.1394	0.270822	0.986743
KIAA0556	16		ptv	5	20.1383	0.270948	0.986743
TDRD9	14	103928456	ptv	9	15.11	0.271197	0.986743
PCDHGB4	5	141387698	ptv	30	138.059	0.272451	0.986743
C2orf16	2	27537386	ptv	6	11.0778	0.275048	0.986743
CTC1	17	8224815	ptv	8	13.0994	0.277939	0.986743
ERI2	16	20780193	ptv	11	41.5985	0.278354	0.986743
ZNF180	19	44474428	ptv	7	62.4919	0.278627	0.986743
ZNF211	19	57630395	ptv	5	63.4468	0.279114	0.986743
LEXM	1	54806063	ptv	6	68.1546	0.279545	0.986743
ALOX15B	17	8039034	ptv	8	22.154	0.286293	0.986743
WNK4	17	42780610	ptv	5	10.0703	0.28736	0.986743
DNAH17	17	78423697	ptv	20	27.261	0.287744	0.986743
OR8J1	11	56354291	ptv	6	14.149	0.289515	0.986743
SH3TC2	5	148923639	ptv	5	15.1037	0.289604	0.986743
ZNF559	19	9323772	ptv	10	26.1828	0.289874	0.986743
PMM2	16	8788823	ptv	6	13.1135	0.29062	0.986743
PCDH15	10	53802771	ptv	10	24.2228	0.29188	0.986743
PCDHGA6	5	141373891	ptv	34	147.121	0.292199	0.986743
USP40	2	233475520	ptv	5	10.0862	0.292806	0.986743
CAPN12	19	38730187	ptv	6	13.0899	0.293423	0.986743
ZGRF1	4	112539333	ptv	8	22.1557	0.293602	0.986743
R3HCC1L	10	98134624	ptv	5	10.146	0.294466	0.986743
FCGBP	19	39863323	ptv	5	17.1176	0.294768	0.986743
ANKRD35	1	145866560	ptv	7	14.0981	0.295541	0.986743
NAPRT	8	143574785	ptv	8	20.1385	0.295861	0.986743
MAN2C1	15	75355207	ptv	7	11.0763	0.296013	0.986743
TEX15	8	30831544	ptv	16	90.6682	0.296981	0.986743
FAM228B	2	24076526	ptv	6	46.321	0.298534	0.987921
ERMARD	6	169751622	ptv	8	14.104	0.303204	0.991678
C2CD6	2	201487421	ptv	9	18.136	0.303424	0.991678
MFSD4B	6	111259327	ptv	5	13.0905	0.305163	0.991678
USP6	17	5116032	ptv	7	27.1924	0.310946	0.991678
FANCA	16	89726683	ptv	8	30.2084	0.312297	0.991678
ZNF586	19	57769655	ptv	5	15.1051	0.31322	0.991678
TLR1	4	38790677	ptv	14	29.2028	0.317082	0.991678
AGBL1	15	86079871	ptv	6	27.2065	0.317234	0.991678
DNAH12	3	57293699	ptv	11	32.273	0.318193	0.991678
TOGARAM2	2	28956611	ptv	10	78.54	0.318225	0.991678
ADCY4	14	24318349	ptv	9	14.1259	0.318878	0.991678
WDR90	16	649311	ptv	6	30.2147	0.320602	0.991678
LONP2	16	48244300	ptv	5	18.1279	0.323039	0.991678
FCRL3	1	157674321	ptv	6	27.1869	0.32352	0.991678
CRYBG1	6	106360717	ptv	11	18.1303	0.323905	0.991678
TRPM4	19	49157741	ptv	11	64.4428	0.324089	0.991678
ZNF585A	19	37106734	ptv	7	10.0693	0.324767	0.991678
BRAT1	7	2537810	ptv	5	12.0858	0.327986	0.991678
UGT1A7	2	233681901	ptv	9	21.1456	0.328661	0.991678
UGT1A8	2	233617633	ptv	15	34.2355	0.329168	0.991678
WWOX	16	78099400	ptv	10	13.0899	0.329174	0.991678
EFCAB5	17	29929200	ptv	11	29.2028	0.33198	0.991678
PKHD1	6	51615299	ptv	8	12.0911	0.332004	0.991678
TRIM5	11	5663195	ptv	20	59.4124	0.33251	0.991678
CCDC175	14	59504539	ptv	5	11.1304	0.332577	0.991678
KIAA1586	6	57046532	ptv	6	18.1298	0.334053	0.991678
ULK4	3	41246599	ptv	6	54.3839	0.339179	0.991678
LRRK2	12	40196744	ptv	9	28.2433	0.340988	0.991678
ABCC3	17	50634777	ptv	5	11.0761	0.344285	0.991678
PLIN4	19	4502192	ptv	10	27.3749	0.344862	0.991678
ZNF670-ZNF695	1	246945547	ptv	6	23.1643	0.345428	0.991678
RGL3	19	11384341	ptv	7	36.2655	0.3493	0.991678
ZNF717	3	75678660	ptv	7	16.1163	0.351489	0.991678
PPEF2	4	75859864	ptv	7	29.2132	0.351646	0.991678
DCHS2	4	154231742	ptv	12	153.051	0.352383	0.991678
UGT1A10	2	233636448	ptv	14	33.2286	0.356335	0.991678
ERAP2	5	96875986	ptv	5	25.198	0.357331	0.991678
TRIM22	11	5689610	ptv	8	38.2654	0.357361	0.991678
TMPRSS15	21	18269116	ptv	5	17.138	0.362942	0.991678
MYO19	17	36495636	ptv	9	14.0983	0.36386	0.991678
MUC16	19	8848844	ptv	25	38.266	0.365591	0.991678
AASDH	4	56338287	ptv	7	20.1527	0.366518	0.991678
ERCC6	10	49454168	ptv	8	12.083	0.366893	0.991678
GPA33	1	167052836	ptv	6	19.1316	0.367638	0.991678
DUSP27	1		ptv	6	19.1316	0.367638	0.991678
ACOX3	4	8366282	ptv	5	10.0725	0.369911	0.991678
MINDY4	7	30771417	ptv	6	10.0693	0.371371	0.991678
SAMD9L	7	93130056	ptv	6	80.5668	0.373507	0.991678
RTEL1	20	63657810	ptv	6	10.0695	0.375055	0.991678
ABCC9	12	21797389	ptv	6	10.0754	0.376967	0.991678
CASP10	2	201182872	ptv	6	11.0825	0.378337	0.991678
LY9	1	160796074	ptv	5	10.0705	0.378577	0.991678
TPO	2	1374066	ptv	8	112.775	0.379508	0.991678
CGN	1	151510510	ptv	6	13.1012	0.380053	0.991678
TKTL2	4	163471095	ptv	6	43.2974	0.380516	0.991678
ADGRE2	19	14732392	ptv	5	45.3125	0.381982	0.991678
CNBD2	20	35954564	ptv	6	17.1189	0.383258	0.991678
EGF	4	109912883	ptv	7	14.0991	0.383633	0.991678
VN1R2	19	53258292	ptv	5	23.1619	0.383922	0.991678
DNHD1	11	6497260	ptv	22	94.6501	0.385551	0.991678
GPR151	5	146513144	ptv	5	84.5817	0.387408	0.991678
SPOUT1	9	128819651	ptv	5	21.1466	0.390887	0.991678
HAGHL	16	726936	ptv	5	22.1894	0.391785	0.991678
QRICH2	17	76274049	ptv	8	20.14	0.392795	0.991678
FLG	1	152302165	ptv	50	155.076	0.393699	0.991678
ABCC11	16	48165773	ptv	8	69.4968	0.394188	0.991678
PRUNE2	9	76611376	ptv	10	23.1623	0.397628	0.991678
TRIM45	1	117111060	ptv	5	32.2213	0.398298	0.991678
ADAMTSL4	1	150549369	ptv	7	51.6033	0.400246	0.991678
ZNF510	9	96754553	ptv	7	15.1454	0.400269	0.991678
PYROXD2	10	98383565	ptv	5	10.0758	0.401017	0.991678
IQCN	19	18257098	ptv	6	12.083	0.403062	0.991678
ITGAE	17	3714628	ptv	9	20.1387	0.40313	0.991678
NIPSNAP3A	9	104747683	ptv	7	71.7983	0.408381	0.991678
IQCE	7	2558972	ptv	7	85.5879	0.410698	0.991678
INTU	4	127623271	ptv	6	10.0737	0.412244	0.991678
SGSH	17	80206716	ptv	7	16.1112	0.413528	0.991678
ZNF440	19	11814273	ptv	6	43.2978	0.413629	0.991678
UGGT2	13	95801580	ptv	5	39.282	0.415998	0.991678
KIF19	17	74326210	ptv	6	51.3614	0.416186	0.991678
TSNAXIP1	16	67806765	ptv	7	67.4792	0.417661	0.991678
ZNF549	19	57527325	ptv	10	13.0903	0.419087	0.991678
ZNF550	19	57535257	ptv	10	13.0903	0.419087	0.991678
PAPLN	14	73237497	ptv	9	15.1039	0.421922	0.991678
CD163L1	12	7346685	ptv	5	12.083	0.424334	0.991678
EVPL	17	76004502	ptv	9	14.0983	0.424347	0.991678
DNAJC28	21	33485530	ptv	5	11.0761	0.42445	0.991678
INMT-MINDY4	7	30752137	ptv	7	11.0763	0.42492	0.991678
UBXN11	1	26281328	ptv	5	44.3252	0.425609	0.991678
ACOX2	3	58505136	ptv	5	18.1245	0.426953	0.991678
CCDC7	10	32446140	ptv	10	76.6139	0.427125	0.991678
WDR27	6	169457212	ptv	6	22.1521	0.427601	0.991678
PRR5-ARHGAP8	22	44702233	ptv	8	19.1314	0.428341	0.991678
NEIL1	15	75346955	ptv	7	31.2174	0.432567	0.991678
MTIF3	13	27435643	ptv	6	10.072	0.432714	0.991678
PCDHGA10	5	141412987	ptv	14	75.5607	0.433155	0.991678
ANGPTL4	19	8363289	ptv	6	12.083	0.433436	0.991678
PDIA2	16	283164	ptv	7	167.164	0.434027	0.991678
DOCK7	1	62454298	ptv	6	10.0741	0.434773	0.991678
NOXO1	16	1978917	ptv	5	14.1002	0.434997	0.991678
ENTPD4	8	23385783	ptv	5	10.0697	0.436807	0.991678
ZNF488	10	47365496	ptv	5	36.249	0.436823	0.991678
ZNF551	19	57681969	ptv	10	12.0862	0.436969	0.991678
ATP8B4	15	49858238	ptv	9	13.1245	0.439429	0.991678
EXOC7	17	76081016	ptv	7	14.0968	0.44252	0.991678
CSNK2A3	11	11351942	ptv	5	10.0692	0.444089	0.991678
GALNT18	11	11270877	ptv	5	10.0692	0.444089	0.991678
TEP1	14	20365667	ptv	13	18.1251	0.445741	0.991678
C4orf54	4	99636529	ptv	6	33.2282	0.446771	0.991678
CENPJ	13	24882279	ptv	8	11.077	0.449449	0.991678
RECQL4	8	144511288	ptv	8	14.0968	0.450701	0.991678
ITGA10	1	145891208	ptv	6	18.1874	0.451425	0.991678
LAMB3	1	209614870	ptv	5	19.1322	0.453267	0.991678
CCDC148	2	158171073	ptv	5	10.072	0.453619	0.991678
DIS3L	15	66293217	ptv	6	10.0695	0.455105	0.991678
CROCC2	2	240906330	ptv	8	24.1734	0.45592	0.991678
SSH3	11	67303478	ptv	7	10.0692	0.456152	0.991678
URB1	21	32311018	ptv	7	17.1187	0.459209	0.991678
CRB2	9	123356170	ptv	5	105.79	0.462064	0.991678
PADI1	1	17205128	ptv	5	31.2151	0.462425	0.991678
NPHS1	19	35825372	ptv	9	10.0692	0.463058	0.991678
MTCL1	18	8705556	ptv	7	12.0834	0.463561	0.991678
CEP63	3	134485699	ptv	7	13.1086	0.46433	0.991678
DYNC2H1	11	103109410	ptv	10	10.1128	0.464367	0.991678
DPY19L4	8	94719703	ptv	8	14.1067	0.464399	0.991678
KIF4B	5	155013755	ptv	8	10.0692	0.464434	0.991678
CCDC27	1	3746460	ptv	9	22.1521	0.469984	0.991678
CCDC180	9	97307304	ptv	5	10.0695	0.470463	0.991678
CC2D2A	4	15469865	ptv	9	10.0921	0.472909	0.991678
WDR63	1		ptv	5	13.0903	0.472948	0.991678
ZNF254	19	24033405	ptv	11	23.1786	0.473759	0.991678
XIRP1	3	39183210	ptv	8	11.0763	0.474528	0.991678
ZCCHC4	4	25312774	ptv	5	26.1965	0.474672	0.991678
CES5A	16	55846154	ptv	8	10.0703	0.477816	0.991678
PCDHGB6	5	141408021	ptv	17	78.5818	0.478607	0.991678
NLRP5	19	55999726	ptv	5	13.0901	0.479128	0.991678
ASPM	1	197084121	ptv	13	20.1572	0.479587	0.991678
ADAMTS13	9	133414358	ptv	7	11.0766	0.481055	0.991678
HEATR6	17	60041008	ptv	5	14.098	0.482909	0.991678
TAS1R1	1	6555307	ptv	5	27.1867	0.484601	0.991678
ARPC4-TTLL3	3	9793082	ptv	8	10.0697	0.485428	0.991678
TTLL3	3	9808086	ptv	8	10.0697	0.485428	0.991678
NDRG2	14	21016763	ptv	5	25.1731	0.486258	0.991678
NLRC4	2	32224453	ptv	6	16.1137	0.487089	0.991678
SPG11	15	44554818	ptv	9	10.0833	0.487954	0.991678
POLM	7	44072062	ptv	9	14.0968	0.488117	0.991678
SLCO1B3	12	20810702	ptv	7	65.6862	0.489554	0.991678
CNGB3	8	86553977	ptv	7	28.2284	0.490964	0.991678
TRMT44	4	8436140	ptv	8	52.3608	0.493182	0.991678
ACAD9	3	128879596	ptv	5	42.3096	0.493727	0.991678
SLC19A1	21	45493572	ptv	6	11.077	0.496139	0.991678
GBGT1	9	133152948	ptv	5	18.1262	0.496301	0.991678
COL18A1	21	45405165	ptv	7	37.2574	0.497929	0.991678
ZNF138	7	64794388	ptv	7	27.1869	0.502498	0.991678
MFRP	11	119338942	ptv	9	14.0976	0.504975	0.991678
FAM186A	12	50326230	ptv	6	81.5715	0.51649	0.991678
WASHC2A	10	50067888	ptv	6	84.865	0.517033	0.991678
SETMAR	3	4303332	ptv	7	32.2232	0.517876	0.991678
SUMF1	3	3700814	ptv	7	32.2232	0.517876	0.991678
MAST2	1	45786987	ptv	6	19.1318	0.517974	0.991678
PCDHA9	5	140847772	ptv	20	25.2706	0.519063	0.991678
ACAD10	12	111686053	ptv	9	11.0763	0.520728	0.991678
FAM198B	4		ptv	5	15.1039	0.521146	0.991678
DDX51	12	132136594	ptv	8	20.1383	0.52246	0.991678
ENPP3	6	131628442	ptv	5	29.3028	0.523587	0.991678
SLC5A10	17	18950345	ptv	6	15.1039	0.528992	0.991678
NLRP8	19	55947832	ptv	5	56.3873	0.529749	0.991678
SDSL	12	113422380	ptv	5	112.775	0.529893	0.991678
HMMR	5	163460203	ptv	5	11.1457	0.531277	0.991678
LTB4R2	14	24305734	ptv	7	13.0899	0.531622	0.991678
FAM111A	11	59142748	ptv	5	104.722	0.532093	0.991678
ABCA10	17	69147214	ptv	6	18.2776	0.533935	0.991678
ABCA13	7	48171458	ptv	15	71.4999	0.534084	0.991678
GGA2	16	23463542	ptv	5	42.46	0.534802	0.991678
CLCN1	7	143316111	ptv	8	66.5829	0.539584	0.991678
EHBP1L1	11	65576046	ptv	6	13.0899	0.542159	0.991678
ITGA7	12	55684568	ptv	13	45.3116	0.542996	0.991678
ZNF99	19	22752183	ptv	8	24.1869	0.544422	0.991678
TNFRSF13B	17	16929816	ptv	5	10.0692	0.547093	0.991678
MC1R	16	89912119	ptv	5	63.4357	0.547734	0.991678
PLB1	2	28457145	ptv	8	15.1096	0.547851	0.991678
GDPD4	11	77216558	ptv	5	10.2737	0.548506	0.991678
DCDC1	11	30830369	ptv	5	12.0994	0.54863	0.991678
OASL	12	121017763	ptv	7	10.0692	0.54935	0.991678
L1TD1	1	62194849	ptv	7	109.754	0.549421	0.991678
TRMT1	19	13104902	ptv	7	14.1386	0.551234	0.991678
CFAP65	2	219002846	ptv	5	11.0763	0.552859	0.991678
HEATR5A	14	31291788	ptv	5	37.3091	0.554237	0.991678
ZNF676	19	22179089	ptv	6	22.1912	0.555848	0.991678
PIGQ	16	566995	ptv	8	14.0976	0.556808	0.991678
MUTYH	1	45329163	ptv	7	10.0692	0.557651	0.991678
ANO7	2	241188509	ptv	10	77.7049	0.558607	0.991678
ASB14	3	57268342	ptv	5	12.1877	0.558659	0.991678
ZNF546	19	39984134	ptv	6	25.1729	0.560316	0.991678
OBSL1	2	219550728	ptv	13	61.4219	0.562516	0.991678
ZNF677	19	53235381	ptv	7	71.5046	0.563215	0.991678
RP1	8	54509422	ptv	13	23.2384	0.565369	0.991678
PCDHGA11	5	141421047	ptv	7	18.1245	0.566274	0.991678
ARMH4	14	57999735	ptv	6	16.1108	0.567193	0.991678
CHRNE	17	4897771	ptv	9	38.2647	0.568283	0.991678
NBPF3	1	21440128	ptv	7	36.3779	0.568363	0.991678
CLYBL	13	99606669	ptv	6	21.1516	0.569185	0.991678
UBE3B	12	109477402	ptv	7	10.0693	0.570618	0.991678
PPP1R3A	7	113876777	ptv	5	68.4876	0.571858	0.991678
CFAP99	4	2418974	ptv	9	47.3284	0.572845	0.991678
IDUA	4	986997	ptv	11	23.1641	0.573348	0.991678
MAP3K19	2	134964485	ptv	8	10.0707	0.573622	0.991678
CFAP57	1	43172330	ptv	9	10.0695	0.573941	0.991678
KRT36	17	41486136	ptv	5	49.343	0.574118	0.991678
HMCN2	9	130265760	ptv	22	41.2843	0.574655	0.991678
NBAS	2	15166916	ptv	9	17.1213	0.576007	0.991678
GNPTAB	12	101745499	ptv	5	10.1216	0.576531	0.991678
MYBPC2	19	50432892	ptv	6	21.1452	0.576857	0.991678
KRBOX1	3	42809483	ptv	8	32.2217	0.578526	0.991678
ZNF662	3	42906142	ptv	5	27.1871	0.579923	0.991678
CHRNA3	15	78593052	ptv	5	12.0982	0.581506	0.991678
ZNF28	19	52797408	ptv	14	58.4241	0.582968	0.991678
ZNF721	4	425815	ptv	11	14.1019	0.584133	0.991678
TRIM15	6	30163206	ptv	5	26.1798	0.587872	0.991678
ZNF544	19	58228594	ptv	7	94.6501	0.587951	0.991678
TRAP1	16	3651639	ptv	11	17.1191	0.589201	0.991678
SYNE1	6	152121687	ptv	11	52.3774	0.589245	0.991678
CDHR3	7	105876796	ptv	6	14.1032	0.590492	0.991678
SLC6A19	5	1201595	ptv	5	21.1452	0.590698	0.991678
NDUFS3	11	47565336	ptv	5	27.1911	0.591179	0.991678
ADPRHL1	13	113399611	ptv	12	91.6293	0.593575	0.991678
RABL6	9	136807943	ptv	6	10.0754	0.594417	0.991678
DNAH11	7	21543039	ptv	11	14.1061	0.595005	0.991678
ZACN	17	76071961	ptv	9	19.1325	0.595319	0.991678
LPA	6	160531482	ptv	11	17.1189	0.595623	0.991678
TGM4	3	44874608	ptv	5	73.505	0.595882	0.991678
FIGNL1	7	50444128	ptv	5	18.1347	0.596213	0.991678
TRPA1	8	72019917	ptv	5	11.0919	0.597037	0.991678
FAM83A	8	123178960	ptv	5	59.4084	0.597764	0.991678
FER1L6	8	123851987	ptv	7	10.0714	0.598186	0.991678
ROS1	6	117287353	ptv	9	23.1657	0.598642	0.991678
ASIC3	7	151048292	ptv	5	46.3181	0.599385	0.991678
PKHD1L1	8	109362461	ptv	10	60.4322	0.599805	0.991678
ELMO3	16	67199111	ptv	5	83.574	0.599967	0.991678
PRSS12	4	118280038	ptv	7	18.1317	0.601974	0.991678
ACAA1	3	38103129	ptv	8	38.263	0.602424	0.991678
EBNA1BP2	1	43164175	ptv	10	11.0765	0.603444	0.991678
CFAP46	10	132808392	ptv	16	86.5948	0.606355	0.991678
APPL2	12	105173297	ptv	5	12.102	0.606541	0.991678
ALS2CR12	2		ptv	6	13.0907	0.607207	0.991678
IGSF10	3	151425384	ptv	16	69.4813	0.607897	0.991678
TIGD7	16	3298808	ptv	6	12.0851	0.608326	0.991678
ZNF506	19	19785839	ptv	6	73.6804	0.609678	0.991678
CUBN	10	16823966	ptv	10	16.1369	0.611237	0.991678
GGA3	17	75236599	ptv	5	35.2428	0.611742	0.991678
CD36	7	80369575	ptv	8	19.1618	0.613545	0.991678
MED12L	3	151085286	ptv	8	14.097	0.616058	0.991678
SHISA5	3	48467798	ptv	5	22.1521	0.619021	0.991678
STAB2	12	103587273	ptv	9	12.0836	0.621046	0.991678
CCDC168	13	102729367	ptv	31	70.4939	0.621462	0.991678
PLA2R1	2	159932006	ptv	6	12.0851	0.621501	0.991678
GCKR	2	27496839	ptv	7	42.2956	0.623009	0.991678
CCDC60	12	119334712	ptv	5	28.207	0.623145	0.991678
UMODL1	21	42062959	ptv	6	15.1047	0.626901	0.991678
GTPBP8	3	112990984	ptv	6	11.0946	0.628135	0.991678
NEPRO	3	113002444	ptv	6	11.0946	0.628135	0.991678
SI	3	164978898	ptv	7	91.7721	0.629598	0.991678
CEP57L1	6	109095110	ptv	5	53.3791	0.633063	0.991678
ZNF701	19	52555822	ptv	6	31.2144	0.633244	0.991678
MED16	19	867630	ptv	9	20.1523	0.634053	0.991678
OR4D10	11	59473315	ptv	6	110.796	0.634404	0.991678
ABCC2	10	99782640	ptv	6	14.0968	0.63564	0.991678
NBEAL1	2	203014608	ptv	5	35.273	0.635679	0.991678
CCDC30	1	42463221	ptv	5	22.1974	0.636844	0.991678
WDR66	12		ptv	6	32.2326	0.637143	0.991678
RAB34	17	28714281	ptv	6	59.4173	0.639509	0.991678
SLC26A1	4	979073	ptv	6	11.0772	0.639683	0.991678
SH3D21	1	36306368	ptv	7	16.1129	0.640897	0.991678
C17orf107	17	4899418	ptv	7	35.2432	0.641035	0.991678
NWD1	19	16719847	ptv	6	16.1123	0.642803	0.991678
DNAH5	5	13690328	ptv	13	19.1639	0.644644	0.991678
MITD1	2	99161427	ptv	5	20.1648	0.649462	0.991678
PCDHGB7	5	141417645	ptv	9	23.1591	0.651627	0.991678
LDHA	11	18394560	ptv	5	17.1418	0.653215	0.991678
STARD9	15	42575606	ptv	11	36.2505	0.654616	0.991678
GYG1	3	148991408	ptv	5	20.1704	0.657483	0.991678
MGAM	7	141907813	ptv	15	34.3426	0.658689	0.991678
WRN	8	31033788	ptv	6	19.1395	0.66041	0.991678
VPS13B	8	99013266	ptv	9	13.0952	0.661029	0.991678
ANKK1	11	113387779	ptv	5	20.1383	0.66153	0.991678
EYS	6	63719980	ptv	12	28.2256	0.66347	0.991678
ZNF530	19	57599885	ptv	9	25.1729	0.667149	0.991678
ABCA9	17	68974488	ptv	10	47.3488	0.667158	0.991678
PKD1L3	16	71929538	ptv	9	34.2365	0.667747	0.991678
ADGRF3	2	26308173	ptv	7	55.3811	0.668145	0.991678
SELENOI	2	26308547	ptv	7	55.3811	0.668145	0.991678
CCDC170	6	151494017	ptv	5	11.0761	0.668533	0.991678
LOXHD1	18	46476972	ptv	9	21.1454	0.672274	0.991678
ZNF844	19	12064731	ptv	5	138.98	0.676838	0.991678
TBL3	16	1972053	ptv	8	17.121	0.677272	0.991678
RTEL1-TNFRSF6B	20	63659300	ptv	10	19.1327	0.677337	0.991678
ATP13A5	3	193274789	ptv	7	80.5956	0.67738	0.991678
RASAL3	19	15451624	ptv	6	62.4288	0.677535	0.991678
BPIFB4	20	33079643	ptv	10	15.2086	0.680764	0.991678
GJB2	13	20187463	ptv	5	14.0968	0.681559	0.991678
SERPINA3	14	94612384	ptv	6	12.0836	0.68172	0.991678
VPS35L	16	19555240	ptv	5	11.0963	0.682756	0.991678
SYTL2	11	85694224	ptv	6	14.108	0.683065	0.991678
TSPEAR	21	44497893	ptv	21	129.908	0.683743	0.991678
FAM184A	6	118959763	ptv	7	12.1284	0.683849	0.991678
MYOF	10	93306429	ptv	5	18.2881	0.684439	0.991678
MYBBP1A	17	4538897	ptv	7	10.071	0.684875	0.991678
MYOM3	1	24056035	ptv	5	22.1555	0.686642	0.991678
C7	5	40909492	ptv	5	15.1039	0.690457	0.991678
DUS2	16	67987746	ptv	8	44.3045	0.691169	0.991678
B4GALNT2	17	49132460	ptv	6	12.0877	0.698222	0.991678
SLC6A18	5	1225381	ptv	5	14.1028	0.698951	0.991678
SETD4	21	36034541	ptv	6	15.1437	0.699446	0.991678
ADAM20	14	70522358	ptv	6	18.1245	0.700117	0.991678
SZT2	1	43389882	ptv	9	10.0695	0.700368	0.991678
CEP95	17	64506865	ptv	5	11.1162	0.70231	0.991678
PLD2	17	4807152	ptv	6	13.0899	0.702539	0.991678
FPGT-TNNI3K	1	74198235	ptv	6	12.0845	0.703492	0.991678
ZNF432	19	52031378	ptv	8	17.1185	0.706242	0.991678
DDX55	12	123602077	ptv	7	10.0699	0.706417	0.991678
CLTCL1	22	19179473	ptv	7	14.0968	0.706779	0.991678
MROH8	20	37101226	ptv	10	15.1045	0.707607	0.991678
TRIOBP	22	37697048	ptv	5	19.1382	0.707879	0.991678
CCDC63	12	110846769	ptv	5	51.6025	0.708662	0.991678
NEB	2	151485336	ptv	8	28.274	0.709188	0.991678
DUOX1	15	45129933	ptv	9	16.1108	0.711108	0.991678
ALKBH3	11	43880811	ptv	5	32.2908	0.712047	0.991678
EXO1	1	241847967	ptv	7	12.1518	0.713852	0.991678
AGBL2	11	47659591	ptv	6	18.1668	0.715035	0.991678
TG	8	132866958	ptv	10	13.0922	0.71763	0.991678
ZNF263	16	3263800	ptv	7	14.0989	0.722969	0.991678
CAPN3	15	42359498	ptv	5	20.1434	0.727693	0.991678
ZNF471	19	56507850	ptv	8	14.0974	0.72995	0.991678
SLFN12	17	35410922	ptv	7	10.0703	0.731651	0.991678
ZNF280A	22	22513736	ptv	6	20.1383	0.731841	0.991678
CCDC17	1	45620044	ptv	7	35.2421	0.734822	0.991678
LTK	15	41503637	ptv	6	85.5879	0.736008	0.991678
ATP8B3	19	1782075	ptv	5	30.2077	0.737883	0.991678
ZNF433	19	12014715	ptv	6	28.1942	0.73794	0.991678
RTP5	2	241869600	ptv	6	10.0693	0.738146	0.991678
CD109	6	73695785	ptv	5	12.0971	0.738183	0.991678
DMGDH	5	78997564	ptv	11	31.2238	0.740264	0.991678
UVSSA	4	1345691	ptv	10	24.1951	0.74043	0.991678
DHCR7	11	71428193	ptv	5	71.5068	0.74057	0.991678
GGT1	22	24594811	ptv	5	12.1523	0.741899	0.991678
VWA3B	2	98087116	ptv	9	13.0965	0.744507	0.991678
CNKSR1	1	26177484	ptv	9	18.1245	0.74776	0.991678
RSRP1	1	25242249	ptv	5	14.0976	0.748862	0.991678
EPPK1	8	143857324	ptv	7	18.1562	0.749613	0.991678
MTUS1	8	17643795	ptv	5	33.2282	0.750736	0.991678
LIG3	17	34980512	ptv	9	16.1176	0.7532	0.991678
C19orf57	19		ptv	5	14.0968	0.757301	0.991678
SARDH	9	133663560	ptv	6	12.083	0.758233	0.991678
DLEC1	3	38039205	ptv	10	41.2837	0.759835	0.991678
MALRD1	10	19048801	ptv	10	15.1084	0.763259	0.991678
ZRANB3	2	135136916	ptv	6	28.2605	0.765364	0.991678
MICAL2	11	12094008	ptv	6	12.0832	0.766881	0.991678
CATSPERG	19	38335775	ptv	10	30.2075	0.768642	0.991678
GUF1	4	44678420	ptv	9	53.4361	0.769074	0.991678
ATP1A4	1	160151586	ptv	9	15.1043	0.769347	0.991678
C3orf20	3	14675141	ptv	6	17.1176	0.770553	0.991678
KRTAP10-4	21	44573729	ptv	10	91.6333	0.771019	0.991678
ZNF732	4	270675	ptv	7	18.163	0.772539	0.991678
PLA2G6	22	38111495	ptv	6	43.3006	0.773712	0.991678
RP1L1	8	10606349	ptv	19	57.4533	0.773783	0.991678
SPATA31E1	9	87882877	ptv	9	39.2699	0.773891	0.991678
MYOM2	8	2045046	ptv	9	16.1131	0.777824	0.991678
MSH5-SAPCD1	6	31740020	ptv	6	39.2697	0.779773	0.991678
SERGEF	11	17788048	ptv	6	37.2899	0.78112	0.991678
LIPE	19	42401514	ptv	6	12.0832	0.781391	0.991678
CLCA4	1	86547078	ptv	5	18.2705	0.781475	0.991678
SEC31B	10	100486646	ptv	6	10.0693	0.782963	0.991678
IFIH1	2	162267074	ptv	11	88.8306	0.783557	0.991678
ZNF780A	19	40069152	ptv	5	11.0776	0.786428	0.991678
NEK11	3	131026850	ptv	5	19.1329	0.786748	0.991678
SFI1	22	31488688	ptv	10	26.1817	0.786992	0.991678
LY75	2	159803355	ptv	7	34.2351	0.788977	0.991678
AUNIP	1	25831913	ptv	7	108.834	0.789527	0.991678
SERPINB11	18	63647579	ptv	8	32.2243	0.791658	0.991678
TACC2	10	121989163	ptv	8	12.0837	0.793072	0.991678
ADAMTS20	12	43353866	ptv	10	10.0727	0.7932	0.991678
C17orf80	17	73232233	ptv	5	54.2938	0.793262	0.991678
PCDHA13	5	140882124	ptv	8	13.0899	0.798888	0.991678
PLEKHH1	14	67533290	ptv	5	94.6685	0.798958	0.991678
LY75-CD302	2	159771851	ptv	8	35.2421	0.799191	0.991678
ZNF268	12	133181409	ptv	10	25.1731	0.799756	0.991678
IQGAP3	1	156525405	ptv	5	12.0847	0.801219	0.991678
MEGF6	1	3487951	ptv	10	13.0901	0.801516	0.991678
KLKB1	4	186208979	ptv	5	12.1045	0.801968	0.991678
ZNF813	19	53467733	ptv	5	92.6608	0.802344	0.991678
MYH15	3	108380368	ptv	10	74.5253	0.802631	0.991678
SH3TC1	4	8182072	ptv	12	14.0968	0.802855	0.991678
LAMB4	7	108023548	ptv	10	16.1254	0.803976	0.991678
CEP164	11	117314557	ptv	5	12.1315	0.805351	0.991678
MYH7B	20	34955810	ptv	15	41.2873	0.805804	0.991678
P2RX2	12	132618776	ptv	6	11.0761	0.808488	0.991678
RAB44	6	36697826	ptv	5	34.2421	0.808502	0.991678
STAG3	7	100177563	ptv	9	36.2501	0.80866	0.991678
CCDC8	19	46410329	ptv	6	15.1037	0.808721	0.991678
ATG4C	1	62784132	ptv	6	32.3112	0.809611	0.991678
DST	6	56457987	ptv	16	27.1932	0.810358	0.991678
DNAH8	6	38715311	ptv	11	36.3075	0.811922	0.991678
ZNF197	3	44584888	ptv	6	87.615	0.812408	0.991678
NDUFV3	21	42879644	ptv	5	11.0761	0.812613	0.991678
NTRK1	1	156815640	ptv	5	37.2619	0.813082	0.991678
STEAP2	7	90167590	ptv	5	16.1114	0.813564	0.991678
ARAP2	4	35948221	ptv	5	17.1375	0.814871	0.991678
ZNF100	19	21722771	ptv	6	69.5011	0.81496	0.991678
PDE11A	2	177623244	ptv	6	60.4604	0.817088	0.991678
COL6A5	3	130345516	ptv	12	89.6268	0.817487	0.991678
CIDEB	14	24305187	ptv	6	12.083	0.81976	0.991678
AHNAK2	14	104937244	ptv	10	26.1945	0.820719	0.991678
CPAMD8	19	16892951	ptv	7	39.2724	0.822397	0.991678
CORO7	16	4354542	ptv	5	56.3879	0.823317	0.991678
TSTD2	9	97600080	ptv	5	15.1037	0.823412	0.991678
DNAH10	12	123762188	ptv	13	16.1139	0.823632	0.991678
ABCC8	11	17392498	ptv	11	12.0836	0.825039	0.991678
DNAH14	1	224896262	ptv	19	305.34	0.825188	0.991678
ZNF90	19	20077994	ptv	7	54.3755	0.826834	0.991678
CCDC14	3	123897305	ptv	7	11.0836	0.827028	0.991678
ZNF418	19	57921882	ptv	8	11.0778	0.827888	0.991678
GNPDA2	4	44682200	ptv	8	52.4276	0.827999	0.991678
ZNF534	19	52429148	ptv	5	18.1245	0.830413	0.991678
C9	5	39284140	ptv	6	30.4252	0.837047	0.991678
ADAP2	17	30906344	ptv	5	10.0695	0.838085	0.991678
DNAH7	2	195737703	ptv	17	145.004	0.838598	0.991678
ZNF729	19	22286441	ptv	7	24.745	0.839547	0.991678
CLCNKB	1	16040252	ptv	7	12.0907	0.840507	0.991678
TRPM2	21	44350163	ptv	7	34.2353	0.842034	0.991678
LIPK	10	88706249	ptv	5	21.1623	0.842946	0.991678
ZBBX	3	167239843	ptv	5	10.111	0.844303	0.991678
CARS2	13	110641412	ptv	5	42.3871	0.847386	0.991678
TCHH	1	152106317	ptv	12	58.631	0.850643	0.991678
DUOX2	15	45092650	ptv	12	76.532	0.851704	0.991678
DDX60L	4	168356735	ptv	9	13.131	0.853418	0.991678
DNAH2	17	7717744	ptv	10	51.3527	0.854446	0.991678
GPSM2	1	108875350	ptv	5	10.0756	0.854668	0.991678
CASTOR3	7		ptv	7	30.2086	0.855662	0.991678
CORO7-PAM16	16	4340251	ptv	6	57.3948	0.857518	0.991678
PCDHGA5	5	141364162	ptv	43	174.308	0.858581	0.991678
ABCG2	4	88090150	ptv	7	17.1259	0.860846	0.991678
PCDHA1	5	140786136	ptv	38	83.7114	0.86115	0.991678
ACOT8	20	45841721	ptv	8	23.1598	0.861711	0.991678
FAM227B	15	49326962	ptv	8	75.8045	0.86318	0.991678
GLYATL1	11	58905398	ptv	5	15.1066	0.866482	0.991678
CSPP1	8	67062417	ptv	8	10.0803	0.867838	0.991678
MAPK12	22	50245450	ptv	5	33.2303	0.8699	0.991678
ZNF587	19	57849859	ptv	8	29.219	0.870053	0.991678
SYDE2	1	85156889	ptv	6	12.0836	0.871572	0.991678
ZNF235	19	44228729	ptv	13	36.2518	0.871613	0.991678
CCDC40	17	80036632	ptv	7	18.4183	0.872453	0.991678
SERPINB3	18	63655197	ptv	6	30.2105	0.872716	0.991678
KCP	7	128862042	ptv	11	55.423	0.873288	0.991678
ANKS1B	12	98726457	ptv	5	13.0901	0.875287	0.991678
BTN2A1	6	26457904	ptv	5	15.1088	0.875787	0.991678
MAMDC4	9	136850943	ptv	7	22.1529	0.876592	0.991678
TGM6	20	2380901	ptv	6	14.0968	0.877357	0.991678
TLDC1	16		ptv	8	28.1936	0.877422	0.991678
RMI2	16	11249619	ptv	5	42.2977	0.880205	0.991678
MSH3	5	80654652	ptv	8	12.1289	0.880277	0.991678
ADAM8	10	133262420	ptv	7	48.3643	0.881972	0.991678
SERPINI2	3	167441914	ptv	5	21.1486	0.882018	0.991678
ZNF846	19	9751993	ptv	9	36.2569	0.882526	0.991678
PGBD1	6	28281572	ptv	5	11.1061	0.883464	0.991678
TRIM6-TRIM34	11	5596725	ptv	10	24.166	0.88456	0.991678
XIRP2	2	166888480	ptv	24	79.5465	0.884838	0.991678
TSGA10IP	11	65945480	ptv	5	34.2351	0.885022	0.991678
FMO2	1	171185249	ptv	5	19.1348	0.886616	0.991678
TRIM6	11	5596109	ptv	7	20.1383	0.888119	0.991678
USH2A	1	215622891	ptv	8	26.1798	0.888785	0.991678
C2CD4D	1	151837818	ptv	6	14.0968	0.88911	0.991678
WDR87	19	37884823	ptv	27	85.6152	0.889377	0.991678
HASPIN	17	3723903	ptv	5	14.0968	0.890919	0.991678
PCDHA10	5	140855883	ptv	13	18.1342	0.891116	0.991678
GIPC3	19	3585478	ptv	6	22.1555	0.89176	0.991678
PCDHA4	5	140806929	ptv	32	77.6699	0.891958	0.991678
SLC22A10	11	63268022	ptv	11	22.1546	0.895593	0.991678
TULP3	12	2877223	ptv	6	27.1888	0.896155	0.991678
TMEM63A	1	225845536	ptv	6	11.0763	0.896196	0.991678
TRIM58	1	247857187	ptv	5	87.8493	0.898936	0.991678
BRCA2	13	32315086	ptv	15	100.806	0.899346	0.991678
OTOGL	12	80099537	ptv	13	20.198	0.899674	0.991678
SLC22A25	11	63158437	ptv	9	20.1408	0.900939	0.991678
PSG6	19	42902086	ptv	6	19.135	0.901091	0.991678
PHLDB3	19	43474954	ptv	11	18.1267	0.903119	0.991678
PSMG4	6	3231403	ptv	5	70.4963	0.905114	0.991678
TAPBP	6	33299694	ptv	5	12.083	0.908383	0.991678
PTRH1	9	127690348	ptv	7	13.0899	0.911254	0.991678
PCDHA8	5	140841187	ptv	22	67.561	0.911263	0.991678
C3orf67	3		ptv	8	12.0924	0.912857	0.991678
SLFN12L	17	35464249	ptv	7	83.574	0.913028	0.991678
PZP	12	9148840	ptv	6	89.6926	0.913681	0.991678
APEX1	14	20455191	ptv	5	13.0918	0.913737	0.991678
DMXL1	5	119037772	ptv	5	13.094	0.914624	0.991678
C11orf65	11	108308519	ptv	6	27.4185	0.9165	0.991678
POLQ	3	121431431	ptv	7	107.808	0.916795	0.991678
ZNF785	16	30573740	ptv	6	12.0854	0.917644	0.991678
PCDHA7	5	140834248	ptv	23	68.571	0.918675	0.991678
ABCB5	7	20615667	ptv	10	35.261	0.919669	0.991678
FANCM	14	45135930	ptv	7	22.1659	0.920516	0.991678
GLYCTK	3	52287089	ptv	5	12.0834	0.923934	0.991678
PCDHA11	5	140868183	ptv	12	17.1176	0.925752	0.991678
PCDHA12	5	140875302	ptv	12	17.1176	0.925752	0.991678
FAM104A	17	73207353	ptv	5	10.0742	0.92602	0.991678
ATG9B	7	151012209	ptv	6	14.1864	0.926119	0.991678
FAM47E-STBD1	4	76251721	ptv	10	36.249	0.926182	0.991678
PCDHA6	5	140827958	ptv	24	69.5779	0.92692	0.991678
TCHP	12	109900264	ptv	6	28.1946	0.927436	0.991678
SYNM	15	99098217	ptv	8	21.1458	0.928051	0.991678
ECD	10	73130155	ptv	7	60.4155	0.92926	0.991678
C8B	1	56929207	ptv	7	41.2845	0.929261	0.991678
SLFN13	17	35435096	ptv	7	25.1932	0.929436	0.991678
KIF20B	10	89701590	ptv	9	13.2606	0.929948	0.991678
SMC6	2	17663812	ptv	5	11.0901	0.929984	0.991678
GEN1	2	17753858	ptv	5	11.0901	0.929984	0.991678
ABHD15	17	29560547	ptv	5	105.747	0.931425	0.991678
COL6A6	3	130517177	ptv	7	19.1842	0.931752	0.991678
ARMC5	16	31458080	ptv	6	99.685	0.932782	0.991678
AGMO	7	15200317	ptv	6	59.4685	0.933903	0.991678
DNASE1	16	3611728	ptv	10	15.1052	0.934039	0.991678
ZNF135	19	58059239	ptv	6	27.189	0.934805	0.991678
PTPRH	19	55181247	ptv	9	68.4703	0.935475	0.991678
GPR179	17	38324571	ptv	8	28.2104	0.938251	0.991678
CCDC178	18	32937402	ptv	5	17.382	0.938494	0.991678
VSIG10L	19	51331536	ptv	5	16.1107	0.940945	0.991678
ZNF814	19	57848731	ptv	13	36.2723	0.942193	0.991678
ATP10B	5	160563120	ptv	5	51.3529	0.944026	0.991678
PCDHA5	5	140821604	ptv	29	74.6492	0.945006	0.991678
DOP1B	21	36156782	ptv	7	20.1387	0.945581	0.991678
DNAH3	16	20933111	ptv	19	33.2311	0.946	0.991678
UTP14C	13	52024691	ptv	5	38.2727	0.946805	0.991678
ALG11	13	52012391	ptv	5	38.2727	0.946805	0.991678
OR51G1	11	4923374	ptv	5	94.6501	0.947752	0.991678
FAM47E	4	76214040	ptv	5	23.1591	0.948046	0.991678
MMP26	11	4704784	ptv	17	126.919	0.948308	0.991678
TAF1D	11	93729948	ptv	6	14.0983	0.948416	0.991678
FLYWCH1	16	2911931	ptv	5	20.157	0.948613	0.991678
ENTPD8	9	137434364	ptv	5	12.083	0.949628	0.991678
SCN7A	2	166403573	ptv	8	13.1285	0.950658	0.991678
MARS	12		ptv	7	12.0997	0.950702	0.991678
2010-09-01	2		ptv	6	48.9056	0.95193	0.991678
ACSM3	16	20610243	ptv	12	17.1274	0.953085	0.991678
MYCT1	6	152697897	ptv	5	21.1496	0.95325	0.991678
RMND5B	5	178130996	ptv	5	13.092	0.954821	0.991678
PMFBP1	16	72112157	ptv	9	52.3794	0.956029	0.991678
INTS11	1	1311585	ptv	5	10.0692	0.957268	0.991678
EPN3	17	50532682	ptv	7	14.098	0.95798	0.991678
SCIN	7	12570577	ptv	5	11.0814	0.962412	0.992372
WDR35	2	19910263	ptv	5	10.1092	0.96314	0.992372
RETSAT	2	85341955	ptv	8	26.1817	0.964252	0.992372
ZSCAN12	6	28378955	ptv	6	26.1798	0.965878	0.992372
ABCB6	2	219209772	ptv	8	13.0922	0.966226	0.992372
PNLIPRP1	10	116590385	ptv	5	15.1117	0.96695	0.992372
ADCK2	7	140672945	ptv	6	21.1454	0.968772	0.992372
GABRD	1	2019329	ptv	9	48.371	0.969962	0.992372
ZNF226	19	44165073	ptv	8	11.0774	0.971889	0.992372
AFM	4	73481745	ptv	6	15.3451	0.97334	0.992372
ZNF599	19	34758073	ptv	8	98.6791	0.974279	0.992372
TIAM2	6	154832697	ptv	6	40.2832	0.97485	0.992372
TVP23C-CDRT4	17	15436021	ptv	5	12.083	0.975024	0.992372
GML	8	142834247	ptv	5	11.0806	0.975854	0.992372
RAPGEF3	12	47734363	ptv	6	69.4889	0.977247	0.992372
SLC39A5	12	56230049	ptv	6	29.2006	0.979348	0.992372
ECT2L	6	138795911	ptv	9	78.6424	0.979909	0.992372
DNAH6	2	84516455	ptv	9	31.3281	0.980486	0.992372
RYR1	19	38433691	ptv	10	15.1102	0.981664	0.992372
ITPRID1	7	31514090	ptv	5	13.0901	0.983094	0.992372
SAMD11	1	923923	ptv	8	50.3462	0.984812	0.992372
TDRD6	6	46687875	ptv	15	30.2336	0.986167	0.992372
KIF6	6	39329990	ptv	8	15.1333	0.98635	0.992372
ANKRD23	2	96824526	ptv	5	13.0903	0.989306	0.994132
AP1G2	14	23559565	ptv	7	13.0901	0.993867	0.997498
ZNF808	19	52527652	ptv	6	11.0766	0.995663	0.998085
CTSA	20	45890144	ptv	5	74.5118	0.997664	0.998876
FLG2	1	152348735	ptv	12	77.9287	0.999484	0.999484

## Sheet: Supplementary Table 3
Supplementary Table 4 – Annotation for single variants within exome-wide significant genes (excl. ASXL1 and TET2)
MAC = minor allele count; MAF = minor allele frequency; LLI = long-lived individuals; YC = younger controls; CADD = Combined Annotation Dependent Depletion; aPC = annotation principal component
Gene	Chromosome	Position (GRCh 38)	Reference allele	Alternative allele	MAF	MAF_LLI	MAF_YC	MAC_LLI	MAC_YC	Score_Stat	SE_Score	P-value	rsID	Category	CADD	LINSIGHT	FATHMM.XF	aPC.EpigeneticActive	aPC.EpigeneticRepressed	aPC.EpigeneticTranscription	aPC.Conservation	aPC.LocalDiversity	aPC.Mappability	aPC.TF	aPC.Protein
IHH	2	219055267	C	T	9.34579e-05	0	0.0001218	0	1	-0.0478013	0.211866	0.821497		synonymous SNV	5.249	0.214926	0.409913	1.97614	8.29775	2.15945	8.15944	1.15845	12.6226	8.09184	2.96949
IHH	2	219055450	C	T	9.34579e-05	0.0004016	0	1	0	0.640587	0.476725	0.179038	rs199782343	synonymous SNV	0.061	0.214926	0.407494	4.15429	8.71457	4.18585	0.323588	1.36764	9.95131	12.1571	2.96949
IHH	2	219055456	G	A	0.000186916	0.0004016	0.0001218	1	1	0.607763	0.54723	0.266733	rs202042901	synonymous SNV	3.005	0.214926	0.412278	5.02454	8.71457	4.18585	0.231952	1.38142	8.95186	12.1571	2.96949
IHH	2	219055474	G	A	0.000186916	0	0.0002436	0	2	-0.29836	0.488421	0.541288	rs76578869	synonymous SNV	0.017	0.214926	0.414433	4.6105	10.6209	5.63521	0.769547	1.33139	21.1437	12.1571	2.96949
IHH	2	219055507	C	A	0.000280374	0	0.0003654	0	3	-0.716905	0.597874	0.230493	rs375127107	synonymous SNV	13.16	0.214926	0.655157	3.3851	8.56516	5.63521	14.3829	1.03286	14.511	12.1571	2.96949
IHH	2	219055570	C	T	0.00149533	0.003213	0.0009744	8	8	5.97848	1.26656	2.35558e-06	rs149554120	synonymous SNV	14.13	0.214926	0.415852	3.82949	10.4377	4.22301	14.7928	1.28685	14.511	12.1571	2.96949
IHH	2	219055624	G	A	9.34579e-05	0	0.0001218	0	1	-0.176939	0.379885	0.64138	rs61747697	synonymous SNV	0.337	0.214926	0.408554	3.26674	13.3274	1.71926	0.14285	1.38719	5.18561	11.8734	2.96949
IHH	2	219055711	G	A	9.34579e-05	0	0.0001218	0	1	-0.256776	0.434681	0.554706	rs747212856	synonymous SNV	13.58	0.214926	0.418379	2.86592	15.6998	2.77196	15.8178	1.41369	8.10064	10.1288	2.96949
IHH	2	219055741	C	T	0.000934579	0.0008032	0.0009744	2	8	-0.176011	1.1154	0.874614	rs201051352	synonymous SNV	14.6	0.214926	0.420486	3.33084	12.9459	2.77196	14.4185	1.56698	4.77409	10.1288	2.96949
IHH	2	219055825	G	A	0.000186916	0.0004016	0.0001218	1	1	0.574325	0.532569	0.280853	rs3731879	synonymous SNV	6.449	0.214926	0.408743	6.279	9.30276	1.50923	10.3495	1.45444	14.511	9.69058	2.96949
IHH	2	219055840	G	A	9.34579e-05	0	0.0001218	0	1	-0.0612886	0.238419	0.797131	rs756257071	synonymous SNV	0.654	0.214926	0.411149	5.8314	9.35131	0.900493	1.60302	1.52205	21.1437	8.85005	2.96949
IHH	2	219060240	C	T	9.34579e-05	0	0.0001218	0	1	-0.330243	0.4682	0.480594	rs150747743	synonymous SNV	22.5	0.214926	2.83795	12.0638	24.5218	2.87251	21.0435	4.45502	21.1437	15.8598	2.96949
IHH	2	219060261	G	T	9.34579e-05	0	0.0001218	0	1	-0.0474656	0.211119	0.822113	rs775613506	synonymous SNV	16.9	0.214926	0.540485	11.8998	24.0331	3.21183	20.7118	4.62427	14.511	15.725	2.96949
IHH	2	219060410	G	A	9.34579e-05	0	0.0001218	0	1	-0.193722	0.393498	0.622502		synonymous SNV	16.09	0.214926	0.420094	12.7833	20.9139	2.67363	12.1036	3.70865	4.06326	16.0767	2.96949
IHH	2	219060435	G	A	9.34579e-05	0	0.0001218	0	1	-0.107405	0.308057	0.727349	rs1466639189	synonymous SNV	10.13	0.214926	0.719987	12.5438	16.2341	2.67363	10.6986	3.11288	4.40149	16.3278	2.96949
RWDD1	6	116571623	C	T	9.34579e-05	0.0004016	0	1	0	0.817627	0.384583	0.0335027	rs757444625	nonsynonymous SNV	24.6	0.214926	20.026	25.9807	2.09069	13.5041	22.8148	1.80087	7.36474	29.6518	22.1617
RWDD1	6	116580334	C	T	0.000187441	0.0004032	0.0001221	1	1	0.608592	0.535104	0.255399	rs750859193	nonsynonymous SNV	25.9	0.214926	23.392	8.99017	0.802158	11.7285	25.8672	7.94203	1.53081	5.7871	26.2419
RWDD1	6	116588899	A	C	9.40203e-05	0.0004036	0	1	0	0.419539	0.490974	0.392826	rs536430986	nonsynonymous SNV	19.03	0.214926	24.3596	0.710097	1.41588	8.13444	26.7405	10.7978	0.705419	4.69789	21.7581
RWDD1	6	116590347	G	A	9.35979e-05	0.0004026	0	1	0	0.522984	0.496633	0.292314		nonsynonymous SNV	23.9	0.214926	24.4105	1.47803	2.12168	9.79045	33.0868	9.40143	1.62646	4.69789	21.9493
RWDD1	6	116590357	A	G	9.35454e-05	0.0004023	0	1	0	0.798055	0.399526	0.0457707	rs763466610	nonsynonymous SNV	22.4	0.214926	13.8367	1.66052	1.54328	9.79787	22.9022	9.68275	1.33817	4.69789	21.2611
RWDD1	6	116592995	A	C	0.000186951	0.0004016	0.0001218	1	1	0.370808	0.640749	0.562784	rs771422537	nonsynonymous SNV	32	0.214926	27.228	4.47081	1.5463	9.2478	30.0316	9.97042	1.49121	4.69789	29.7451
RWDD1	6	116593029	C	G	0.000186916	0.0008032	0	2	0	1.67344	0.520416	0.00130184	rs147351925	nonsynonymous SNV	22.9	0.214926	21.3585	4.5956	1.4903	10.3578	15.514	9.87319	1.61966	4.69789	24.9949
RWDD1	6	116593094	C	G	9.34579e-05	0.0004016	0	1	0	0.961261	0.191318	5.04981e-07	rs779674792	nonsynonymous SNV	7.451	0.214926	17.868	2.22048	1.02811	10.4569	10.8442	9.91133	21.1437	4.69789	21.2546
HOXA4	7	27129243	G	T	9.54745e-05	0.0004095	0	1	0	0.921679	0.266974	0.000555789	rs755258643	synonymous SNV	9.87	0.214926	0.414317	7.84074	6.4423	8.16791	15.1622	4.69556	2.58423	10.2845	2.96949
HOXA4	7	27129426	C	T	9.34579e-05	0.0004016	0	1	0	0.898432	0.300659	0.00280613		synonymous SNV	16.01	0.214926	0.416614	12.3062	4.28632	11.8976	21.1139	3.23936	21.1437	12.4418	2.96949
HOXA4	7	27129543	A	T	9.34579e-05	0	0.0001218	0	1	-0.0563351	0.229147	0.805801	rs758243042	synonymous SNV	18.15	0.214926	0.450978	13.637	3.10614	8.27378	23.1881	5.45621	5.64182	13.1672	2.96949
HOXA4	7	27130149	G	A	9.34579e-05	0	0.0001218	0	1	-0.0541596	0.22487	0.809672	rs529903815	synonymous SNV	26.2	0.214926	0.420491	19.9189	1.57244	6.65571	21.4602	2.062	12.6226	21.0074	2.96949
HOXA4	7	27130233	C	A	9.34579e-05	0.0004016	0	1	0	0.852007	0.353709	0.0160059	rs1206267146	synonymous SNV	16.51	0.214926	0.41457	15.6736	0.472569	4.44312	13.482	1.55783	9.95131	20.6908	2.96949
HOXA4	7	27130269	C	T	9.34579e-05	0	0.0001218	0	1	-0.418874	0.490659	0.393273	rs1033452269	synonymous SNV	14.86	0.214926	0.4152	14.8857	0.523309	2.34036	14.2563	1.34963	99.4512	19.882	2.96949
HOXA4	7	27130410	G	A	9.34579e-05	0	0.0001218	0	1	-0.230586	0.419379	0.582438	rs910711171	synonymous SNV	7.498	0.214926	0.422902	17.1214	0.562816	1.48015	11.2243	1.96449	14.511	19.266	2.96949
HOXA4	7	27130425	G	A	0.000186916	0.0008032	0	2	0	1.52139	0.554674	0.0060907	rs770845622	synonymous SNV	16.52	0.214926	0.427435	17.9759	0.562816	1.75217	15.2576	1.88622	21.1437	19.2925	2.96949
HOXA4	7	27130469	G	A	9.34579e-05	0	0.0001218	0	1	-0.058822	0.233923	0.801459	rs762404049	synonymous SNV	14.21	0.214926	0.413559	18.8928	0.60544	1.58574	15.3878	1.34965	7.36474	19.4763	2.96949
HOXA4	7	27130479	A	C	0.000280374	0.0008032	0.0001218	2	1	1.47605	0.653666	0.0239385	rs1261423195	synonymous SNV	8.326	0.214926	0.408119	19.1584	0.60544	1.45132	5.92443	1.01085	5.64182	19.3977	2.96949
HOXA4	7	27130485	G	C	9.34754e-05	0.0004016	0	1	0	0.894384	0.305887	0.00345677	rs1785493964	synonymous SNV	14.07	0.214926	0.421787	19.6095	0.60544	1.35569	15.8633	1.15631	8.95186	19.2381	2.96949
RPS6	9	19376533	C	T	9.34579e-05	0	0.0001218	0	1	-0.130148	0.335117	0.697745	rs11541619	synonymous SNV	21	0.214926	0.50927	10.9063	1.73901	18.5837	18.7359	1.16016	1.09817	5.7871	2.96949
RPS6	9	19378709	T	C	0.000186951	0.0004019	0.0001218	1	1	0.562466	0.57028	0.323987	rs747588676	synonymous SNV	23.8	0.214926	3.39573	20.2776	2.32456	27.1904	20.361	1.92738	1.7852	7.43005	2.96949
RPS6	9	19379427	G	A	9.34579e-05	0	0.0001218	0	1	-0.610461	0.485377	0.208498	rs756499314	synonymous SNV	4.094	0.214926	0.405337	23.0335	4.05044	23.9006	3.44442	0.651871	6.15012	14.1777	2.96949
RPS6	9	19379472	T	C	9.34579e-05	0	0.0001218	0	1	-0.280832	0.447203	0.53002	rs372950258	synonymous SNV	0.915	0.214926	0.407736	25.8786	1.69833	24.653	0.0369381	0.519149	3.75571	13.7982	2.96949
RPS6	9	19379580	G	A	0.000747664	0.002811	0.0001218	7	1	5.55141	1.06123	1.68504e-07	rs189871470	synonymous SNV	22.4	0.214926	0.664116	25.848	5.54445	24.6239	21.4132	0.643427	0.699049	12.8075	2.96949
RPS6	9	19379601	T	G	0.000186916	0	0.0002436	0	2	-0.114881	0.32648	0.72493	rs149265455	synonymous SNV	21.4	0.214926	0.459561	26.6555	5.33281	24.8474	17.2209	0.582724	0.952662	13.332	2.96949
DNAJB13	11	73958324	A	C	0.000186986	0.0008032	0	2	0	1.79523	0.42549	2.45147e-05	rs754242716	synonymous SNV	9.107	0.214926	0.418949	4.59924	4.76144	3.9409	19.6015	1.28393	6.15012	6.67311	2.96949
DNAJB13	11	73958404	C	T	0.000935104	0.00241	0.0004876	6	4	3.9079	1.24911	0.00175673	rs146073659	synonymous SNV	0.959	0.214926	0.408575	7.47809	7.88778	4.17917	6.6385	2.10099	8.10064	6.67311	2.96949
DNAJB13	11	73959513	C	T	0.000280374	0.0004016	0.0002436	1	2	0.367916	0.679236	0.588052	rs368613359	synonymous SNV	16.33	0.214926	0.406225	5.85314	8.59913	6.48994	16.4128	4.07091	7.36474	3.14279	2.96949
DNAJB13	11	73959522	T	C	9.34579e-05	0	0.0001218	0	1	-0.131599	0.336796	0.69599	rs747116650	synonymous SNV	18.41	0.214926	0.410858	6.11724	8.59913	5.43606	16.9596	3.80902	3.75571	3.14279	2.96949
DNAJB13	11	73970093	G	A	9.34579e-05	0.0004016	0	1	0	0.542138	0.495562	0.273961		synonymous SNV	18.84	0.214926	0.412904	6.72026	1.73827	3.72186	19.0498	1.44638	14.511	15.2393	2.96949
DNAJB13	11	73970111	A	G	0.000280374	0.0008032	0.0001218	2	1	1.38137	0.688226	0.0447334	rs1175910935	synonymous SNV	11.06	0.214926	0.407994	6.72607	1.73827	2.76377	7.74991	1.50996	14.511	15.5737	2.96949
MESD	15	80979268	C	T	9.34754e-05	0.0004016	0	1	0	0.64739	0.475664	0.173506	rs750663890	nonsynonymous SNV	12.78	0.214926	6.17544	9.71809	3.49774	14.9247	8.1376	3.92684	5.64182	10.1288	21.1497
MESD	15	80979290	T	C	9.34579e-05	0	0.0001218	0	1	-0.02927	0.16679	0.860695		nonsynonymous SNV	23.6	0.214926	16.3709	8.39338	4.15607	13.9113	19.8972	4.2735	1.8291	9.69058	21.7105
MESD	15	80979436	T	C	9.34579e-05	0	0.0001218	0	1	-0.0386129	0.191075	0.839852	rs763187582	nonsynonymous SNV	28	0.214926	27.3562	12.0616	7.60222	19.6678	23.8965	2.40246	12.6226	10.1288	29.8662
MESD	15	80979457	C	T	9.34579e-05	0	0.0001218	0	1	-0.221979	0.413585	0.591462	rs185628590	nonsynonymous SNV	29.1	0.214926	24.303	11.8013	7.60222	23.0154	25.6733	2.18714	2.02177	10.1288	26.1182
MESD	15	80979460	T	C	9.34579e-05	0	0.0001218	0	1	-0.279997	0.447239	0.531277	rs146044786	nonsynonymous SNV	32	0.214926	26.7979	11.8669	7.60222	22.5025	28.5783	2.111	2.02177	10.1288	24.7759
MESD	15	80981978	G	A	0.000280479	0	0.0003655	0	3	-0.529672	0.64764	0.413443	rs369992727	nonsynonymous SNV	27.6	0.214926	26.8754	5.8623	1.29259	19.9791	29.3606	5.1723	12.6226	5.9417	26.2143
MESD	15	80982112	T	C	9.34579e-05	0	0.0001218	0	1	-0.126385	0.330847	0.702459	rs370672520	nonsynonymous SNV	23.6	0.214926	26.1744	10.5069	3.7597	17.7548	24.0576	6.1552	9.95131	8.40757	21.9983
MESD	15	80982122	C	T	9.34579e-05	0	0.0001218	0	1	-0.0750148	0.262083	0.774705	rs1221874594	nonsynonymous SNV	25	0.214926	25.166	10.3406	3.7162	17.9129	22.6415	6.34552	9.95131	8.40757	25.7796
MESD	15	80989695	C	T	0.000280374	0.001205	0	3	0	2.75194	0.467968	4.08731e-09	rs1398617919	nonsynonymous SNV	20.4	0.214926	13.6052	24.5116	0.982106	10.6554	13.4284	0.358266	12.6226	30.498	23.9047
MESD	15	80989770	G	C	9.34579e-05	0	0.0001218	0	1	-0.278553	0.445887	0.532157	rs758532744	nonsynonymous SNV	11.99	0.214926	4.22652	19.9166	1.03725	10.0536	6.04921	0.258269	11.1486	32.8797	22.2239
MESD	15	80989781	G	A	9.34579e-05	0.0004016	0	1	0	0.202694	0.401105	0.61332	rs61999333	nonsynonymous SNV	19.15	0.214926	5.79122	18.9867	0.887071	10.3643	15.5437	0.250492	12.6226	33.0826	22.6064
FLCN	17	17213693	T	C	9.34579e-05	0	0.0001218	0	1	-0.521645	0.496948	0.293858	rs748337450	nonsynonymous SNV	22.1	0.214926	11.1971	7.4142	3.72301	14.0486	22.8185	2.26111	12.6226	8.68122	20.9094
FLCN	17	17213723	T	A	9.34579e-05	0.0004016	0	1	0	0.795769	0.401253	0.047344		nonsynonymous SNV	33	0.214926	24.1566	8.39022	4.51767	13.4549	29.9041	2.42859	8.95186	8.09184	29.7899
FLCN	17	17213832	G	C	9.34579e-05	0	0.0001218	0	1	-0.058822	0.233923	0.801459		nonsynonymous SNV	26.6	0.214926	24.3991	8.14172	0.866824	11.8597	37.2776	2.86744	21.1437	5.7871	23.2152
FLCN	17	17215000	T	C	9.34579e-05	0	0.0001218	0	1	-0.20978	0.405332	0.604771	rs199643834	nonsynonymous SNV	29.5	0.214926	23.0533	7.26144	0.916354	14.8904	27.7422	0.839949	4.06326	8.09184	24.3195
FLCN	17	17215060	G	A	9.34579e-05	0.0004016	0	1	0	0.624022	0.482011	0.195451	rs200660337	nonsynonymous SNV	21.6	0.214926	16.5186	8.31189	0.925051	15.226	26.4949	1.14269	17.0936	8.68122	21.0433
FLCN	17	17215187	C	T	9.34579e-05	0	0.0001218	0	1	-0.362568	0.478223	0.448356	rs748878853	nonsynonymous SNV	25.7	0.214926	17.3994	2.78066	1.57588	15.2999	21.1008	0.608389	12.6226	9.21084	21.7917
FLCN	17	17215199	A	G	9.34579e-05	0	0.0001218	0	1	-0.368972	0.480231	0.442296	rs144883828	nonsynonymous SNV	23	0.214926	16.8689	3.72686	0.849357	15.3683	21.972	1.26502	12.6226	10.1288	21.8958
FLCN	17	17215284	C	T	0.00299065	0.007229	0.001705	18	14	10.3993	2.18387	1.91807e-06	rs41419545	nonsynonymous SNV	1.994	0.214926	1.23472	5.56499	1.28308	19.331	3.19052	0.849941	6.15012	10.9035	20.9481
FLCN	17	17216395	G	T	9.34579e-05	0	0.0001218	0	1	-0.0580162	0.232327	0.802805	rs375082054	nonsynonymous SNV	25.3	0.214926	22.6507	6.75124	3.13784	16.6668	32.2742	0.565863	4.77409	11.9732	24.4014
FLCN	17	17216406	T	C	9.34579e-05	0	0.0001218	0	1	-0.0908796	0.286138	0.750783	rs786203348	nonsynonymous SNV	21.6	0.214926	16.5207	6.59796	2.85451	17.6631	21.3267	0.526844	11.1486	11.9732	21.1895
FLCN	17	17216410	C	T	9.34579e-05	0	0.0001218	0	1	-0.188523	0.389645	0.628505	rs1264775833	nonsynonymous SNV	25.6	0.214926	22.0089	6.00338	2.85451	15.6632	24.5833	0.494734	14.511	11.9732	23.7622
FLCN	17	17216457	T	C	9.34579e-05	0.0004016	0	1	0	0.343524	0.472145	0.466869	rs1172104668	nonsynonymous SNV	22.4	0.214926	18.2613	5.89483	4.58503	13.5891	23.052	0.576957	8.95186	11.6783	21.6914
FLCN	17	17216464	T	C	0.00046729	0	0.000609	0	5	-1.01392	0.861669	0.239316	rs528541881	nonsynonymous SNV	25.9	0.214926	23.7888	6.38896	4.81327	12.9613	25.5149	0.619556	8.10064	11.6783	24.2093
FLCN	17	17216482	C	T	9.34579e-05	0.0004016	0	1	0	0.794867	0.402207	0.0481251	rs148257120	nonsynonymous SNV	19.94	0.214926	17.1221	6.25988	6.13672	15.5525	20.6607	0.688596	6.72026	11.6783	23.1912
FLCN	17	17219023	C	T	9.34579e-05	0	0.0001218	0	1	-0.527281	0.496721	0.288452	rs2047006294	nonsynonymous SNV	22.4	0.214926	18.5579	5.98643	2.64713	15.8668	22.3265	2.01775	6.15012	8.68122	23.2337
FLCN	17	17219059	C	T	9.34579e-05	0.0004016	0	1	0	0.83336	0.370888	0.0246443	rs375352888	nonsynonymous SNV	17.05	0.214926	11.5351	5.65202	0.901525	15.1047	13.5958	1.89286	8.10064	8.09184	21.1478
FLCN	17	17219104	G	A	9.34579e-05	0	0.0001218	0	1	-0.104241	0.304299	0.73193	rs138031155	nonsynonymous SNV	12.74	0.214926	8.74395	3.4109	0.827258	13.2022	13.9407	1.98154	3.22073	7.43005	21.9038
FLCN	17	17219122	C	T	0.00102804	0.001205	0.0009744	3	8	0.445546	1.26475	0.724628	rs143483053	nonsynonymous SNV	17.26	0.214926	6.43302	4.49471	0.952162	13.9147	15.4351	1.88229	2.58423	7.43005	21.057
FLCN	17	17219126	C	G	0.000186916	0	0.0002436	0	2	-0.357614	0.513655	0.486294	rs753491072	nonsynonymous SNV	23.6	0.214926	16.9451	4.29721	0.952162	14.9531	15.5598	1.86899	2.77711	7.43005	28.0195
FLCN	17	17221408	G	A	9.34579e-05	0.0004016	0	1	0	0.546991	0.495266	0.269402	rs201396828	nonsynonymous SNV	0.675	0.214926	1.77438	4.57344	1.6837	19.321	0.603536	1.29847	9.95131	9.84117	20.8016
FLCN	17	17221438	C	T	9.34579e-05	0	0.0001218	0	1	-0.103469	0.303205	0.732914	rs751923160	nonsynonymous SNV	0.201	0.214926	2.7562	5.87614	1.43064	16.9722	0.137026	1.21735	4.40149	10.663	20.7017
FLCN	17	17221488	C	T	9.34579e-05	0	0.0001218	0	1	-0.421944	0.491504	0.39063		nonsynonymous SNV	3.325	0.214926	3.05072	7.41958	1.08998	16.4367	2.70093	0.829055	14.511	10.663	20.723
FLCN	17	17221515	G	A	9.34579e-05	0	0.0001218	0	1	-0.311895	0.461365	0.499024	rs141303532	nonsynonymous SNV	0.036	0.214926	0.654227	6.02362	1.08998	16.3794	0.091928	0.838852	12.6226	10.663	20.4792
FLCN	17	17221564	T	A	0.000186916	0.0004016	0.0001218	1	1	0.820764	0.401894	0.0411275	rs876658621	nonsynonymous SNV	21	0.214926	24.2294	5.97433	1.13499	17.1335	25.0459	1.22814	17.0936	9.84117	23.9057
FLCN	17	17222565	G	A	0.000280374	0	0.0003654	0	3	-0.923768	0.770199	0.230377	rs78683075	nonsynonymous SNV	33	0.214926	23.9073	6.77492	2.79726	14.7705	30.1373	0.752667	17.0936	12.2506	38.7059
FLCN	17	17222606	G	C	9.34579e-05	0	0.0001218	0	1	-0.285334	0.449676	0.525734		nonsynonymous SNV	22.9	0.214926	17.0632	5.46055	1.60377	15.1057	24.5143	0.995552	6.72026	11.8734	23.5465
FLCN	17	17222656	A	C	9.34579e-05	0	0.0001218	0	1	-0.0670612	0.248763	0.787485		nonsynonymous SNV	24.4	0.214926	15.8306	4.95777	1.7914	17.4932	17.182	1.86881	4.40149	11.026	24.9809
FLCN	17	17223948	C	T	0.000280374	0	0.0003654	0	3	-0.19346	0.421504	0.646251	rs200168437	nonsynonymous SNV	21.8	0.214926	15.7889	4.95608	1.05682	12.6977	20.014	0.581823	8.10064	8.68122	22.3363
FLCN	17	17223960	G	A	0.000280374	0	0.0003654	0	3	-0.676062	0.647448	0.296395	rs138070947	nonsynonymous SNV	31	0.214926	17.1764	4.68661	1.05682	12.9241	24.9078	0.716383	4.40149	8.68122	28.8557
FLCN	17	17223996	G	A	9.34579e-05	0	0.0001218	0	1	-0.657375	0.472653	0.16428	rs749368513	nonsynonymous SNV	29.2	0.214926	24.9885	5.38634	1.18097	14.1529	35.4187	1.07578	5.64182	8.09184	26.3073
FLCN	17	17224019	G	A	0.000186916	0.0004016	0.0001218	1	1	0.171167	0.683535	0.802267	rs886799065	nonsynonymous SNV	22.3	0.214926	16.8614	4.85922	1.18097	13.5479	25.1211	1.43217	14.511	8.09184	21.4167
FLCN	17	17226192	C	T	9.34579e-05	0	0.0001218	0	1	-0.29143	0.45204	0.519122	rs1567822604	nonsynonymous SNV	32	0.214926	23.8101	5.27746	1.70678	16.8126	25.9768	3.36004	8.10064	9.21084	27.0756
FLCN	17	17226226	G	T	0.000654206	0.0008032	0.000609	2	5	0.467522	1.02474	0.648222	rs398124536	nonsynonymous SNV	26.9	0.214926	24.3456	3.43653	1.56563	16.809	32.9403	3.89775	2.40725	8.68122	24.8307
FLCN	17	17226304	C	A	0.000934579	0.0008032	0.0009744	2	8	-0.433697	1.22793	0.723944	rs141140415	nonsynonymous SNV	22	0.214926	18.7196	2.56645	1.19699	18.3864	23.6547	2.62695	99.4512	5.7871	22.0987
FLCN	17	17227941	C	T	9.34579e-05	0	0.0001218	0	1	-0.164051	0.368735	0.65639	rs753787458	nonsynonymous SNV	22.9	0.214926	20.6733	3.36669	3.27116	18.4102	21.542	1.43153	8.95186	10.757	24.0723
FLCN	17	17227963	G	A	9.34579e-05	0.0004016	0	1	0	0.426129	0.492314	0.386729	rs778275358	nonsynonymous SNV	23.1	0.214926	17.5378	3.97144	4.5136	18.4102	17.8586	1.26403	99.4512	11.1183	23.0443
FLCN	17	17228008	G	T	9.34579e-05	0	0.0001218	0	1	-0.110788	0.312387	0.722851		nonsynonymous SNV	18.17	0.214926	24.3329	4.42366	3.11119	17.292	22.4246	1.14984	2.40725	11.1183	22.2768
FLCN	17	17228031	T	C	9.34579e-05	0.0004016	0	1	0	0.665114	0.469349	0.156454		nonsynonymous SNV	16.47	0.214926	3.62803	6.86048	2.53162	17.4864	15.5789	1.33196	2.40725	11.3632	21.308
FLCN	17	17228039	A	T	0.000186916	0.0004016	0.0001218	1	1	0.715554	0.491073	0.145082	rs375348725	nonsynonymous SNV	0.022	0.214926	5.1953	6.62982	1.9401	17.3501	0.565975	1.32499	3.22073	11.3632	21.1455
FLCN	17	17228055	G	C	0.000186916	0	0.0002436	0	2	-0.334403	0.502424	0.50568	rs780588085	nonsynonymous SNV	25.3	0.214926	25.2312	6.88483	2.31573	17.942	33.6076	1.38259	8.10064	11.026	22.7766
FLCN	17	17228092	G	A	9.34579e-05	0	0.0001218	0	1	-0.19376	0.393609	0.622532	rs977734712	nonsynonymous SNV	27.3	0.214926	25.7197	6.95813	1.05682	19.1789	34.623	1.81745	4.77409	11.3632	28.1438

## Sheet: Supplementary Table 4
Supplementary table 3: List of all rare missense variants in RWDD1 and their MAF in LLI, geographically matched younger controls and NFE.
MAC = minor allele count; MAF = minor allele frequency; LLI = long-lived individuals; YC = younger controls; CADD = Combined Annotation Dependent Depletion; AA = amino acid; NFE = non-Finnish Europeans; OR = odds ratio.
Chromosome	Position (GRCh 38)	Reference allele	Alternative allele	Gene	rsID	Consequence	AA change	Exon	CADD	MAC_LLI	MAC_LLI (M/F)	Control_MAC	MAF_LLI	MAF_Control	NFE	NFE_OR
6	116571623	C	T	RWDD1	rs757444625	missense	A14V	1	24.6	1	1/0	0	0.0004	-	1.02e-05	39.5
6	116580334	C	T	RWDD1	rs750859193	missense	T38M	2	25.9	1	0/1	1	0.0004	0.0001	4.95e-05	8.12
6	116588899	A	C	RWDD1	rs536430986	missense	K110Q	5	19.03	1	0/1	0	0.0004	-	5.6e-06	71.41
6	116590347	G	A	RWDD1		missense	E164K	6	23.9	1	0/1	0	0.0004	-	-	-
6	116590357	A	G	RWDD1	rs763466610	missense	K167R	6	22.4	1	0/1	0	0.0004	-	4.3e-06	94.47
6	116592995	A	C	RWDD1	rs771422537	missense	E209A	8	32	1	0/1	1	0.0004	0.0001	3.4e-06	118.3
6	116593029	C	G	RWDD1	rs147351925	missense	D220E	8	22.9	2	1/1	0	0.0008	-	0.0002441	3.29
6	116593094	C	G	RWDD1	rs779674792	missense	A242G	8	7.451	1	1/0	0	0.0004	-	9.6e-06	41.98

## Sheet: Supplementary Table 5
Supplementary Table 5: Protein-truncating variants in TET2 and ASXL1, showing the mean variant allele fraction (VAF).
MAC = minor allele count; LLI = long-lived individuals; YC = younger control.
Gene	Chromosome	Position (GRCh 38)	Reference allele	Alternative allele	rsID	COSMIC ID (Haematopoietic and lymphoid malignancies)	Consequence	CADD	Mean VAF	MAC_LLI	MAC_YC
TET2	4	105234924	GT	G			frameshift deletion	18.77	0.38	1	0
TET2	4	105235554	C	T			stopgain	35	0.38	1	0
TET2	4	105235601	G	GC	rs768317177	COSV54397993	frameshift insertion	18.58	0.44	1	0
TET2	4	105235718	T	A		COSV54397911	stopgain	35	0.3	0	1
TET2	4	105236317	C	G	rs969716810	COSV106091876	stopgain	35	0.48	1	0
TET2	4	105236592	C	T	rs1728933684	COSV99483674	stopgain	36	0.39	1	0
TET2	4	105237352	G	A		COSV54401299	splice-donor	29.4	0.29	0	1
TET2	4	105241410	A	T			stopgain	40	0.54	1	0
TET2	4	105243682	TC	T	rs1317337541		frameshift deletion	24.6	0.38	1	0
TET2	4	105243710	C	G		COSV54422377	stopgain	39	0.35	1	0
TET2	4	105275086	C	T	rs777761555	COSV54438181	stopgain	35	0.3	1	0
TET2	4	105275089	C	T	rs778915279	COSV54413261	stopgain	35	0.41	1	0
TET2	4	105275304	T	G		COSV54398291	stopgain	36	0.29	1	0
TET2	4	105275380	C	T		COSV54402066	stopgain	42	0.4	0	1
TET2	4	105275470	C	T	rs1731164697	COSV54406818	stopgain	38	0.36	1	0
TET2	4	105275947	C	T	rs1315434367		stopgain	36	0.32	1	0
ASXL1	20	32433447	C	T	rs375215583	COSV60102853	stopgain	36	0.3	2	0
ASXL1	20	32434485	C	A	rs371369583	COSV60102562	stopgain	37	0.3	1	0
ASXL1	20	32434599	TCACCACTGCCATAGAGAGGCGGC	T	rs766433101		frameshift deletion	34	0.39	6	1
ASXL1	20	32435008	TC	T	rs1315414366		frameshift deletion	26.6	0.37	1	0
ASXL1	20	32435305	G	T	rs147895689		stopgain	28.4	0.41	1	0
ASXL1	20	32435591	G	A	rs1438791925		stopgain	38	0.29	1	0
ASXL1	20	32435914	C	T	rs764651405	COSV60104536	stopgain	37	0.35	1	0

## Sheet: Supplementary Table 6
Supplementary Table 6 – Analysis of 303 pathways from the Kyoto Encyclopedia of Genes and Genomes (KEGG) using ACAT-V. Tests were performed using STAAR package’s ACAT-V test in three variant category: missense, synonymous and protein-truncating (ptv)
N = number of variants in mask; cMAC = cumulative minor allele count
KEGG Pathway	Variant Category	N	cMAC	P-value	adjusted P-value FDR
Renal cell carcinoma	missense	1344	4529.26	0.000138223	0.107638
mTOR signaling pathway	missense	3688	11771.4	0.000342182	0.107638
Hedgehog signaling pathway	synonymous	1169	4801.19	0.00035524	0.107638
Proteoglycans in cancer	synonymous	3941	19957.5	0.00165199	0.375415
Asthma	synonymous	132	590.361	0.00266187	0.390845
Chemical carcinogenesis	missense	5324	20165.1	0.00318864	0.390845
Autophagy	missense	3263	11359.9	0.00532577	0.390845
Non-alcoholic fatty liver disease	synonymous	1512	7179.91	0.00564597	0.390845
Basal transcription factors	missense	1110	3497.7	0.00570599	0.390845
NOD-like receptor signaling pathway	synonymous	2361	10288.4	0.00834823	0.390845
FoxO signaling pathway	synonymous	1743	9349.9	0.00865111	0.390845
Allograft rejection	synonymous	205	1636.27	0.00868422	0.390845
Tyrosine metabolism	missense	969	4261.26	0.00904801	0.390845
Fatty acid elongation	missense	369	1398.45	0.00910224	0.390845
Intestinal immune network for IgA production	synonymous	315	1902.47	0.00928677	0.390845
Graft-versus-host disease	synonymous	232	1766.48	0.00936262	0.390845
Aminoacyl-tRNA biosynthesis	synonymous	354	1735.45	0.0101284	0.390845
Biosynthesis of unsaturated fatty acids	missense	522	1688.48	0.0101661	0.390845
Huntington disease	synonymous	4757	21852.5	0.0101991	0.390845
Amyotrophic lateral sclerosis	synonymous	5309	25634.3	0.0108523	0.390845
Type I diabetes mellitus	synonymous	310	2250.99	0.0115767	0.390845
Circadian rhythm	synonymous	416	1583.95	0.0122619	0.390845
Spliceosome	synonymous	1460	6173.72	0.0128486	0.390845
Adipocytokine signaling pathway	synonymous	1049	4563.34	0.0137978	0.390845
Autoimmune thyroid disease	synonymous	385	2785.29	0.0149313	0.390845
Glyoxylate and dicarboxylate metabolism	missense	714	2679.57	0.0151181	0.390845
Renin secretion	missense	2066	7616.24	0.0157326	0.390845
Progesterone-mediated oocyte maturation	ptv	91	250.999	0.0157345	0.390845
Systemic lupus erythematosus	synonymous	572	2533.51	0.0165951	0.390845
Inflammatory bowel disease	synonymous	676	3516.94	0.0167962	0.390845
Linoleic acid metabolism	missense	860	3362.89	0.0169432	0.390845
Rheumatoid arthritis	synonymous	732	3656.54	0.0171626	0.390845
Systemic lupus erythematosus	missense	963	4557.35	0.017479	0.390845
Phenylalanine metabolism	ptv	30	48.3552	0.0189533	0.390845
Leishmaniasis	synonymous	806	4103.98	0.0195754	0.390845
mTOR signaling pathway	ptv	100	315.551	0.0195858	0.390845
Base excision repair	ptv	75	156.158	0.0200733	0.390845
Yersinia infection	ptv	97	297.258	0.0208734	0.390845
Serotonergic synapse	missense	2926	9911.92	0.021318	0.390845
Aldosterone-regulated sodium reabsorption	ptv	29	98.7219	0.0218667	0.390845
TNF signaling pathway	synonymous	1315	5936.24	0.021938	0.390845
Serotonergic synapse	ptv	123	280.034	0.0226369	0.390845
Steroid biosynthesis	synonymous	243	1292.94	0.0229973	0.390845
Antigen processing and presentation	synonymous	611	3358.17	0.0230785	0.390845
Transcriptional misregulation in cancer	missense	4150	14167.9	0.02339	0.390845
AMPK signaling pathway	synonymous	2187	10323.5	0.0234712	0.390845
Staphylococcus aureus infection	synonymous	1021	5194.77	0.0237896	0.390845
Hematopoietic cell lineage	missense	2037	8170.55	0.0243399	0.390845
Pertussis	missense	1434	5138.49	0.024642	0.390845
Fatty acid degradation	ptv	71	253.866	0.0256162	0.390845
Proximal tubule bicarbonate reclamation	ptv	23	79.559	0.0257599	0.390845
Citrate cycle (TCA cycle)	ptv	43	103.751	0.02582	0.390845
PPAR signaling pathway	ptv	140	424.314	0.025948	0.390845
JAK-STAT signaling pathway	synonymous	1847	9580.78	0.0261402	0.390845
Th17 cell differentiation	synonymous	1352	6595.72	0.0277973	0.390845
Leishmaniasis	missense	1369	5322.41	0.0282215	0.390845
Viral myocarditis	synonymous	870	4957.07	0.0304761	0.390845
Legionellosis	missense	1138	4754.79	0.0308429	0.390845
Retinol metabolism	missense	1576	6931.64	0.0313987	0.390845
Pancreatic secretion	ptv	134	288.282	0.031561	0.390845
Staphylococcus aureus infection	missense	1974	8738.95	0.0317315	0.390845
Type II diabetes mellitus	ptv	41	96.6967	0.032	0.390845
Chagas disease	missense	2036	7263.83	0.0324453	0.390845
Neuroactive ligand-receptor interaction	ptv	343	1383.83	0.0324839	0.390845
Th17 cell differentiation	missense	2028	7476.75	0.0326463	0.390845
Retinol metabolism	ptv	110	461.257	0.0327494	0.390845
Synaptic vesicle cycle	synonymous	1344	6001.47	0.0331487	0.390845
Cytokine-cytokine receptor interaction	synonymous	2373	11828.3	0.0333728	0.390845
Chemical carcinogenesis	ptv	257	978.384	0.033414	0.390845
Parkinson disease	synonymous	2559	11492.8	0.0337848	0.390845
Hematopoietic cell lineage	synonymous	1041	5741.55	0.0339356	0.390845
NF-kappa B signaling pathway	missense	1983	6741.27	0.0339427	0.390845
Oocyte meiosis	ptv	126	384.902	0.0340268	0.390845
Sulfur metabolism	missense	189	748.245	0.0344997	0.390845
Cellular senescence	synonymous	2204	11179.3	0.0346023	0.390845
Arachidonic acid metabolism	missense	1556	7017.29	0.0346363	0.390845
Asthma	missense	273	1465	0.0346533	0.390845
Th1 and Th2 cell differentiation	synonymous	1489	7257.2	0.0349794	0.390845
Acute myeloid leukemia	synonymous	968	4085.08	0.0351328	0.390845
Intestinal immune network for IgA production	ptv	27	85.7238	0.0356577	0.390845
Endometrial cancer	synonymous	991	4650.2	0.0370165	0.390845
Lysosome	missense	3800	13270.2	0.037794	0.390845
Influenza A	synonymous	1827	9501.67	0.0383158	0.390845
Tight junction	missense	4599	16035.3	0.0386801	0.390845
Neurotrophin signaling pathway	ptv	95	419.056	0.0387985	0.390845
Necroptosis	synonymous	1550	7253.34	0.0395072	0.390845
Shigellosis	missense	5180	17462.2	0.0397267	0.390845
Proximal tubule bicarbonate reclamation	synonymous	323	1313.33	0.0399501	0.390845
Regulation of lipolysis in adipocytes	ptv	65	247.828	0.0404197	0.390845
Peroxisome	missense	2105	7509.95	0.0405992	0.390845
Drug metabolism	missense	2262	9518.65	0.041126	0.390845
Thiamine metabolism	synonymous	174	1022.01	0.0414514	0.390845
Protein export	synonymous	197	725.555	0.0416781	0.390845
Neutrophil extracellular trap formation	missense	2600	9346.35	0.0426105	0.390845
Renal cell carcinoma	ptv	40	102.749	0.0432407	0.390845
Fat digestion and absorption	ptv	77	202.498	0.0433178	0.390845
Endometrial cancer	ptv	50	132.072	0.0434705	0.390845
Non-small cell lung cancer	ptv	55	140.133	0.0439198	0.390845
Allograft rejection	missense	349	1975.45	0.0440057	0.390845
Colorectal cancer	ptv	71	172.524	0.0441682	0.390845
Thyroid hormone signaling pathway	ptv	121	239.811	0.0445749	0.390845
Epstein-Barr virus infection	synonymous	2233	11171	0.045496	0.390845
Thermogenesis	ptv	215	596.79	0.0460173	0.390845
Fluid shear stress and atherosclerosis	missense	2463	8686.24	0.0463428	0.390845
Tuberculosis	synonymous	1970	9422.34	0.0472297	0.390845
Viral protein interaction with cytokine and cytokine receptor	ptv	55	230.884	0.0476446	0.390845
RNA degradation	synonymous	939	4096.98	0.0480363	0.390845
Lysine degradation	ptv	80	274.265	0.0480917	0.390845
Glycosaminoglycan biosynthesis	ptv	33	81.5833	0.0484778	0.390845
Kaposi sarcoma-associated herpesvirus infection	missense	3840	14013	0.0491033	0.390845
Long-term potentiation	ptv	53	245.81	0.0497184	0.390845
Prolactin signaling pathway	synonymous	958	4332.33	0.0497318	0.390845
ErbB signaling pathway	ptv	59	159.703	0.0498103	0.390845
MicroRNAs in cancer	ptv	132	278.558	0.0500981	0.390845
African trypanosomiasis	missense	806	2851.84	0.0507955	0.390845
Rheumatoid arthritis	missense	1350	5444.79	0.0514042	0.390845
Cell adhesion molecules	synonymous	2060	10007.3	0.0514422	0.390845
Linoleic acid metabolism	ptv	62	200.408	0.0516309	0.390845
Toxoplasmosis	synonymous	1876	9300.26	0.0517105	0.390845
Spinocerebellar ataxia	synonymous	2742	12074.9	0.0525667	0.390845
Tuberculosis	missense	3572	14010.8	0.0525921	0.390845
NF-kappa B signaling pathway	ptv	76	169.376	0.0527034	0.390845
Steroid biosynthesis	missense	532	1902.18	0.0531237	0.390845
Huntington disease	missense	8386	29688.3	0.0536014	0.390845
Phagosome	synonymous	2010	10390.7	0.0537466	0.390845
Steroid biosynthesis	ptv	35	137.446	0.0549241	0.392586
Thyroid cancer	synonymous	494	2584.44	0.0555749	0.392586
Viral carcinogenesis	missense	3651	12163.7	0.0559506	0.392586
Prion disease	synonymous	3457	16083.7	0.0565778	0.392586
Osteoclast differentiation	missense	2575	9441.64	0.0576166	0.392586
FoxO signaling pathway	ptv	84	280.17	0.0577831	0.392586
alpha-Linolenic acid metabolism	synonymous	314	1374.22	0.0578686	0.392586
Intestinal immune network for IgA production	missense	577	2637.83	0.0584696	0.392586
Nicotine addiction	missense	1033	3723.65	0.0593713	0.392586
Colorectal cancer	synonymous	1234	5773.12	0.0595273	0.392586
Type I diabetes mellitus	missense	610	3073.43	0.0603409	0.392586
Inflammatory mediator regulation of TRP channels	missense	3204	11442.7	0.060487	0.392586
Dopaminergic synapse	missense	2903	9731.8	0.0605764	0.392586
TGF-beta signaling pathway	synonymous	1292	5464.15	0.0606751	0.392586
Coronavirus disease	missense	4014	14850.9	0.061558	0.392586
Renal cell carcinoma	synonymous	972	4333.35	0.0623534	0.392586
Toll-like receptor signaling pathway	synonymous	969	4456.56	0.0634397	0.392586
Acute myeloid leukemia	missense	1435	4333.67	0.0644025	0.392586
HIF-1 signaling pathway	ptv	96	289.235	0.064586	0.392586
Neuroactive ligand-receptor interaction	synonymous	3822	16965.3	0.0655368	0.392586
alpha-Linolenic acid metabolism	ptv	61	217.524	0.0655533	0.392586
Viral carcinogenesis	ptv	141	442.26	0.0661278	0.392586
Basal cell carcinoma	synonymous	1180	5663.45	0.0662236	0.392586
AMPK signaling pathway	ptv	120	379.93	0.0663639	0.392586
Melanoma	ptv	55	156.25	0.0665161	0.392586
Graft-versus-host disease	missense	496	2848.94	0.0665999	0.392586
Chemokine signaling pathway	ptv	125	360.766	0.0668424	0.392586
Rheumatoid arthritis	ptv	61	196.469	0.0674194	0.392586
Amyotrophic lateral sclerosis	missense	10099	37238.5	0.0674635	0.392586
Long-term potentiation	missense	1770	6064.16	0.0677809	0.392586
Human T-cell leukemia virus 1 infection	missense	4761	16982.9	0.0677997	0.392586
Arachidonic acid metabolism	ptv	117	320.421	0.0678064	0.392586
Alzheimer disease	synonymous	4981	22680.2	0.068734	0.395438
Viral myocarditis	missense	1343	5318.27	0.0700542	0.400498
Arginine biosynthesis	ptv	21	46.3504	0.0723742	0.407958
Autoimmune thyroid disease	missense	773	3810.42	0.072592	0.407958
Signaling pathways regulating pluripotency of stem cells	synonymous	2312	11384.8	0.0729486	0.407958
Small cell lung cancer	ptv	109	227.76	0.0748626	0.407958
Neurotrophin signaling pathway	synonymous	1712	8343.6	0.0749124	0.407958
Gastric cancer	ptv	99	223.725	0.0749192	0.407958
Aldosterone-regulated sodium reabsorption	missense	859	2901.94	0.0749788	0.407958
Ether lipid metabolism	ptv	84	279.036	0.0756631	0.407958
Bacterial invasion of epithelial cells	ptv	61	204.504	0.0756755	0.407958
ErbB signaling pathway	missense	1924	5732.54	0.0760843	0.407958
Human T-cell leukemia virus 1 infection	ptv	166	506.029	0.077376	0.407958
Melanoma	synonymous	835	4272.77	0.0776603	0.407958
AGE-RAGE signaling pathway in diabetic complications	synonymous	1716	7834.14	0.078391	0.407958
Vasopressin-regulated water reabsorption	missense	1149	3465.61	0.0785601	0.407958
RIG-I-like receptor signaling pathway	synonymous	658	3021.71	0.0786506	0.407958
Mineral absorption	synonymous	888	4043.61	0.0788273	0.407958
Chronic myeloid leukemia	synonymous	1001	4487.26	0.0789886	0.407958
Colorectal cancer	missense	1985	6316.9	0.0805196	0.413516
Taste transduction	ptv	140	551.213	0.0813588	0.415478
Gastric cancer	synonymous	2246	10504.2	0.0823892	0.415844
Pancreatic cancer	synonymous	998	4276.96	0.0824477	0.415844
Pyruvate metabolism	ptv	72	253.828	0.0830158	0.415844
Insulin resistance	synonymous	1911	8473.32	0.0832603	0.415844
Prostate cancer	synonymous	1485	7859.01	0.0840113	0.416211
Antigen processing and presentation	missense	1057	4961.76	0.0853808	0.416211
Spinocerebellar ataxia	missense	4165	13664.6	0.0856132	0.416211
Adipocytokine signaling pathway	ptv	59	210.668	0.0858574	0.416211
Human cytomegalovirus infection	missense	5018	18392	0.0861927	0.416211
Central carbon metabolism in cancer	synonymous	1268	6252.01	0.0862951	0.416211
Mitophagy	synonymous	807	3463.85	0.0865389	0.416211
Inositol phosphate metabolism	missense	2536	9174.48	0.0888109	0.416353
Other glycan degradation	ptv	30	89.6506	0.088984	0.416353
Fanconi anemia pathway	synonymous	981	3872.34	0.0897563	0.416353
C-type lectin receptor signaling pathway	synonymous	1427	6435.54	0.0899381	0.416353
Type II diabetes mellitus	synonymous	1167	5705.56	0.0902811	0.416353
Pyruvate metabolism	synonymous	637	2595.05	0.0903171	0.416353
Chronic myeloid leukemia	ptv	60	183.359	0.0909709	0.416353
Nitrogen metabolism	ptv	18	26.2023	0.0910985	0.416353
Hepatocellular carcinoma	ptv	124	276.153	0.0915898	0.416353
Central carbon metabolism in cancer	ptv	66	193.519	0.0921984	0.416353
PD-L1 expression and PD-1 checkpoint pathway in cancer	synonymous	1227	6039.55	0.0923951	0.416353
Choline metabolism in cancer	ptv	92	267.034	0.0925689	0.416353
Toll-like receptor signaling pathway	missense	1725	6211.63	0.0931258	0.416353
Alcoholism	missense	2094	7129.96	0.0932736	0.416353
Bacterial invasion of epithelial cells	synonymous	1292	5915.72	0.093439	0.416353
Breast cancer	synonymous	2690	12685.2	0.0944911	0.418987
Acute myeloid leukemia	ptv	45	151.088	0.0957584	0.420401
Insulin secretion	ptv	110	278.179	0.0959902	0.420401
Aldosterone-regulated sodium reabsorption	synonymous	603	3239.31	0.0968299	0.420401
Prostate cancer	ptv	84	213.661	0.097622	0.420401
GABAergic synapse	ptv	66	227.703	0.0982418	0.420401
Other glycan degradation	missense	651	2394.09	0.0983369	0.420401
Glycolysis / Gluconeogenesis	ptv	85	284.036	0.0986198	0.420401
Carbohydrate digestion and absorption	synonymous	931	4466.4	0.0987884	0.420401
Nucleotide excision repair	synonymous	597	2940.98	0.0989722	0.420401
Long-term depression	missense	1988	6652.32	0.100574	0.425217
DNA replication	synonymous	484	2052.9	0.103838	0.430685
Vitamin digestion and absorption	missense	1101	4247.49	0.103904	0.430685
mTOR signaling pathway	synonymous	2359	11515.8	0.104095	0.430685
Mismatch repair	missense	736	3248.03	0.104564	0.430685
Thyroid hormone synthesis	missense	2766	10572.8	0.106511	0.430685
Cholinergic synapse	ptv	102	252.038	0.107014	0.430685
Inositol phosphate metabolism	ptv	87	215.585	0.107171	0.430685
Fc gamma R-mediated phagocytosis	ptv	96	321.373	0.108121	0.430685
Vascular smooth muscle contraction	ptv	147	530.933	0.108745	0.430685
Linoleic acid metabolism	synonymous	341	1467.77	0.109487	0.430685
RNA transport	missense	3480	13298.5	0.109777	0.430685
Autophagy	synonymous	2032	9511.89	0.109981	0.430685
Proteasome	missense	579	1698.18	0.110147	0.430685
Arginine and proline metabolism	missense	1225	4397.87	0.111457	0.430685
Osteoclast differentiation	synonymous	1567	7846.17	0.111744	0.430685
Influenza A	missense	3302	12380.2	0.112168	0.430685
cGMP-PKG signaling pathway	missense	4699	16110.4	0.112923	0.430685
Fat digestion and absorption	missense	1145	4664.04	0.113126	0.430685
Phagosome	missense	3290	11992.5	0.113567	0.430685
Histidine metabolism	missense	703	2896.06	0.113582	0.430685
Pathogenic Escherichia coli infection	missense	4460	15479.1	0.114048	0.430685
Apelin signaling pathway	missense	3979	13477	0.114734	0.430685
IL-17 signaling pathway	synonymous	1139	5088.8	0.114973	0.430685
Retrograde endocannabinoid signaling	missense	3177	10286.6	0.114987	0.430685
Insulin signaling pathway	ptv	139	551.048	0.114989	0.430685
Epstein-Barr virus infection	missense	3741	12824.1	0.115266	0.430685
VEGF signaling pathway	ptv	70	259.903	0.11543	0.430685
GnRH secretion	ptv	54	235.615	0.115453	0.430685
Human cytomegalovirus infection	ptv	201	663.092	0.115623	0.430685
Glycerophospholipid metabolism	ptv	150	450.192	0.116081	0.430685
Cocaine addiction	missense	1364	5119.14	0.116714	0.430903
Glutathione metabolism	ptv	62	130.036	0.118062	0.430903
Glioma	missense	1525	4993.34	0.118276	0.430903
Amphetamine addiction	missense	1560	5648.37	0.118309	0.430903
Neuroactive ligand-receptor interaction	missense	7008	27471.6	0.119859	0.430903
Insulin signaling pathway	synonymous	2356	10507.4	0.119943	0.430903
Pyrimidine metabolism	missense	1233	4225.47	0.120173	0.430903
Hepatitis C	ptv	147	361.771	0.120405	0.430903
Pancreatic secretion	missense	2863	10596.9	0.120599	0.430903
B cell receptor signaling pathway	ptv	63	216.578	0.12088	0.430903
Taste transduction	missense	2637	9615.4	0.121999	0.433193
Endocrine and other factor-regulated calcium reabsorption	missense	1463	5450.42	0.124356	0.439843
Pancreatic cancer	missense	1570	5508.33	0.126099	0.443526
Cell adhesion molecules	missense	3511	12715.2	0.127031	0.443526
Glioma	ptv	56	245.882	0.127474	0.443526
Diabetic cardiomyopathy	missense	3607	13120.2	0.127704	0.443526
Non-small cell lung cancer	synonymous	1091	5049.56	0.127929	0.443526
Morphine addiction	missense	2058	7295.13	0.128881	0.443526
Thyroid hormone signaling pathway	missense	3950	13458.5	0.129248	0.443526
Melanogenesis	missense	2499	8620.86	0.129532	0.443526
TNF signaling pathway	ptv	85	503.807	0.130003	0.443526
Rap1 signaling pathway	missense	5924	20059.7	0.130748	0.443526
Prolactin signaling pathway	ptv	53	172.259	0.130764	0.443526
T cell receptor signaling pathway	ptv	73	215.592	0.131721	0.445021
MAPK signaling pathway	ptv	231	774.361	0.133421	0.445021
PD-L1 expression and PD-1 checkpoint pathway in cancer	ptv	91	267.053	0.133548	0.445021
Type II diabetes mellitus	missense	1616	5315.8	0.133549	0.445021
Fructose and mannose metabolism	synonymous	486	2357.23	0.133914	0.445021
AGE-RAGE signaling pathway in diabetic complications	missense	2613	9086.16	0.134143	0.445021
Carbohydrate digestion and absorption	ptv	65	261.092	0.134687	0.445201
Glutamatergic synapse	missense	3658	13093.6	0.135621	0.446666
Basal transcription factors	ptv	53	78.5799	0.136229	0.447047
Fc epsilon RI signaling pathway	ptv	53	166.204	0.138511	0.450524
Measles	synonymous	1457	6781.85	0.138566	0.450524
GABAergic synapse	missense	1963	7057.8	0.138775	0.450524
Endocrine and other factor-regulated calcium reabsorption	ptv	46	94.7045	0.14013	0.451113
Gap junction	missense	2413	7802.94	0.140444	0.451113
Cell cycle	ptv	112	306.667	0.140826	0.451113
Cholinergic synapse	missense	3034	10151.6	0.141122	0.451113
Regulation of actin cytoskeleton	ptv	227	483.776	0.141438	0.451113
Th1 and Th2 cell differentiation	missense	2247	8112.02	0.143423	0.452103
Vibrio cholerae infection	missense	1198	4068.96	0.144412	0.452103
Kaposi sarcoma-associated herpesvirus infection	synonymous	2506	12215.6	0.144545	0.452103
MAPK signaling pathway	missense	7634	25762.5	0.144799	0.452103
Shigellosis	synonymous	3415	15358.3	0.145699	0.452103
Oxidative phosphorylation	missense	1642	6070.68	0.146065	0.452103
Viral carcinogenesis	synonymous	2328	10896.9	0.146116	0.452103
Fluid shear stress and atherosclerosis	synonymous	1607	7915.91	0.146489	0.452103
Salmonella infection	synonymous	3802	17395.7	0.146614	0.452103
Circadian entrainment	missense	3453	12279.5	0.146722	0.452103
One carbon pool by folate	ptv	43	165.278	0.147686	0.453537
Relaxin signaling pathway	missense	3169	11100.6	0.149849	0.457628
One carbon pool by folate	missense	611	2180.07	0.150025	0.457628
Ras signaling pathway	ptv	200	682.988	0.1544	0.46886
Toll-like receptor signaling pathway	ptv	100	300.239	0.154739	0.46886
Hedgehog signaling pathway	missense	1989	7500.22	0.155368	0.469202
Aldosterone synthesis and secretion	missense	3313	12240.8	0.156933	0.469636
Dilated cardiomyopathy	missense	5341	19206.2	0.156974	0.469636
AGE-RAGE signaling pathway in diabetic complications	ptv	72	225.63	0.157062	0.469636
Longevity regulating pathway	ptv	92	253.146	0.158212	0.470978
Proteoglycans in cancer	ptv	164	421.631	0.158924	0.470978
Taurine and hypotaurine metabolism	ptv	9	20.2076	0.159297	0.470978
Epstein-Barr virus infection	ptv	170	531.981	0.159583	0.470978
Insulin resistance	ptv	131	587.594	0.160655	0.471358
Hippo signaling pathway	synonymous	2889	13922.1	0.160749	0.471358
Alzheimer disease	missense	7668	25866	0.1623	0.474376
Gastric cancer	missense	3517	10847.3	0.163917	0.476059
Ras signaling pathway	missense	5200	17777.2	0.163924	0.476059
DNA replication	ptv	50	159.218	0.164865	0.476608
Proteasome	synonymous	362	1694.95	0.165227	0.476608
Insulin secretion	missense	2813	9192.76	0.165685	0.476608
Hepatocellular carcinoma	synonymous	2728	13476.9	0.166844	0.477433
Sphingolipid metabolism	missense	1247	4891.74	0.167023	0.477433
Salivary secretion	missense	3253	11733.4	0.167813	0.478189
Prion disease	missense	5383	17943.4	0.169263	0.480812
Relaxin signaling pathway	ptv	128	311.422	0.169847	0.480967
Mismatch repair	ptv	48	152.242	0.170503	0.481326
Pancreatic cancer	ptv	83	291.31	0.171113	0.481554
Notch signaling pathway	missense	2310	8564.98	0.171692	0.481693
Inflammatory bowel disease	missense	1146	5496.99	0.172232	0.48172
Platelet activation	missense	4163	14625.3	0.173218	0.482992
Primary bile acid biosynthesis	missense	495	2049.23	0.17472	0.483985
HIF-1 signaling pathway	missense	2771	9490.58	0.175874	0.483985
Sphingolipid metabolism	ptv	47	216.599	0.176685	0.483985
Arachidonic acid metabolism	synonymous	682	3583.1	0.177076	0.483985
Mannose type O-glycan biosynthesis	ptv	36	57.4052	0.177498	0.483985
Glycerolipid metabolism	synonymous	806	3806.39	0.178067	0.483985
JAK-STAT signaling pathway	missense	3318	12580.5	0.178838	0.483985
Glycolysis / Gluconeogenesis	synonymous	838	3780.37	0.180579	0.483985
Arginine biosynthesis	missense	555	2180.77	0.181126	0.483985
Propanoate metabolism	synonymous	459	2206.11	0.18136	0.483985
Fatty acid degradation	missense	1175	4816.47	0.181425	0.483985
Small cell lung cancer	missense	3416	11631.1	0.181703	0.483985
Autophagy	ptv	112	348.845	0.182376	0.483985
Hypertrophic cardiomyopathy	missense	4997	18225.3	0.183328	0.483985
Lipid and atherosclerosis	missense	4593	17255	0.184014	0.483985
Choline metabolism in cancer	synonymous	1633	7636.84	0.184628	0.483985
Collecting duct acid secretion	missense	636	2407.52	0.184736	0.483985
Chagas disease	ptv	88	310.373	0.185443	0.483985
PPAR signaling pathway	synonymous	987	4038.54	0.185697	0.483985
Amino sugar and nucleotide sugar metabolism	missense	1191	3988	0.185849	0.483985
Glucagon signaling pathway	synonymous	1772	7850.51	0.186704	0.483985
Osteoclast differentiation	ptv	96	288.272	0.186798	0.483985
Oocyte meiosis	missense	2570	8508.18	0.187377	0.483985
Signaling pathways regulating pluripotency of stem cells	ptv	91	296.159	0.187859	0.483985
Adherens junction	synonymous	1535	8336.7	0.188189	0.483985
Apoptosis	synonymous	2200	10500.1	0.188445	0.483985
Breast cancer	missense	4354	14855.9	0.188535	0.483985
Other types of O-glycan biosynthesis	missense	1249	4220.09	0.188983	0.483985
Endocytosis	missense	6181	22668.3	0.189311	0.483985
Yersinia infection	synonymous	2020	9677.37	0.189547	0.483985
Central carbon metabolism in cancer	missense	1990	6597.36	0.190673	0.484476
Breast cancer	ptv	125	340.685	0.190806	0.484476
Longevity regulating pathway	missense	2730	9285.72	0.192296	0.484969
Synaptic vesicle cycle	ptv	68	354.588	0.193199	0.484969
Glucagon signaling pathway	ptv	107	447.393	0.193537	0.484969
Natural killer cell mediated cytotoxicity	missense	2196	8479.38	0.193711	0.484969
Cardiac muscle contraction	missense	1819	5866.58	0.19401	0.484969
Thiamine metabolism	missense	275	1317.75	0.194201	0.484969
Ether lipid metabolism	synonymous	592	2562.13	0.194764	0.485043
Hepatocellular carcinoma	missense	3984	12410.8	0.195378	0.485241
mRNA surveillance pathway	missense	1758	5886.13	0.198359	0.48561
Leukocyte transendothelial migration	missense	2585	9311.48	0.198363	0.48561
Thyroid hormone signaling pathway	synonymous	2707	13347.6	0.198748	0.48561
Cysteine and methionine metabolism	synonymous	552	2203.44	0.198761	0.48561
Oxidative phosphorylation	synonymous	807	3475.04	0.19877	0.48561
Gap junction	ptv	85	195.67	0.199525	0.48561
Base excision repair	synonymous	457	2047.83	0.199705	0.48561
Bladder cancer	missense	1017	3459.08	0.1998	0.48561
B cell receptor signaling pathway	synonymous	1159	6222.13	0.201307	0.487968
Fc gamma R-mediated phagocytosis	missense	2348	8584.51	0.204954	0.495487
Cortisol synthesis and secretion	missense	2570	9518.98	0.205857	0.496351
Non-alcoholic fatty liver disease	missense	2581	8897.57	0.206678	0.496869
Thermogenesis	missense	4614	15906.6	0.207425	0.496869
Sphingolipid signaling pathway	missense	2528	9112.62	0.207712	0.496869
PI3K-Akt signaling pathway	ptv	383	1183.33	0.208427	0.49727
Platelet activation	ptv	132	399.623	0.209141	0.497668
Metabolism of xenobiotics by cytochrome P450	missense	1606	7644.84	0.210199	0.497876
Glycerophospholipid metabolism	synonymous	1417	5456.28	0.210445	0.497876
Spinocerebellar ataxia	ptv	117	459.466	0.211474	0.497876
Porphyrin and chlorophyll metabolism	ptv	62	130.527	0.211895	0.497876
Proteasome	ptv	27	93.6892	0.213161	0.497876
Human immunodeficiency virus 1 infection	missense	3982	14317.8	0.213219	0.497876
Cytosolic DNA-sensing pathway	missense	1112	4432.55	0.213355	0.497876
Inositol phosphate metabolism	synonymous	1509	7987.99	0.213988	0.497876
TGF-beta signaling pathway	ptv	56	114.975	0.214158	0.497876
Nucleotide excision repair	ptv	65	194.51	0.215508	0.4987
Cushing syndrome	missense	4943	18045	0.216065	0.4987
Purine metabolism	missense	3260	11271.9	0.216158	0.4987
Amino sugar and nucleotide sugar metabolism	ptv	89	181.405	0.217326	0.500124
Carbohydrate digestion and absorption	missense	1513	5699.28	0.218702	0.501041
Thyroid cancer	missense	785	2858.86	0.219494	0.501041
Mannose type O-glycan biosynthesis	synonymous	285	942.668	0.219906	0.501041
Fatty acid degradation	synonymous	573	2493.66	0.220476	0.501041
Cholesterol metabolism	missense	1940	7869.31	0.220776	0.501041
Cell adhesion molecules	ptv	103	234.822	0.221426	0.501041
beta-Alanine metabolism	missense	992	4394.84	0.222151	0.501041
Fc epsilon RI signaling pathway	synonymous	923	4413.62	0.222732	0.501041
Influenza A	ptv	161	567.357	0.223265	0.501041
Gastric acid secretion	missense	2232	8162.46	0.223661	0.501041
Nitrogen metabolism	missense	240	922.48	0.223787	0.501041
Human papillomavirus infection	synonymous	6836	33862.5	0.224838	0.501598
HIF-1 signaling pathway	synonymous	1781	9486.35	0.22514	0.501598
Pertussis	ptv	68	413.173	0.226276	0.502041
T cell receptor signaling pathway	missense	1876	6090.69	0.226823	0.502041
Glycosphingolipid biosynthesis	missense	1021	4363.31	0.227065	0.502041
Sphingolipid signaling pathway	ptv	105	425.196	0.227548	0.502041
RNA degradation	missense	1636	5861.28	0.22832	0.502174
Measles	ptv	138	492.793	0.228713	0.502174
Vascular smooth muscle contraction	missense	3950	13996.5	0.2299	0.502259
Aminoacyl-tRNA biosynthesis	missense	731	2492.1	0.230979	0.502259
IL-17 signaling pathway	missense	1880	7232.34	0.231066	0.502259
Folate biosynthesis	missense	598	2471.94	0.231744	0.502259
RNA polymerase	missense	582	1881.8	0.232082	0.502259
Folate biosynthesis	ptv	31	83.7546	0.232535	0.502259
Ascorbate and aldarate metabolism	missense	701	3290.75	0.233159	0.502259
Mucin type O-glycan biosynthesis	missense	930	3191.47	0.233172	0.502259
Pantothenate and CoA biosynthesis	missense	565	2136.49	0.234125	0.50312
Hepatitis C	synonymous	1695	7168.38	0.234969	0.503743
Focal adhesion	missense	8757	30200.3	0.236448	0.505722
Sphingolipid signaling pathway	synonymous	1654	7433.93	0.237206	0.506151
Oxytocin signaling pathway	missense	4856	15976	0.238908	0.50859
Glycosaminoglycan degradation	ptv	51	140.004	0.239763	0.509216
Fluid shear stress and atherosclerosis	ptv	105	369.876	0.240696	0.509546
cAMP signaling pathway	missense	6031	21524.8	0.24104	0.509546
Regulation of lipolysis in adipocytes	missense	1600	5296.88	0.241937	0.510257
Mucin type O-glycan biosynthesis	synonymous	485	2356.59	0.242776	0.510842
Toxoplasmosis	missense	3450	12558.4	0.244717	0.513737
Glioma	synonymous	1044	5436.93	0.246746	0.516801
TNF signaling pathway	missense	2218	7943.34	0.24841	0.518587
Glycosaminoglycan degradation	missense	637	2650.84	0.249027	0.518587
Calcium signaling pathway	ptv	246	1153.52	0.24931	0.518587
Phosphatidylinositol signaling system	ptv	103	390.819	0.250561	0.519999
Estrogen signaling pathway	missense	3938	14570.8	0.251696	0.521166
IL-17 signaling pathway	ptv	72	366.609	0.253498	0.523705
Protein processing in endoplasmic reticulum	synonymous	2064	8656.77	0.256011	0.527697
Diabetic cardiomyopathy	ptv	182	451.465	0.256668	0.527853
Lysine degradation	synonymous	1684	6653.89	0.257786	0.528851
Neutrophil extracellular trap formation	ptv	96	393.836	0.258574	0.528851
Viral protein interaction with cytokine and cytokine receptor	missense	1232	5461.11	0.259181	0.528851
Arrhythmogenic right ventricular cardiomyopathy	missense	3249	11123.7	0.259752	0.528851
B cell receptor signaling pathway	missense	1772	6518.36	0.260819	0.528851
Salmonella infection	ptv	260	877.892	0.261299	0.528851
Progesterone-mediated oocyte maturation	missense	2055	6874.93	0.262117	0.528851
Bile secretion	missense	2824	11354.2	0.262189	0.528851
Glycosphingolipid biosynthesis	synonymous	496	2369.69	0.262389	0.528851
Cysteine and methionine metabolism	missense	969	3681.1	0.264125	0.530037
Adrenergic signaling in cardiomyocytes	missense	4056	13441.7	0.264144	0.530037
Wnt signaling pathway	ptv	103	291.079	0.26785	0.53629
Wnt signaling pathway	missense	3929	13087.3	0.268632	0.536674
Focal adhesion	ptv	273	651.009	0.269927	0.53695
beta-Alanine metabolism	synonymous	481	2227.72	0.27053	0.53695
Lysosome	synonymous	2021	9832.51	0.270543	0.53695
Endometrial cancer	missense	1507	4863.41	0.271254	0.537189
Synaptic vesicle cycle	missense	2063	6788.13	0.272753	0.538868
Neurotrophin signaling pathway	missense	2523	8071.77	0.273287	0.538868
Ovarian steroidogenesis	missense	1589	5605.35	0.273904	0.538915
Human papillomavirus infection	missense	12031	41211.7	0.275763	0.541401
Fatty acid biosynthesis	ptv	24	50.3499	0.278373	0.544931
Yersinia infection	missense	3020	10266.1	0.278872	0.544931
Cytosolic DNA-sensing pathway	synonymous	586	2794.93	0.27936	0.544931
Mineral absorption	missense	1541	5916.45	0.280843	0.546651
Tryptophan metabolism	ptv	76	239.688	0.283664	0.550963
Shigellosis	ptv	185	551.307	0.287696	0.557603
Citrate cycle (TCA cycle)	synonymous	409	1952.75	0.288453	0.557881
C-type lectin receptor signaling pathway	ptv	80	337.518	0.289747	0.559192
Non-homologous end-joining	ptv	33	58.4867	0.291945	0.562126
Fatty acid elongation	ptv	28	166.362	0.292504	0.562126
Fanconi anemia pathway	ptv	126	501.815	0.294136	0.56407
Bile secretion	ptv	174	404.652	0.295251	0.564265
GnRH signaling pathway	missense	2767	9217.67	0.295479	0.564265
GnRH secretion	synonymous	1584	6526.35	0.297017	0.566013
Adherens junction	ptv	49	100.241	0.298575	0.567182
Parkinson disease	missense	4002	13468.4	0.29971	0.567182
Basal cell carcinoma	ptv	45	80.598	0.300024	0.567182
p53 signaling pathway	ptv	77	419.109	0.300126	0.567182
Glutathione metabolism	missense	937	4070.94	0.302979	0.571386
African trypanosomiasis	ptv	33	66.6099	0.304393	0.572863
Cellular senescence	ptv	158	774.346	0.306918	0.576422
Estrogen signaling pathway	ptv	163	512.978	0.308254	0.576594
Viral myocarditis	ptv	43	74.5925	0.308728	0.576594
Small cell lung cancer	synonymous	1839	9182.21	0.308913	0.576594
Bacterial invasion of epithelial cells	missense	1881	6419.24	0.310812	0.578951
Axon guidance	synonymous	3606	16515.8	0.313025	0.581882
Butanoate metabolism	ptv	55	204.489	0.315842	0.585918
Butanoate metabolism	missense	657	2736.86	0.317077	0.587013
Neutrophil extracellular trap formation	synonymous	1675	8123.38	0.318454	0.587899
MicroRNAs in cancer	missense	5327	18129	0.31885	0.587899
Ubiquinone and other terpenoid-quinone biosynthesis	synonymous	87	521.721	0.320972	0.590615
Pyrimidine metabolism	ptv	78	171.301	0.324851	0.594846
Human papillomavirus infection	ptv	407	960.511	0.325077	0.594846
Glycosylphosphatidylinositol (GPI)-anchor biosynthesis	synonymous	319	1547.26	0.325235	0.594846
Hematopoietic cell lineage	ptv	90	175.423	0.326937	0.596758
Tyrosine metabolism	synonymous	486	2420.22	0.328053	0.597595
Tyrosine metabolism	ptv	70	323.26	0.329124	0.598347
Ubiquitin mediated proteolysis	ptv	106	340.469	0.330338	0.599355
Pyrimidine metabolism	synonymous	598	2638.67	0.331915	0.601018
Cholesterol metabolism	ptv	100	252.949	0.334854	0.604235
Biosynthesis of unsaturated fatty acids	ptv	36	202.624	0.335021	0.604235
mRNA surveillance pathway	synonymous	1196	5396.14	0.335798	0.604437
Axon guidance	ptv	154	370.682	0.337095	0.605523
Allograft rejection	ptv	16	30.259	0.337734	0.605523
Transcriptional misregulation in cancer	synonymous	2430	11016.7	0.339305	0.607135
Fatty acid biosynthesis	missense	699	2549.43	0.339969	0.607135
Lysine degradation	missense	2853	9711.79	0.342002	0.609567
Folate biosynthesis	synonymous	292	1707.79	0.3434	0.610862
Viral protein interaction with cytokine and cytokine receptor	synonymous	650	3184.39	0.345991	0.61308
Pentose and glucuronate interconversions	missense	681	3179.38	0.345996	0.61308
Ribosome	ptv	67	167.586	0.351252	0.620226
GnRH secretion	missense	2209	7674.23	0.351393	0.620226
Peroxisome	ptv	144	380.088	0.352873	0.621331
ECM-receptor interaction	missense	6609	24700.7	0.353386	0.621331
Chagas disease	synonymous	1291	5869.37	0.35688	0.626188
PI3K-Akt signaling pathway	synonymous	6393	31685.9	0.357527	0.626188
Alzheimer disease	ptv	274	906.167	0.361053	0.630419
Inflammatory mediator regulation of TRP channels	ptv	159	539.905	0.361756	0.630419
Selenocompound metabolism	synonymous	220	965.79	0.362023	0.630419
Primary immunodeficiency	synonymous	374	2151.47	0.363205	0.631268
Hippo signaling pathway	missense	4731	16049.2	0.364218	0.631821
Glyoxylate and dicarboxylate metabolism	synonymous	344	1375.93	0.366318	0.634253
Ribosome	missense	1308	5684.97	0.367829	0.635659
Hepatitis B	ptv	153	467.582	0.369739	0.637747
Kaposi sarcoma-associated herpesvirus infection	ptv	152	603.389	0.370967	0.638654
Protein export	missense	282	1063.52	0.371764	0.638816
TGF-beta signaling pathway	missense	2076	6583.78	0.375248	0.643585
Human immunodeficiency virus 1 infection	ptv	220	666.16	0.377372	0.64601
Steroid hormone biosynthesis	ptv	98	489.041	0.378346	0.64646
Human immunodeficiency virus 1 infection	synonymous	2537	12123.4	0.381011	0.649791
Non-small cell lung cancer	missense	1617	5115.55	0.382309	0.650784
Phenylalanine metabolism	synonymous	228	1063.37	0.384167	0.652725
Autoimmune thyroid disease	ptv	43	172.235	0.385375	0.653374
RNA polymerase	synonymous	386	1720.99	0.385987	0.653374
Non-homologous end-joining	synonymous	236	1231.93	0.387386	0.654523
Taste transduction	synonymous	1516	6100.22	0.392785	0.661818
Basal cell carcinoma	missense	1994	6450.07	0.394034	0.661818
Protein digestion and absorption	synonymous	2587	12359	0.394269	0.661818
ABC transporters	synonymous	1452	6401.88	0.394615	0.661818
Vitamin digestion and absorption	ptv	59	99.7696	0.399018	0.667969
Amoebiasis	synonymous	2220	11078.5	0.401268	0.669743
Cholesterol metabolism	synonymous	1051	5105.4	0.401641	0.669743
Wnt signaling pathway	synonymous	2630	12275.9	0.402288	0.669743
Ferroptosis	missense	784	2993.63	0.403294	0.670191
Tryptophan metabolism	missense	1082	4829.69	0.404323	0.670674
Metabolism of xenobiotics by cytochrome P450	ptv	115	492.629	0.406221	0.671616
Synthesis and degradation of ketone bodies	synonymous	72	437.299	0.406368	0.671616
Fatty acid biosynthesis	synonymous	459	1668.14	0.407231	0.67182
Other types of O-glycan biosynthesis	synonymous	628	2972.94	0.409154	0.672687
Measles	missense	2632	8259.19	0.409236	0.672687
Fat digestion and absorption	synonymous	543	2093.18	0.412178	0.6763
Vitamin digestion and absorption	synonymous	540	2512.93	0.416961	0.682267
Endocytosis	synonymous	3817	17057	0.417316	0.682267
Ubiquitin mediated proteolysis	missense	3020	9426.39	0.421545	0.687585
NF-kappa B signaling pathway	synonymous	1206	5530.51	0.422082	0.687585
Renin-angiotensin system	missense	642	2517.86	0.425212	0.691445
RNA degradation	ptv	75	244.96	0.427485	0.6939
Sphingolipid metabolism	synonymous	643	2570.66	0.433695	0.701538
Drug metabolism	ptv	172	567.048	0.434239	0.701538
Butanoate metabolism	synonymous	316	1545.88	0.436837	0.701538
PD-L1 expression and PD-1 checkpoint pathway in cancer	missense	1899	5702.18	0.437733	0.701538
Fatty acid elongation	synonymous	185	933.069	0.437926	0.701538
Phosphatidylinositol signaling system	missense	3071	10796.3	0.438111	0.701538
Pertussis	synonymous	810	3509.68	0.439133	0.701538
ABC transporters	ptv	190	633.934	0.439412	0.701538
Basal transcription factors	synonymous	551	2558.14	0.439765	0.701538
Legionellosis	synonymous	740	3462.03	0.439908	0.701538
Prion disease	ptv	256	811.563	0.442386	0.70332
Terpenoid backbone biosynthesis	ptv	19	42.4522	0.442573	0.70332
Ubiquinone and other terpenoid-quinone biosynthesis	missense	206	659.173	0.446333	0.708058
Terpenoid backbone biosynthesis	synonymous	174	931.866	0.447819	0.708641
Protein export	ptv	6	59.4222	0.448336	0.708641
RNA polymerase	ptv	21	51.4295	0.449529	0.708641
Calcium signaling pathway	missense	7764	27686	0.45113	0.708641
VEGF signaling pathway	synonymous	979	5284.34	0.451311	0.708641
Hepatitis C	missense	2900	9349.55	0.451378	0.708641
Hippo signaling pathway	ptv	110	524.706	0.452396	0.709014
Pentose phosphate pathway	ptv	40	162.119	0.454507	0.711097
p53 signaling pathway	synonymous	829	4127.69	0.457909	0.715188
Mitophagy	missense	1362	4498.38	0.458953	0.715588
Tight junction	ptv	151	415.293	0.461428	0.718216
Ribosome	synonymous	735	3463.28	0.462295	0.718336
Vibrio cholerae infection	ptv	61	89.7562	0.464897	0.721146
Pathogenic Escherichia coli infection	ptv	164	469.634	0.467687	0.724238
Tryptophan metabolism	synonymous	516	2173.04	0.47003	0.725569
Glutamatergic synapse	ptv	112	227.68	0.470143	0.725569
Biosynthesis of unsaturated fatty acids	synonymous	237	1120.04	0.473904	0.730133
Protein digestion and absorption	missense	4700	18108.3	0.475363	0.731142
Glutathione metabolism	synonymous	496	2435.39	0.476462	0.731595
Cell cycle	synonymous	1596	7682.54	0.478727	0.733491
Mannose type O-glycan biosynthesis	missense	613	2088.69	0.479311	0.733491
Chronic myeloid leukemia	missense	1526	4790.84	0.482929	0.737215
Spliceosome	missense	1917	6246.34	0.483367	0.737215
Epithelial cell signaling in Helicobacter pylori infection	missense	1439	4888.3	0.485858	0.73897
Coronavirus disease	ptv	210	630.522	0.486143	0.73897
Primary immunodeficiency	missense	759	3171.89	0.486972	0.738994
Hedgehog signaling pathway	ptv	67	194.247	0.488389	0.739909
Nicotinate and nicotinamide metabolism	synonymous	381	1828.25	0.490104	0.741272
Cardiac muscle contraction	synonymous	1259	6049.97	0.491735	0.742504
Glycosylphosphatidylinositol (GPI)-anchor biosynthesis	missense	766	3228.3	0.493142	0.743393
Taurine and hypotaurine metabolism	missense	261	1395.04	0.495519	0.74574
Phagosome	ptv	158	431.494	0.497844	0.747206
Axon guidance	missense	5722	19476.5	0.498137	0.747206
Glycosaminoglycan degradation	synonymous	291	1577.23	0.502013	0.751779
Ubiquinone and other terpenoid-quinone biosynthesis	ptv	19	44.3228	0.503401	0.752618
Chemokine signaling pathway	missense	3679	13480.4	0.506151	0.755487
Necroptosis	ptv	120	385.148	0.507584	0.756383
Cellular senescence	missense	3509	13219.2	0.512989	0.762934
One carbon pool by folate	synonymous	289	1230.23	0.514154	0.762934
Pentose and glucuronate interconversions	synonymous	312	1584.28	0.514498	0.762934
Hepatitis B	synonymous	2145	9795.88	0.515808	0.76363
Phototransduction	missense	575	2258.92	0.516844	0.763921
Pentose phosphate pathway	missense	688	2224.62	0.519055	0.765944
Pentose and glucuronate interconversions	ptv	60	203.501	0.52413	0.772178
Fanconi anemia pathway	missense	2200	9351.13	0.529209	0.774367
RIG-I-like receptor signaling pathway	missense	1301	4445.78	0.529557	0.774367
Nicotinate and nicotinamide metabolism	missense	821	3445.16	0.530262	0.774367
Staphylococcus aureus infection	ptv	94	366.838	0.530961	0.774367
Nicotinate and nicotinamide metabolism	ptv	61	180.395	0.531174	0.774367
Nicotine addiction	ptv	37	139.059	0.531457	0.774367
Non-homologous end-joining	missense	474	1451.01	0.532103	0.774367
Long-term depression	synonymous	1370	6245.1	0.532431	0.774367
Steroid hormone biosynthesis	synonymous	536	2695.99	0.533992	0.774439
Glycerolipid metabolism	ptv	90	256.849	0.534672	0.774439
Prostate cancer	missense	2381	8502.35	0.535036	0.774439
Sulfur metabolism	ptv	16	18.1254	0.538003	0.777496
Primary immunodeficiency	ptv	39	209.224	0.546184	0.788065
cAMP signaling pathway	ptv	244	1023.25	0.547182	0.788255
N-Glycan biosynthesis	synonymous	622	2052.25	0.558191	0.802382
Starch and sucrose metabolism	missense	1271	5192.9	0.559441	0.802382
Salivary secretion	ptv	106	433.355	0.559637	0.802382
Apelin signaling pathway	ptv	123	479.558	0.562638	0.805414
Synthesis and degradation of ketone bodies	missense	132	508.222	0.56489	0.807367
Complement and coagulation cascades	synonymous	1310	5891.63	0.566934	0.809016
Glycosaminoglycan biosynthesis	missense	1343	4319.5	0.580203	0.826033
SNARE interactions in vesicular transport	missense	400	1367.82	0.580883	0.826033
Amoebiasis	ptv	151	411.292	0.581585	0.826033
Renin secretion	ptv	70	426.911	0.592177	0.838844
Long-term depression	ptv	61	96.6941	0.59288	0.838844
mRNA surveillance pathway	ptv	64	168.214	0.593373	0.838844
Collecting duct acid secretion	ptv	36	49.4392	0.59492	0.839724
Peroxisome	synonymous	918	4371.84	0.595956	0.839882
Necroptosis	missense	2844	10223.5	0.598369	0.840115
Melanoma	missense	1323	4454.74	0.598853	0.840115
p53 signaling pathway	missense	1538	5231.97	0.598894	0.840115
Fc epsilon RI signaling pathway	missense	1328	4474.77	0.600526	0.841107
Ferroptosis	ptv	34	71.5377	0.60413	0.843699
Hepatitis B	missense	3665	12830.1	0.604341	0.843699
Selenocompound metabolism	missense	383	1593.95	0.605162	0.843699
Starch and sucrose metabolism	ptv	78	294.479	0.60674	0.844005
Galactose metabolism	synonymous	667	3431.51	0.608189	0.844005
Ubiquitin mediated proteolysis	synonymous	2000	9822.52	0.608616	0.844005
Phenylalanine metabolism	missense	456	2264.33	0.60915	0.844005
Phosphatidylinositol signaling system	synonymous	1930	9071.8	0.610024	0.844005
Endocytosis	ptv	203	468.944	0.611572	0.844861
Thyroid hormone synthesis	ptv	129	371.671	0.615252	0.848656
Calcium signaling pathway	synonymous	4968	23365.1	0.6167	0.848812
Human T-cell leukemia virus 1 infection	synonymous	3180	14827.5	0.617233	0.848812
Tuberculosis	ptv	169	519.932	0.620585	0.852132
Amino sugar and nucleotide sugar metabolism	synonymous	631	3119.43	0.623251	0.85369
C-type lectin receptor signaling pathway	missense	2095	6776.5	0.624038	0.85369
Prolactin signaling pathway	missense	1460	4751.63	0.624798	0.85369
Morphine addiction	ptv	84	278.143	0.625907	0.85369
Parkinson disease	ptv	222	691.402	0.626415	0.85369
Ribosome biogenesis in eukaryotes	synonymous	910	4187.64	0.627545	0.853949
Ascorbate and aldarate metabolism	synonymous	309	1393.18	0.629495	0.855194
Glyoxylate and dicarboxylate metabolism	ptv	45	81.5968	0.630341	0.855194
Homologous recombination	missense	1373	5651.18	0.634665	0.859776
Homologous recombination	synonymous	575	2386.59	0.636227	0.86061
Salmonella infection	missense	6086	21255.6	0.639071	0.863173
Starch and sucrose metabolism	synonymous	628	3060.53	0.642101	0.865067
alpha-Linolenic acid metabolism	missense	772	3129.23	0.642695	0.865067
Notch signaling pathway	ptv	54	122.91	0.643328	0.865067
Fc gamma R-mediated phagocytosis	synonymous	1558	7440.07	0.647278	0.866527
Dopaminergic synapse	ptv	87	440.237	0.647591	0.866527
Ascorbate and aldarate metabolism	ptv	56	145.02	0.647648	0.866527
Fructose and mannose metabolism	ptv	44	78.6819	0.648227	0.866527
Regulation of actin cytoskeleton	synonymous	4156	20070.7	0.650939	0.867959
Cortisol synthesis and secretion	ptv	83	289.868	0.651208	0.867959
Focal adhesion	synonymous	5193	25529.3	0.654079	0.870509
Galactose metabolism	missense	1201	3882.7	0.655527	0.871161
Homologous recombination	ptv	95	400.422	0.656975	0.871172
Pantothenate and CoA biosynthesis	ptv	42	133.048	0.658395	0.871172
Asthma	ptv	14	133.926	0.658411	0.871172
Regulation of actin cytoskeleton	missense	6733	22962.4	0.66253	0.875349
Phototransduction	ptv	28	206.448	0.664781	0.877047
Ovarian steroidogenesis	ptv	79	175.779	0.667413	0.878448
Pantothenate and CoA biosynthesis	synonymous	259	1096.66	0.668026	0.878448
Inflammatory bowel disease	ptv	34	108.826	0.669527	0.878448
Epithelial cell signaling in Helicobacter pylori infection	synonymous	867	3636.61	0.669708	0.878448
NOD-like receptor signaling pathway	missense	4362	15742.3	0.677016	0.886754
Aldosterone synthesis and secretion	ptv	118	447.962	0.678514	0.887438
NOD-like receptor signaling pathway	ptv	225	843.198	0.682098	0.889647
Retrograde endocannabinoid signaling	ptv	140	327.632	0.682215	0.889647
Natural killer cell mediated cytotoxicity	ptv	97	353.422	0.68314	0.889647
Cysteine and methionine metabolism	ptv	62	226.659	0.686707	0.89199
Amphetamine addiction	ptv	55	222.623	0.689293	0.89199
SNARE interactions in vesicular transport	ptv	18	140.024	0.689969	0.89199
Alcoholism	ptv	80	278.024	0.69088	0.89199
Malaria	ptv	52	121.928	0.691471	0.89199
Mitophagy	ptv	62	218.673	0.691678	0.89199
Melanogenesis	ptv	97	346.512	0.691808	0.89199
Ether lipid metabolism	missense	1242	5143.35	0.692804	0.89201
Bladder cancer	ptv	44	91.7405	0.69462	0.893083
Adrenergic signaling in cardiomyocytes	synonymous	2735	12525.2	0.697755	0.893685
Notch signaling pathway	synonymous	1514	7753.16	0.697799	0.893685
Cytosolic DNA-sensing pathway	ptv	72	211.651	0.698038	0.893685
GnRH signaling pathway	ptv	99	377.668	0.699337	0.894089
Fructose and mannose metabolism	missense	910	3428.07	0.702	0.896234
MAPK signaling pathway	synonymous	4950	23349.7	0.704136	0.897699
Phospholipase D signaling pathway	missense	4425	15613.2	0.70782	0.901133
Gastric acid secretion	ptv	100	243.784	0.708817	0.901139
Histidine metabolism	ptv	39	229.65	0.710103	0.901514
Leukocyte transendothelial migration	synonymous	1704	8691.69	0.713804	0.903006
Adherens junction	missense	2385	8556.61	0.714089	0.903006
Glycosylphosphatidylinositol (GPI)-anchor biosynthesis	ptv	51	218.547	0.714454	0.903006
ABC transporters	missense	2981	13100.4	0.715252	0.903006
Circadian entrainment	ptv	93	236.823	0.718577	0.905786
Galactose metabolism	ptv	57	200.631	0.719447	0.905786
Cell cycle	missense	2711	9767.95	0.721858	0.906428
Serotonergic synapse	synonymous	1871	8607.62	0.721951	0.906428
Mineral absorption	ptv	67	160.125	0.724814	0.908767
Sulfur metabolism	synonymous	83	345.701	0.727169	0.910464
MicroRNAs in cancer	synonymous	3456	15373.1	0.729294	0.911868
Circadian rhythm	ptv	16	54.5514	0.731618	0.913518
Synthesis and degradation of ketone bodies	ptv	7	8.05834	0.74188	0.924276
Maturity onset diabetes of the young	ptv	8	8.05533	0.742268	0.924276
ECM-receptor interaction	synonymous	3514	16869.8	0.743448	0.924479
Histidine metabolism	synonymous	327	1259.89	0.76198	0.943272
Diabetic cardiomyopathy	synonymous	2227	11154.9	0.762086	0.943272
PI3K-Akt signaling pathway	missense	11195	39889.9	0.762528	0.943272
Porphyrin and chlorophyll metabolism	missense	921	4053.37	0.764106	0.943272
Various types of N-glycan biosynthesis	synonymous	517	1715.11	0.764561	0.943272
RNA transport	ptv	129	239.82	0.76532	0.943272
VEGF signaling pathway	missense	1394	5035.11	0.766604	0.943272
Terpenoid backbone biosynthesis	missense	344	1047.68	0.766863	0.943272
Apoptosis	missense	3589	12064.3	0.768854	0.944444
Arrhythmogenic right ventricular cardiomyopathy	synonymous	1977	10667.9	0.774029	0.949518
Malaria	synonymous	752	4125.83	0.777292	0.952235
Th17 cell differentiation	ptv	68	214.607	0.785218	0.959766
Type I diabetes mellitus	ptv	23	142.315	0.785633	0.959766
Lipid and atherosclerosis	ptv	230	670.072	0.786607	0.959766
Thyroid cancer	ptv	26	75.5702	0.796712	0.970793
Vasopressin-regulated water reabsorption	ptv	42	91.7461	0.798489	0.971656
Collecting duct acid secretion	synonymous	396	1707.87	0.802696	0.97545
Phototransduction	synonymous	316	1586.15	0.803753	0.97545
Transcriptional misregulation in cancer	ptv	137	390.821	0.804875	0.975508
Nucleotide excision repair	missense	1183	4235.01	0.81113	0.979092
Systemic lupus erythematosus	ptv	48	184.757	0.811904	0.979092
N-Glycan biosynthesis	missense	1135	3981.38	0.813852	0.979092
Taurine and hypotaurine metabolism	synonymous	147	989.601	0.814638	0.979092
Th1 and Th2 cell differentiation	ptv	59	168.264	0.815271	0.979092
Oxidative phosphorylation	ptv	113	236.958	0.815953	0.979092
Tight junction	synonymous	2747	12444.5	0.816195	0.979092
Propanoate metabolism	ptv	54	95.7532	0.816449	0.979092
Porphyrin and chlorophyll metabolism	synonymous	418	2195.98	0.820981	0.98323
Malaria	missense	1224	4245.65	0.82258	0.983849
Cushing syndrome	ptv	144	563.882	0.829092	0.989164
Ferroptosis	synonymous	384	1747.11	0.829201	0.989164
Selenocompound metabolism	ptv	23	45.4069	0.831517	0.990628
Pathogenic Escherichia coli infection	synonymous	2853	14391.6	0.834763	0.993193
Choline metabolism in cancer	missense	2643	9673.36	0.836207	0.993611
Epithelial cell signaling in Helicobacter pylori infection	ptv	63	166.359	0.837669	0.99389
Apoptosis	ptv	159	722.226	0.838629	0.99389
Nitrogen metabolism	synonymous	125	669.894	0.840291	0.994563
Coronavirus disease	synonymous	2348	11038.1	0.843425	0.995161
Protein processing in endoplasmic reticulum	missense	3597	12994.4	0.844534	0.995161
Purine metabolism	ptv	200	693.063	0.845092	0.995161
Natural killer cell mediated cytotoxicity	synonymous	1341	7546.11	0.845564	0.995161
Arginine and proline metabolism	synonymous	696	2631.42	0.84627	0.995161
Cytokine-cytokine receptor interaction	ptv	221	822.15	0.851668	0.996151
Base excision repair	missense	1007	4656.98	0.852613	0.996151
N-Glycan biosynthesis	ptv	58	272.916	0.854101	0.996151
Ras signaling pathway	synonymous	3260	16315.1	0.854919	0.996151
Spliceosome	ptv	78	155.211	0.856679	0.996151
Protein processing in endoplasmic reticulum	ptv	162	381.934	0.856793	0.996151
ECM-receptor interaction	ptv	220	446.526	0.859281	0.996151
Glycosphingolipid biosynthesis	ptv	76	390.712	0.861294	0.996151
Bladder cancer	synonymous	625	2848.76	0.862444	0.996151
Phospholipase D signaling pathway	ptv	161	528.959	0.863655	0.996151
Toxoplasmosis	ptv	127	290.372	0.864497	0.996151
ErbB signaling pathway	synonymous	1354	6413.27	0.865173	0.996151
Legionellosis	ptv	58	159.273	0.866458	0.996151
Aminoacyl-tRNA biosynthesis	ptv	50	108.903	0.867499	0.996151
Protein digestion and absorption	ptv	168	369.777	0.87211	0.996151
Renin secretion	synonymous	1306	5641.33	0.872677	0.996151
Mucin type O-glycan biosynthesis	ptv	58	159.107	0.872993	0.996151
Arginine and proline metabolism	ptv	69	223.593	0.875501	0.996151
Complement and coagulation cascades	ptv	136	487.794	0.878693	0.996151
T cell receptor signaling pathway	synonymous	1283	5920.48	0.882153	0.996151
RNA transport	synonymous	1944	9479.72	0.883557	0.996151
Dilated cardiomyopathy	ptv	160	508.847	0.884615	0.996151
Hypertrophic cardiomyopathy	ptv	138	476.649	0.884686	0.996151
Steroid hormone biosynthesis	missense	1323	5512.88	0.885991	0.996151
Oxytocin signaling pathway	ptv	172	558.288	0.887437	0.996151
Alcoholism	synonymous	1350	6861.72	0.888851	0.996151
Hypertrophic cardiomyopathy	synonymous	2694	13636.1	0.889331	0.996151
Rap1 signaling pathway	ptv	169	541.253	0.889764	0.996151
Other types of O-glycan biosynthesis	ptv	57	124.925	0.891499	0.996151
Amyotrophic lateral sclerosis	ptv	474	1611.6	0.893791	0.996151
Various types of N-glycan biosynthesis	missense	988	3229.6	0.894574	0.996151
beta-Alanine metabolism	ptv	66	207.437	0.894679	0.996151
Glycerophospholipid metabolism	missense	2580	10087.1	0.897551	0.996151
Leishmaniasis	ptv	50	145.082	0.899642	0.996151
DNA replication	missense	920	3606.1	0.906612	0.996151
Primary bile acid biosynthesis	synonymous	202	754.434	0.908045	0.996151
Thiamine metabolism	ptv	12	15.1122	0.908331	0.996151
JAK-STAT signaling pathway	ptv	123	548.091	0.909014	0.996151
Dopaminergic synapse	synonymous	2112	9991.3	0.909167	0.996151
Huntington disease	ptv	394	1373.63	0.909898	0.996151
Insulin resistance	missense	3154	11837.8	0.915879	0.996151
Platelet activation	synonymous	2796	13772.7	0.916477	0.996151
Circadian rhythm	missense	694	2380.97	0.917797	0.996151
Rap1 signaling pathway	synonymous	3923	19509.2	0.922581	0.996151
Antigen processing and presentation	ptv	56	232.617	0.923209	0.996151
Glycerolipid metabolism	missense	1543	5796.06	0.923629	0.996151
Cocaine addiction	synonymous	861	4244.12	0.923832	0.996151
Lysosome	ptv	226	724.695	0.925135	0.996151
Signaling pathways regulating pluripotency of stem cells	missense	3524	11292.5	0.927169	0.996151
Arrhythmogenic right ventricular cardiomyopathy	ptv	105	320.424	0.927441	0.996151
Various types of N-glycan biosynthesis	ptv	42	159.114	0.930396	0.996151
Cushing syndrome	synonymous	3207	14870.7	0.930973	0.996151
Insulin signaling pathway	missense	3844	13771.9	0.931445	0.996151
Estrogen signaling pathway	synonymous	2506	11187.9	0.931729	0.996151
Cardiac muscle contraction	ptv	76	265.927	0.931885	0.996151
Maturity onset diabetes of the young	missense	460	1332.45	0.933141	0.996151
Renin-angiotensin system	ptv	36	120.855	0.936556	0.996151
Graft-versus-host disease	ptv	18	123.715	0.936666	0.996151
Adrenergic signaling in cardiomyocytes	ptv	165	627.667	0.9376	0.996151
cGMP-PKG signaling pathway	ptv	159	459.531	0.937775	0.996151
Leukocyte transendothelial migration	ptv	85	258.905	0.938027	0.996151
Thermogenesis	synonymous	2823	13328.3	0.938413	0.996151
Human cytomegalovirus infection	synonymous	3181	14899	0.940563	0.996151
cGMP-PKG signaling pathway	synonymous	3230	14848.2	0.941018	0.996151
Arginine biosynthesis	synonymous	316	1365.63	0.941776	0.996151
Phospholipase D signaling pathway	synonymous	2806	12765	0.941857	0.996151
Ribosome biogenesis in eukaryotes	ptv	93	226.6	0.94307	0.996151
Glycosaminoglycan biosynthesis	synonymous	735	3611.22	0.943178	0.996151
AMPK signaling pathway	missense	3405	11581.6	0.944007	0.996151
Long-term potentiation	synonymous	1366	6374.29	0.945222	0.996151
cAMP signaling pathway	synonymous	3893	18469.7	0.945804	0.996151
African trypanosomiasis	synonymous	450	2033.01	0.947244	0.996151
Inflammatory mediator regulation of TRP channels	synonymous	2065	9820.57	0.947401	0.996151
Chemokine signaling pathway	synonymous	2512	11499.6	0.94795	0.996151
Glucagon signaling pathway	missense	2890	11041.9	0.950114	0.996151
Amphetamine addiction	synonymous	1114	5410.93	0.951222	0.996151
PPAR signaling pathway	missense	1997	7328.17	0.951501	0.996151
Cytokine-cytokine receptor interaction	missense	4709	20160.5	0.952951	0.996151
Dilated cardiomyopathy	synonymous	3004	14767.8	0.953061	0.996151
Longevity regulating pathway	synonymous	1886	8579.31	0.953882	0.996151
Oxytocin signaling pathway	synonymous	3355	14682.4	0.954831	0.996151
Propanoate metabolism	missense	952	3419.36	0.955334	0.996151
Nicotine addiction	synonymous	786	3609.89	0.956624	0.996151
Apelin signaling pathway	synonymous	2724	11981.3	0.957688	0.996151
Vascular smooth muscle contraction	synonymous	2522	11110.6	0.957782	0.996151
Melanogenesis	synonymous	1721	8893.05	0.958229	0.996151
Amoebiasis	missense	3923	14543.7	0.958495	0.996151
Relaxin signaling pathway	synonymous	2070	9252.99	0.95929	0.996151
FoxO signaling pathway	missense	2772	9131.9	0.962325	0.996151
Non-alcoholic fatty liver disease	ptv	124	485.85	0.962899	0.996151
Progesterone-mediated oocyte maturation	synonymous	1483	6957.63	0.964605	0.996151
Aldosterone synthesis and secretion	synonymous	2256	10444.5	0.965632	0.996151
Cholinergic synapse	synonymous	2265	9428.12	0.967745	0.996151
Pancreatic secretion	synonymous	1885	9178.07	0.968033	0.996151
Mismatch repair	synonymous	358	1640.85	0.968199	0.996151
RIG-I-like receptor signaling pathway	ptv	92	351.706	0.968256	0.996151
Adipocytokine signaling pathway	missense	1713	5780.7	0.969457	0.996151
Salivary secretion	synonymous	2076	9165.23	0.969759	0.996151
Oocyte meiosis	synonymous	1758	7956.96	0.970036	0.996151
Glycolysis / Gluconeogenesis	missense	1668	6460.64	0.970562	0.996151
Primary bile acid biosynthesis	ptv	39	71.5062	0.971107	0.996151
Circadian entrainment	synonymous	2472	11383.4	0.971112	0.996151
Complement and coagulation cascades	missense	2465	9965.16	0.971552	0.996151
Glutamatergic synapse	synonymous	2624	11867.9	0.971567	0.996151
Retrograde endocannabinoid signaling	synonymous	2220	9463.13	0.971703	0.996151
Regulation of lipolysis in adipocytes	synonymous	1058	5344.19	0.972213	0.996151
GnRH signaling pathway	synonymous	1888	7621.72	0.972215	0.996151
Gap junction	synonymous	1776	8328.14	0.972251	0.996151
Bile secretion	synonymous	1551	6981.79	0.972547	0.996151
Cortisol synthesis and secretion	synonymous	1717	7641.07	0.972547	0.996151
Insulin secretion	synonymous	1871	8205.77	0.974455	0.996151
Pyruvate metabolism	missense	1271	4496.24	0.974493	0.996151
Thyroid hormone synthesis	synonymous	1633	7286.1	0.975592	0.996151
Renin-angiotensin system	synonymous	303	1451.57	0.975881	0.996151
Morphine addiction	synonymous	1513	6883.08	0.976509	0.996151
Gastric acid secretion	synonymous	1618	7102.58	0.977487	0.996151
Purine metabolism	synonymous	1824	7528.47	0.978801	0.996151
Pentose phosphate pathway	synonymous	349	1565.96	0.97971	0.996151
GABAergic synapse	synonymous	1489	6594.55	0.980028	0.996151
Ovarian steroidogenesis	synonymous	933	4397.34	0.981316	0.996151
Vibrio cholerae infection	synonymous	792	4168.41	0.983851	0.996151
Other glycan degradation	synonymous	300	1532.96	0.985016	0.996151
Vasopressin-regulated water reabsorption	synonymous	707	3627.94	0.985199	0.996151
Proteoglycans in cancer	missense	6126	20711.3	0.985576	0.996151
Chemical carcinogenesis	synonymous	3197	15038.4	0.987074	0.996151
Endocrine and other factor-regulated calcium reabsorption	synonymous	1016	4150.45	0.987234	0.996151
Lipid and atherosclerosis	synonymous	2735	12477.4	0.987433	0.996151
SNARE interactions in vesicular transport	synonymous	181	702.394	0.988342	0.996151
Citrate cycle (TCA cycle)	missense	785	2933.75	0.989598	0.996151
Cocaine addiction	ptv	51	150.105	0.989832	0.996151
Proximal tubule bicarbonate reclamation	missense	503	1633.98	0.99175	0.996151
Ribosome biogenesis in eukaryotes	missense	2026	9672.82	0.992119	0.996151
Drug metabolism	synonymous	1047	5213.2	0.994151	0.996151
Metabolism of xenobiotics by cytochrome P450	synonymous	701	4115.88	0.994963	0.996151
Maturity onset diabetes of the young	synonymous	276	1054.58	0.995264	0.996151
Retinol metabolism	synonymous	714	3490.75	0.996151	0.996151
