# Supplementary material for: German longevity study reveals novel rare pro-longevity alleles clustering in mTOR signaling pathway
Source: GeroScience. 2025 Apr 15;47(3):4955–71. doi: 10.1007/s11357-025-01640-7 (PMC12181166; doi:10.1007/s11357-025-01640-7)
Supplement: Supplementary file 4 — (TSV 74.8 MB) [file 11357_2025_1640_MOESM4_ESM.tsv]

CHR	POS	REF	ALT	ALT_AF	MAF	N	pvalue	pvalue_log10	Score	Score_se	Est	Est_se	VarInfo	rsid	fathmm_xf	genecode_comprehensive_category	genecode_comprehensive_info	genecode_comprehensive_exonic_category	genecode_comprehensive_exonic_info	genehancer	linsight	cadd_phred	rdhs	pvalue (FDR)
1	930248	G	A	0.0058878504672896	0.0058878504672896	5387	0.614485453828286	0.211488393325745	-1.57487250528369	3.12672509705897	-0.161089043140935	0.319823447523612	1-930248-G-A	rs41285790	14.9167180637305	exonic	SAMD11	nonsynonymous SNV	SAMD11:ENST00000617307.4:exon3:c.G166A:p.G56S,SAMD11:ENST00000616016.4:exon3:c.G166A:p.G56S,SAMD11:ENST00000618181.4:exon3:c.G166A:p.G56S,SAMD11:ENST00000616125.4:exon3:c.G166A:p.G56S,SAMD11:ENST00000622503.4:exon3:c.G166A:p.G56S,SAMD11:ENST00000618779.4:exon3:c.G166A:p.G56S,SAMD11:ENST00000620200.4:exon3:c.G166A:p.G56S,SAMD11:ENST00000342066.8:exon3:c.G166A:p.G56S,SAMD11:ENST00000420190.6:exon3:…		0.214925532744385	20.8		0.9603442832758367
1	930314	C	T	0.0004672897196261	0.0004672897196261	5387	0.96555220924406	0.0152242381211787	0.0365614695989061	0.846578713089109	0.0510139504272406	1.18122507043801	1-930314-C-T	rs9988179	18.1042089466673	exonic	SAMD11	nonsynonymous SNV	SAMD11:ENST00000617307.4:exon3:c.C232T:p.H78Y,SAMD11:ENST00000616016.4:exon3:c.C232T:p.H78Y,SAMD11:ENST00000618181.4:exon3:c.C232T:p.H78Y,SAMD11:ENST00000616125.4:exon3:c.C232T:p.H78Y,SAMD11:ENST00000622503.4:exon3:c.C232T:p.H78Y,SAMD11:ENST00000618779.4:exon3:c.C232T:p.H78Y,SAMD11:ENST00000620200.4:exon3:c.C232T:p.H78Y,SAMD11:ENST00000342066.8:exon3:c.C232T:p.H78Y,SAMD11:ENST00000420190.6:exon3:…		0.214925532744385	19.31		0.9976357513130801
1	935779	G	A	0.0013084112149532	0.0013084112149532	5387	0.288708537753171	0.539540372876246	1.55906073808054	1.46948256171475	0.721994952562693	0.680511648149872	1-935779-G-A	rs143282473	6.44735662889996	exonic	SAMD11	nonsynonymous SNV	SAMD11:ENST00000617307.4:exon5:c.G313A:p.G105S,SAMD11:ENST00000616016.4:exon5:c.G313A:p.G105S,SAMD11:ENST00000618181.4:exon4:c.G262A:p.G88S,SAMD11:ENST00000616125.4:exon5:c.G313A:p.G105S,SAMD11:ENST00000622503.4:exon5:c.G313A:p.G105S,SAMD11:ENST00000618779.4:exon5:c.G313A:p.G105S,SAMD11:ENST00000342066.8:exon5:c.G313A:p.G105S,SAMD11:ENST00000420190.6:exon5:c.G850A:p.G284S,SAMD11:ENST00000437963.5…		0.214925532744385	16.61		0.8877380208344274
1	935835	C	G	0.0007476635514018	0.0007476635514018	5387	0.57789788220523	0.238148897068948	0.577291412155248	1.03743955336629	0.536376192655961	0.963911580925554	1-935835-C-G	rs28419423	0.428166324209972	exonic	SAMD11	synonymous SNV	SAMD11:ENST00000617307.4:exon5:c.C369G:p.P123P,SAMD11:ENST00000616016.4:exon5:c.C369G:p.P123P,SAMD11:ENST00000618181.4:exon4:c.C318G:p.P106P,SAMD11:ENST00000616125.4:exon5:c.C369G:p.P123P,SAMD11:ENST00000622503.4:exon5:c.C369G:p.P123P,SAMD11:ENST00000618779.4:exon5:c.C369G:p.P123P,SAMD11:ENST00000342066.8:exon5:c.C369G:p.P123P,SAMD11:ENST00000420190.6:exon5:c.C906G:p.P302P,		0.214925532744385	0.74		0.9542664980833674
1	939285	G	A	0.0005607476635514	0.0005607476635514	5387	0.405361504103384	0.392157497254517	-0.807907054897399	0.970944046863847	-0.856984553073841	1.02992546607604	1-939285-G-A	rs74047413	0.521153999995154	exonic	SAMD11	synonymous SNV	SAMD11:ENST00000617307.4:exon7:c.G531A:p.L177L,SAMD11:ENST00000616016.4:exon7:c.G531A:p.L177L,SAMD11:ENST00000618181.4:exon6:c.G483A:p.L161L,SAMD11:ENST00000616125.4:exon7:c.G534A:p.L178L,SAMD11:ENST00000622503.4:exon7:c.G534A:p.L178L,SAMD11:ENST00000342066.8:exon7:c.G531A:p.L177L,SAMD11:ENST00000420190.6:exon7:c.G1068A:p.L356L,		0.214925532744385	15.09	EH38D2115480	0.9146317911457086
1	939354	C	T	0.0017757009345794	0.0017757009345794	5387	0.317685852366562	0.498002125355239	-1.78381546250082	1.78519952493543	-0.559727183201301	0.560161475528161	1-939354-C-T	rs145967298	0.409589561758252	exonic	SAMD11	synonymous SNV	SAMD11:ENST00000617307.4:exon7:c.C600T:p.S200S,SAMD11:ENST00000616016.4:exon7:c.C600T:p.S200S,SAMD11:ENST00000618181.4:exon6:c.C552T:p.S184S,SAMD11:ENST00000616125.4:exon7:c.C603T:p.S201S,SAMD11:ENST00000622503.4:exon7:c.C603T:p.S201S,SAMD11:ENST00000342066.8:exon7:c.C600T:p.S200S,	Name=1.52;genehancer_id=GH01I000939;connected_gene=LINC01786;score=21.76;connected_gene=NOC2L;score=14.57;connected_gene=PLEKHN1;score=13.31;connected_gene=ENSG00000241180;score=13.26;connected_gene=SCNN1D;score=11.43;connected_gene=ENSG00000215014;score=9.90;connected_gene=FAM87B;score=9.87;connected_gene=PERM1;score=6.86;connected_gene=ANKRD65;score=5.46;connected_gene=CDK11A;score=5.41;connect…	0.214925532744385	0.931		0.8923036783276224
1	941163	G	A	0.0004672897196261	0.0004672897196261	5387	0.214137040805349	0.669308203205423	-1.1157515734467	0.898155610116888	-1.38313424467989	1.11339281159738	1-941163-G-A	rs761147375	0.462353310115718	exonic	SAMD11	synonymous SNV	SAMD11:ENST00000617307.4:exon8:c.G678A:p.Q226Q,SAMD11:ENST00000622503.4:exon8:c.G729A:p.Q243Q,SAMD11:ENST00000618779.4:exon7:c.G540A:p.Q180Q,SAMD11:ENST00000342066.8:exon8:c.G726A:p.Q242Q,	Name=1.52;genehancer_id=GH01I000939;connected_gene=LINC01786;score=21.76;connected_gene=NOC2L;score=14.57;connected_gene=PLEKHN1;score=13.31;connected_gene=ENSG00000241180;score=13.26;connected_gene=SCNN1D;score=11.43;connected_gene=ENSG00000215014;score=9.90;connected_gene=FAM87B;score=9.87;connected_gene=PERM1;score=6.86;connected_gene=ANKRD65;score=5.46;connected_gene=CDK11A;score=5.41;connect…	0.214925532744385	14.98	EH38D2115487	0.8816944081323591
1	942143	C	G	0.0025346071358939	0.0025346071358939	5387	0.162063080704876	0.790315909718604	2.95869756156708	2.11612680493805	0.660719610279564	0.472561473001744	1-942143-C-G	rs200195897	12.16723493905	exonic	SAMD11	nonsynonymous SNV	SAMD11:ENST00000616016.4:exon8:c.C714G:p.C238W,SAMD11:ENST00000622503.4:exon9:c.C880G:p.P294A,SAMD11:ENST00000618779.4:exon8:c.C691G:p.P231A,SAMD11:ENST00000342066.8:exon9:c.C877G:p.P293A,SAMD11:ENST00000618323.4:exon7:c.C482G:p.A161G,	Name=1.52;genehancer_id=GH01I000939;connected_gene=LINC01786;score=21.76;connected_gene=NOC2L;score=14.57;connected_gene=PLEKHN1;score=13.31;connected_gene=ENSG00000241180;score=13.26;connected_gene=SCNN1D;score=11.43;connected_gene=ENSG00000215014;score=9.90;connected_gene=FAM87B;score=9.87;connected_gene=PERM1;score=6.86;connected_gene=ANKRD65;score=5.46;connected_gene=CDK11A;score=5.41;connect…	0.214925532744385	19.06	EH38D2115490	0.8804261515479223
1	942598	G	A	0.0013084112149532	0.0013084112149532	5387	0.996125256362151	0.0016860483969308	-0.007581957751666	1.56126541985426	-0.0031104833336226	0.640506083900421	1-942598-G-A	rs781128456	0.426732311697309	exonic	SAMD11	stopgain	SAMD11:ENST00000616016.4:exon10:c.G941A:p.W314X,	Name=1.52;genehancer_id=GH01I000939;connected_gene=LINC01786;score=21.76;connected_gene=NOC2L;score=14.57;connected_gene=PLEKHN1;score=13.31;connected_gene=ENSG00000241180;score=13.26;connected_gene=SCNN1D;score=11.43;connected_gene=ENSG00000215014;score=9.90;connected_gene=FAM87B;score=9.87;connected_gene=PERM1;score=6.86;connected_gene=ANKRD65;score=5.46;connected_gene=CDK11A;score=5.41;connect…	0.214925532744385	18.85	EH38D2115491	0.9997481005014198
1	942601	G	C	0.0020560747663551	0.0020560747663551	5387	0.685852230795994	0.163769444443099	0.733948624625835	1.81450254154311	0.222920751922806	0.551115237981188	1-942601-G-C	rs564703450	10.4931663234062	exonic	SAMD11	nonsynonymous SNV	SAMD11:ENST00000617307.4:exon10:c.G867C:p.E289D,SAMD11:ENST00000616016.4:exon10:c.G944C:p.R315T,SAMD11:ENST00000618181.4:exon8:c.G732C:p.E244D,SAMD11:ENST00000616125.4:exon9:c.G783C:p.E261D,SAMD11:ENST00000622503.4:exon11:c.G1110C:p.E370D,SAMD11:ENST00000618779.4:exon10:c.G921C:p.E307D,SAMD11:ENST00000620200.4:exon6:c.G427C:p.E143Q,SAMD11:ENST00000342066.8:exon11:c.G1107C:p.E369D,SAMD11:ENST00000…	Name=1.52;genehancer_id=GH01I000939;connected_gene=LINC01786;score=21.76;connected_gene=NOC2L;score=14.57;connected_gene=PLEKHN1;score=13.31;connected_gene=ENSG00000241180;score=13.26;connected_gene=SCNN1D;score=11.43;connected_gene=ENSG00000215014;score=9.90;connected_gene=FAM87B;score=9.87;connected_gene=PERM1;score=6.86;connected_gene=ANKRD65;score=5.46;connected_gene=CDK11A;score=5.41;connect…	0.214925532744385	19.45	EH38D2115491	0.9706607219314987
1	942649	C	T	0.002803738317757	0.002803738317757	5387	0.910061905870145	0.0409290643125792	0.260515277122351	2.30625199185076	0.0489801013088783	0.433603961550404	1-942649-C-T	rs532223862	0.415830055089637	exonic	SAMD11	stopgain	SAMD11:ENST00000620200.4:exon6:c.C475T:p.R159X,SAMD11:ENST00000618323.4:exon9:c.C760T:p.R254X,	Name=1.52;genehancer_id=GH01I000939;connected_gene=LINC01786;score=21.76;connected_gene=NOC2L;score=14.57;connected_gene=PLEKHN1;score=13.31;connected_gene=ENSG00000241180;score=13.26;connected_gene=SCNN1D;score=11.43;connected_gene=ENSG00000215014;score=9.90;connected_gene=FAM87B;score=9.87;connected_gene=PERM1;score=6.86;connected_gene=ANKRD65;score=5.46;connected_gene=CDK11A;score=5.41;connect…	0.214925532744385	0.416	EH38D2115491	0.9936215861911295
1	942776	G	A	0.0008411214953271	0.0008411214953271	5387	0.588521495796705	0.230237669888684	-0.56936264634241	1.05246560205023	-0.514011872326225	0.950149817772639	1-942776-G-A	rs767387436	8.42244453681675	exonic	SAMD11	nonsynonymous SNV	SAMD11:ENST00000617307.4:exon10:c.G1042A:p.A348T,SAMD11:ENST00000618181.4:exon8:c.G907A:p.A303T,SAMD11:ENST00000616125.4:exon9:c.G958A:p.A320T,SAMD11:ENST00000622503.4:exon11:c.G1285A:p.A429T,SAMD11:ENST00000618779.4:exon10:c.G1096A:p.A366T,SAMD11:ENST00000620200.4:exon6:c.G602A:p.C201Y,SAMD11:ENST00000342066.8:exon11:c.G1282A:p.A428T,SAMD11:ENST00000618323.4:exon9:c.G887A:p.C296Y,	Name=1.52;genehancer_id=GH01I000939;connected_gene=LINC01786;score=21.76;connected_gene=NOC2L;score=14.57;connected_gene=PLEKHN1;score=13.31;connected_gene=ENSG00000241180;score=13.26;connected_gene=SCNN1D;score=11.43;connected_gene=ENSG00000215014;score=9.90;connected_gene=FAM87B;score=9.87;connected_gene=PERM1;score=6.86;connected_gene=ANKRD65;score=5.46;connected_gene=CDK11A;score=5.41;connect…	0.214925532744385	7.503	EH38D2115492	0.9557951180828296
1	942779	C	T	0.0004672897196261	0.0004672897196261	5387	0.303451201229964	0.517911138989093	0.861637096963386	0.837304528696538	1.2290159198821	1.19430860066735	1-942779-C-T	rs546721340	14.0316741304423	exonic	SAMD11	nonsynonymous SNV	SAMD11:ENST00000617307.4:exon10:c.C1045T:p.R349W,SAMD11:ENST00000618181.4:exon8:c.C910T:p.R304W,SAMD11:ENST00000616125.4:exon9:c.C961T:p.R321W,SAMD11:ENST00000622503.4:exon11:c.C1288T:p.R430W,SAMD11:ENST00000618779.4:exon10:c.C1099T:p.R367W,SAMD11:ENST00000620200.4:exon6:c.C605T:p.P202L,SAMD11:ENST00000342066.8:exon11:c.C1285T:p.R429W,SAMD11:ENST00000618323.4:exon9:c.C890T:p.P297L,	Name=1.52;genehancer_id=GH01I000939;connected_gene=LINC01786;score=21.76;connected_gene=NOC2L;score=14.57;connected_gene=PLEKHN1;score=13.31;connected_gene=ENSG00000241180;score=13.26;connected_gene=SCNN1D;score=11.43;connected_gene=ENSG00000215014;score=9.90;connected_gene=FAM87B;score=9.87;connected_gene=PERM1;score=6.86;connected_gene=ANKRD65;score=5.46;connected_gene=CDK11A;score=5.41;connect…	0.214925532744385	19.95	EH38D2115492	0.8903602810767708
1	942934	G	C	0.0845794392523365	0.0845794392523365	5387	0.0742795777872571	1.12913057349964	19.9011701604921	11.1498180861314	0.160082201993565	0.0896875619203012	1-942934-G-C	rs142558220	0.427212863209259	exonic	SAMD11	synonymous SNV	SAMD11:ENST00000617307.4:exon10:c.G1200C:p.G400G,SAMD11:ENST00000618181.4:exon8:c.G1065C:p.G355G,SAMD11:ENST00000616125.4:exon9:c.G1116C:p.G372G,SAMD11:ENST00000622503.4:exon11:c.G1443C:p.G481G,SAMD11:ENST00000618779.4:exon10:c.G1254C:p.G418G,SAMD11:ENST00000342066.8:exon11:c.G1440C:p.G480G,	Name=1.52;genehancer_id=GH01I000939;connected_gene=LINC01786;score=21.76;connected_gene=NOC2L;score=14.57;connected_gene=PLEKHN1;score=13.31;connected_gene=ENSG00000241180;score=13.26;connected_gene=SCNN1D;score=11.43;connected_gene=ENSG00000215014;score=9.90;connected_gene=FAM87B;score=9.87;connected_gene=PERM1;score=6.86;connected_gene=ANKRD65;score=5.46;connected_gene=CDK11A;score=5.41;connect…	0.214925532744385	0.646		0.8612397642637394
1	942951	C	T	0.013177570093458	0.013177570093458	5387	0.0175231409912859	1.75638804469087	-10.9146365906338	4.59458560248959	-0.517031002748079	0.217647484782555	1-942951-C-T	rs148327885	11.9936701181295	exonic	SAMD11	nonsynonymous SNV	SAMD11:ENST00000617307.4:exon10:c.C1217T:p.P406L,SAMD11:ENST00000618181.4:exon8:c.C1082T:p.P361L,SAMD11:ENST00000616125.4:exon9:c.C1133T:p.P378L,SAMD11:ENST00000622503.4:exon11:c.C1460T:p.P487L,SAMD11:ENST00000618779.4:exon10:c.C1271T:p.P424L,SAMD11:ENST00000342066.8:exon11:c.C1457T:p.P486L,	Name=1.52;genehancer_id=GH01I000939;connected_gene=LINC01786;score=21.76;connected_gene=NOC2L;score=14.57;connected_gene=PLEKHN1;score=13.31;connected_gene=ENSG00000241180;score=13.26;connected_gene=SCNN1D;score=11.43;connected_gene=ENSG00000215014;score=9.90;connected_gene=FAM87B;score=9.87;connected_gene=PERM1;score=6.86;connected_gene=ANKRD65;score=5.46;connected_gene=CDK11A;score=5.41;connect…	0.214925532744385	8.206		0.7280100656351836
1	943329	C	T	0.0020560747663551	0.0020560747663551	5387	0.567526203408098	0.246014081742195	-1.066743527002	1.86591952999403	-0.306389724097801	0.535928792172082	1-943329-C-T	rs144453653	0.413550881754713	exonic	SAMD11	synonymous SNV	SAMD11:ENST00000617307.4:exon11:c.C1401T:p.D467D,SAMD11:ENST00000618181.4:exon9:c.C1266T:p.D422D,SAMD11:ENST00000616125.4:exon10:c.C1317T:p.D439D,SAMD11:ENST00000622503.4:exon12:c.C1644T:p.D548D,SAMD11:ENST00000618779.4:exon11:c.C1455T:p.D485D,SAMD11:ENST00000342066.8:exon12:c.C1641T:p.D547D,	Name=1.52;genehancer_id=GH01I000939;connected_gene=LINC01786;score=21.76;connected_gene=NOC2L;score=14.57;connected_gene=PLEKHN1;score=13.31;connected_gene=ENSG00000241180;score=13.26;connected_gene=SCNN1D;score=11.43;connected_gene=ENSG00000215014;score=9.90;connected_gene=FAM87B;score=9.87;connected_gene=PERM1;score=6.86;connected_gene=ANKRD65;score=5.46;connected_gene=CDK11A;score=5.41;connect…	0.214925532744385	8.117	EH38D2115493	0.9527406676241259
1	943364	G	C	0.0008411214953271	0.0008411214953271	5387	0.625930029230487	0.203474212504452	-0.579204593534114	1.18820138393725	-0.410253117316638	0.84160817645775	1-943364-G-C	rs138897766	10.5781797081448	exonic	SAMD11	nonsynonymous SNV	SAMD11:ENST00000617307.4:exon11:c.G1436C:p.G479A,SAMD11:ENST00000618181.4:exon9:c.G1301C:p.G434A,SAMD11:ENST00000616125.4:exon10:c.G1352C:p.G451A,SAMD11:ENST00000622503.4:exon12:c.G1679C:p.G560A,SAMD11:ENST00000618779.4:exon11:c.G1490C:p.G497A,SAMD11:ENST00000342066.8:exon12:c.G1676C:p.G559A,	Name=1.52;genehancer_id=GH01I000939;connected_gene=LINC01786;score=21.76;connected_gene=NOC2L;score=14.57;connected_gene=PLEKHN1;score=13.31;connected_gene=ENSG00000241180;score=13.26;connected_gene=SCNN1D;score=11.43;connected_gene=ENSG00000215014;score=9.90;connected_gene=FAM87B;score=9.87;connected_gene=PERM1;score=6.86;connected_gene=ANKRD65;score=5.46;connected_gene=CDK11A;score=5.41;connect…	0.214925532744385	8.805	EH38D2115493	0.9620758167346184
1	943842	G	C	0.0005607476635514	0.0005607476635514	5387	0.902136982700697	0.0447275131075227	-0.11237481155674	0.91389675899839	-0.134547211723248	1.09421550098939	1-943842-G-C	rs750161715	7.30323794510145	exonic	SAMD11	unknown	UNKNOWN	Name=1.52;genehancer_id=GH01I000939;connected_gene=LINC01786;score=21.76;connected_gene=NOC2L;score=14.57;connected_gene=PLEKHN1;score=13.31;connected_gene=ENSG00000241180;score=13.26;connected_gene=SCNN1D;score=11.43;connected_gene=ENSG00000215014;score=9.90;connected_gene=FAM87B;score=9.87;connected_gene=PERM1;score=6.86;connected_gene=ANKRD65;score=5.46;connected_gene=CDK11A;score=5.41;connect…	0.214925532744385	1.737	EH38D2115494	0.9926571303465923
1	943937	C	T	0.0269158878504673	0.0269158878504673	5387	0.477652511208634	0.320887934653942	4.45887702755074	6.27937219018939	0.113081886348984	0.159251589125797	1-943937-C-T	rs7523549	2.37619206030636	exonic	SAMD11	synonymous SNV	SAMD11:ENST00000617307.4:exon13:c.C1590T:p.Y530Y,SAMD11:ENST00000618181.4:exon11:c.C1455T:p.Y485Y,SAMD11:ENST00000616125.4:exon12:c.C1506T:p.Y502Y,SAMD11:ENST00000622503.4:exon14:c.C1833T:p.Y611Y,SAMD11:ENST00000618779.4:exon13:c.C1644T:p.Y548Y,SAMD11:ENST00000342066.8:exon14:c.C1830T:p.Y610Y,	Name=1.52;genehancer_id=GH01I000939;connected_gene=LINC01786;score=21.76;connected_gene=NOC2L;score=14.57;connected_gene=PLEKHN1;score=13.31;connected_gene=ENSG00000241180;score=13.26;connected_gene=SCNN1D;score=11.43;connected_gene=ENSG00000215014;score=9.90;connected_gene=FAM87B;score=9.87;connected_gene=PERM1;score=6.86;connected_gene=ANKRD65;score=5.46;connected_gene=CDK11A;score=5.41;connect…	0.214925532744385	18.63	EH38D2115495	0.9332663198585182
1	943961	G	A	0.0011214953271028	0.0011214953271028	5387	0.12213074013387	0.913175010991649	2.10669323996789	1.36276902386655	1.13437538716269	0.733800066252406	1-943961-G-A	rs139574491	0.583231361620412	exonic	SAMD11	synonymous SNV	SAMD11:ENST00000617307.4:exon13:c.G1614A:p.L538L,SAMD11:ENST00000618181.4:exon11:c.G1479A:p.L493L,SAMD11:ENST00000616125.4:exon12:c.G1530A:p.L510L,SAMD11:ENST00000622503.4:exon14:c.G1857A:p.L619L,SAMD11:ENST00000618779.4:exon13:c.G1668A:p.L556L,SAMD11:ENST00000342066.8:exon14:c.G1854A:p.L618L,	Name=1.52;genehancer_id=GH01I000939;connected_gene=LINC01786;score=21.76;connected_gene=NOC2L;score=14.57;connected_gene=PLEKHN1;score=13.31;connected_gene=ENSG00000241180;score=13.26;connected_gene=SCNN1D;score=11.43;connected_gene=ENSG00000215014;score=9.90;connected_gene=FAM87B;score=9.87;connected_gene=PERM1;score=6.86;connected_gene=ANKRD65;score=5.46;connected_gene=CDK11A;score=5.41;connect…	0.214925532744385	11.3	EH38D2115495	0.879587446991724
1	944042	G	T	0.0004672897196261	0.0004672897196261	5387	0.52296591919151	0.28152661245077	0.597502512567407	0.935380426635241	0.682909540888597	1.06908373483633	1-944042-G-T	rs142832714	0.414997916180374	exonic	SAMD11	synonymous SNV	SAMD11:ENST00000617307.4:exon13:c.G1695T:p.T565T,SAMD11:ENST00000618181.4:exon11:c.G1560T:p.T520T,SAMD11:ENST00000616125.4:exon12:c.G1611T:p.T537T,SAMD11:ENST00000622503.4:exon14:c.G1938T:p.T646T,SAMD11:ENST00000618779.4:exon13:c.G1749T:p.T583T,SAMD11:ENST00000342066.8:exon14:c.G1935T:p.T645T,	Name=1.52;genehancer_id=GH01I000939;connected_gene=LINC01786;score=21.76;connected_gene=NOC2L;score=14.57;connected_gene=PLEKHN1;score=13.31;connected_gene=ENSG00000241180;score=13.26;connected_gene=SCNN1D;score=11.43;connected_gene=ENSG00000215014;score=9.90;connected_gene=FAM87B;score=9.87;connected_gene=PERM1;score=6.86;connected_gene=ANKRD65;score=5.46;connected_gene=CDK11A;score=5.41;connect…	0.214925532744385	0.003	EH38D2115495	0.944584102004214
1	944102	G	C	0.0102803738317757	0.0102803738317757	5387	0.853227780068647	0.0689350128872696	0.732619366487965	3.96007041945869	0.0467167451850877	0.252520762026422	1-944102-G-C	rs149880798	0.436634684910485	exonic	SAMD11	synonymous SNV	SAMD11:ENST00000617307.4:exon13:c.G1755C:p.G585G,SAMD11:ENST00000618181.4:exon11:c.G1620C:p.G540G,SAMD11:ENST00000616125.4:exon12:c.G1671C:p.G557G,SAMD11:ENST00000622503.4:exon14:c.G1998C:p.G666G,SAMD11:ENST00000618779.4:exon13:c.G1809C:p.G603G,SAMD11:ENST00000342066.8:exon14:c.G1995C:p.G665G,	Name=1.52;genehancer_id=GH01I000939;connected_gene=LINC01786;score=21.76;connected_gene=NOC2L;score=14.57;connected_gene=PLEKHN1;score=13.31;connected_gene=ENSG00000241180;score=13.26;connected_gene=SCNN1D;score=11.43;connected_gene=ENSG00000215014;score=9.90;connected_gene=FAM87B;score=9.87;connected_gene=PERM1;score=6.86;connected_gene=ANKRD65;score=5.46;connected_gene=CDK11A;score=5.41;connect…	0.214925532744385	0.094	EH38D2115495	0.9885556676544555
1	945103	A	G	0.0017757009345794	0.0017757009345794	5387	0.139644669507299	0.854975637462075	-2.41033031114624	1.63178184188928	-0.905216309418914	0.612827017882609	1-945103-A-G	rs144656266	0.406164411319288	exonic	NOC2L	synonymous SNV	NOC2L:ENST00000327044.7:exon18:c.T2097C:p.D699D,	Name=1.52;genehancer_id=GH01I000939;connected_gene=LINC01786;score=21.76;connected_gene=NOC2L;score=14.57;connected_gene=PLEKHN1;score=13.31;connected_gene=ENSG00000241180;score=13.26;connected_gene=SCNN1D;score=11.43;connected_gene=ENSG00000215014;score=9.90;connected_gene=FAM87B;score=9.87;connected_gene=PERM1;score=6.86;connected_gene=ANKRD65;score=5.46;connected_gene=CDK11A;score=5.41;connect…	0.214925532744385	0.025		0.8804261515479223
1	945122	C	T	0.0014953271028037	0.0014953271028037	5387	0.428475632832656	0.368073871120532	1.09159959213093	1.37862546780453	0.574342257043041	0.725360167321226	1-945122-C-T	rs74047418	2.28520965144226	exonic	NOC2L	nonsynonymous SNV	NOC2L:ENST00000327044.7:exon18:c.G2078A:p.R693Q,	Name=1.52;genehancer_id=GH01I000939;connected_gene=LINC01786;score=21.76;connected_gene=NOC2L;score=14.57;connected_gene=PLEKHN1;score=13.31;connected_gene=ENSG00000241180;score=13.26;connected_gene=SCNN1D;score=11.43;connected_gene=ENSG00000215014;score=9.90;connected_gene=FAM87B;score=9.87;connected_gene=PERM1;score=6.86;connected_gene=ANKRD65;score=5.46;connected_gene=CDK11A;score=5.41;connect…	0.214925532744385	0.234		0.9210196871125064
1	946207	C	T	0.0004672897196261	0.0004672897196261	5387	0.618478242695687	0.208675573712154	-0.455610931526369	0.914866272769027	-0.544350844496632	1.09305592496409	1-946207-C-T	rs150197742	13.0900219882612	exonic	NOC2L	nonsynonymous SNV	NOC2L:ENST00000327044.7:exon16:c.G1883A:p.R628Q,		0.214925532744385	24.6		0.9609487418654074
1	946247	G	A	0.632784739106041	0.367215260893959	5387	0.988615238707413	0.0049726995241049	0.26965090658384	18.8974532508967	0.0007550841002636	0.052917183428013	1-946247-G-A	rs2272757	0.415198483393449	exonic	NOC2L	synonymous SNV	NOC2L:ENST00000327044.7:exon16:c.C1843T:p.L615L,		0.214925532744385	15.93		0.9990866191266924
1	946445	C	T	0.0010280373831775	0.0010280373831775	5387	0.923849753840558	0.0343986525716612	0.153617735451308	1.60712324464073	0.0594761699242923	0.622229815500893	1-946445-C-T	rs143216532	10.193032804577	exonic	NOC2L	nonsynonymous SNV	NOC2L:ENST00000327044.7:exon15:c.G1760A:p.R587H,		0.214925532744385	12.72	EH38D2115502	0.9948586034693839
1	946538	G	A	0.0626168224299065	0.0626168224299065	5387	0.996127056229356	0.0016852636846828	-0.0466775735898013	9.6162431619939	-0.0005047744904581	0.10399071478894	1-946538-G-A	rs35471880	22.7905063794597	exonic	NOC2L	nonsynonymous SNV	NOC2L:ENST00000327044.7:exon15:c.C1667T:p.S556L,		0.214925532744385	23.6	EH38D2115502	0.9997481005014198
1	948538	G	A	0.0033651149747616	0.0033651149747616	5387	0.404001802955933	0.393616696740717	-2.09380788237405	2.50907020719453	-0.332591543910686	0.398554013009516	1-948538-G-A	rs139116730	0.406909018011335	exonic	NOC2L	synonymous SNV	NOC2L:ENST00000327044.7:exon13:c.C1509T:p.S503S,		0.214925532744385	0.224		0.9143877080344529
1	951172	C	T	0.0014018691588785	0.0014018691588785	5387	0.0109601688867201	1.96018275369786	-3.66008961671361	1.43873358584195	-1.76819824565549	0.695055714164617	1-951172-C-T	rs201536168	0.406629234040375	exonic	NOC2L	synonymous SNV	NOC2L:ENST00000327044.7:exon12:c.G1398A:p.S466S,		0.214925532744385	0.071		0.6754325512639644
1	952419	C	T	0.0010282295756216	0.0010282295756216	5387	0.673187556211765	0.171863920501491	-0.440364778836988	1.04406934729061	-0.403974437535729	0.957790785252945	1-952419-C-T	rs141541533	9.86269537714781	exonic	NOC2L	nonsynonymous SNV	NOC2L:ENST00000327044.7:exon10:c.G1184A:p.R395H,		0.214925532744385	23.2		0.9689547532952756
1	952421	A	G	0.952835704541025	0.0471642954589749	5387	0.894140049838968	0.0485944519997871	-1.14110591141019	8.57539576523926	-0.0155173519456803	0.116612693731704	1-952421-A-G	rs3828047	0.405622425203255	exonic	NOC2L	synonymous SNV	NOC2L:ENST00000327044.7:exon10:c.T1182C:p.T394T,		0.214925532744385	0.201		0.9918259895035826
1	952466	G	A	0.0005607476635514	0.0005607476635514	5387	0.89536827176381	0.0479982993227302	0.111699706079947	0.849333401724457	0.154844442407476	1.17739393972925	1-952466-G-A	rs753137759	0.414105923127445	exonic	NOC2L	synonymous SNV	NOC2L:ENST00000327044.7:exon10:c.C1137T:p.L379L,		0.214925532744385	3.602		0.9919360875999413
1	952494	G	A	0.0005607476635514	0.0005607476635514	5387	0.517350251262364	0.286215335652348	-0.628463850417835	0.970697525352305	-0.666979455680469	1.0301870293087	1-952494-G-A	rs200380211	17.2021825901346	exonic	NOC2L	nonsynonymous SNV	NOC2L:ENST00000327044.7:exon10:c.C1109T:p.P370L,		0.214925532744385	17.39		0.9430969428791323
1	953259	T	C	0.937608653660421	0.0623913463395789	5387	0.800520330047479	0.0966276342439666	-2.43050605318072	9.61914722369789	-0.0262677916833973	0.103959319547203	1-953259-T-C	rs3748596	0.40560914006338	exonic	NOC2L	synonymous SNV	NOC2L:ENST00000327044.7:exon9:c.A918G:p.E306E,		0.214925532744385	6.585		0.98257344550812
1	953279	T	C	0.942942079018028	0.0570579209819716	5387	0.438087353481459	0.358439283668416	-7.19305996030441	9.27625611653041	-0.0835926741446625	0.107802111912152	1-953279-T-C	rs3748597	1.05663610676955	exonic	NOC2L	nonsynonymous SNV	NOC2L:ENST00000327044.7:exon9:c.A898G:p.I300V,		0.214925532744385	4.531		0.9241509169112474
1	953795	C	T	0.0005608524957936	0.0005608524957936	5387	0.746454531187374	0.126996641329218	0.352404134751878	1.08996186378649	0.296632266156883	0.917463292271558	1-953795-C-T	rs143094540	18.7887767844027	exonic	NOC2L	nonsynonymous SNV	NOC2L:ENST00000327044.7:exon8:c.G875A:p.R292H,		0.214925532744385	27.1	EH38D2115506	0.9773755486308351
1	953832	G	A	0.0007476635514018	0.0007476635514018	5387	0.023955906392573	1.62058739258518	2.34960648628376	1.0406454801606	2.16964923631013	0.96094204901142	1-953832-G-A	rs141172156	0.411798431750019	exonic	NOC2L	synonymous SNV	NOC2L:ENST00000327044.7:exon8:c.C838T:p.L280L,		0.214925532744385	0.074		0.7577048495940473
1	953858	G	A	0.0646035901271503	0.0646035901271503	5387	0.86147203167807	0.0647588176762571	-1.72277758352916	9.87261497604378	-0.0176752193349736	0.101290286557972	1-953858-G-A	rs3828049	14.6681163848781	exonic	NOC2L	nonsynonymous SNV	NOC2L:ENST00000327044.7:exon8:c.C812T:p.A271V,		0.214925532744385	17.8		0.9889522604587114
1	956137	C	T	0.0005607476635514	0.0005607476635514	5387	0.665075408202278	0.177129110321768	-0.435556417534531	1.00609790540217	-0.430292649593947	0.99393905367517	1-956137-C-T	rs376126859	18.9071390828758	exonic	NOC2L	nonsynonymous SNV	NOC2L:ENST00000327044.7:exon5:c.G565A:p.E189K,		0.214925532744385	21.9		0.967782139175047
1	956211	C	T	0.0006542056074766	0.0006542056074766	5387	0.200569145497055	0.697735875757307	0.958479311426115	0.748851899993587	1.70919207757405	1.33537752926655	1-956211-C-T	rs138672231	0.664801364021033	exonic	NOC2L	nonsynonymous SNV	NOC2L:ENST00000327044.7:exon5:c.G491A:p.R164H,		0.214925532744385	13.31		0.8816944081323591
1	957189	C	T	0.0116822429906542	0.0116822429906542	5387	0.859863378297482	0.0655705473203708	0.742681185341227	4.20667944463896	0.0419685131231828	0.237717186003895	1-957189-C-T	rs41285806	0.405786205560536	exonic	NOC2L	synonymous SNV	NOC2L:ENST00000327044.7:exon3:c.G264A:p.Q88Q,		0.214925532744385	20.5		0.9889522604587114
1	958950	G	A	0.0006542056074766	0.0006542056074766	5387	0.210130509557177	0.677510886335765	-1.17749134145192	0.939582740904387	-1.33379062632481	1.06430222317351	1-958950-G-A	rs144217019	3.48640315241131	exonic	NOC2L	nonsynonymous SNV	NOC2L:ENST00000327044.7:exon2:c.C158T:p.P53L,	Name=2.02;genehancer_id=GH01I000957;connected_gene=NOC2L;score=566.82;connected_gene=KLHL17;score=565.68;connected_gene=UBE2J2;score=15.98;connected_gene=C1orf159;score=13.85;connected_gene=ATAD3B;score=13.54;connected_gene=ENSG00000230092;score=12.33;connected_gene=ENSG00000237094;score=11.85;connected_gene=WASH7P;score=11.75;connected_gene=CDK11A;score=11.18;connected_gene=LOC100288069;score=11…	0.214925532744385	3.83		0.8816944081323591
1	961629	A	G	0.0011214953271028	0.0011214953271028	5387	0.975549828941043	0.0107505428953454	0.0410984165700283	1.34095826825052	0.0228557019978708	0.745735362297774	1-961629-A-G	rs138690517	22.4812479670921	exonic	KLHL17	nonsynonymous SNV	KLHL17:ENST00000338591.8:exon3:c.A368G:p.N123S,	Name=2.02;genehancer_id=GH01I000957;connected_gene=NOC2L;score=566.82;connected_gene=KLHL17;score=565.68;connected_gene=UBE2J2;score=15.98;connected_gene=C1orf159;score=13.85;connected_gene=ATAD3B;score=13.54;connected_gene=ENSG00000230092;score=12.33;connected_gene=ENSG00000237094;score=11.85;connected_gene=WASH7P;score=11.75;connected_gene=CDK11A;score=11.18;connected_gene=LOC100288069;score=11…	0.214925532744385	22.9		0.9983008175198974
1	961905	A	G	0.0008411214953271	0.0008411214953271	5387	0.69918217140736	0.155409654398426	0.42959223655168	1.11171013006282	0.347594821984809	0.899515056090651	1-961905-A-G	rs149866042	25.9216692180056	exonic	KLHL17	nonsynonymous SNV	KLHL17:ENST00000338591.8:exon4:c.A569G:p.D190G,		0.214925532744385	23.9		0.9721195224363556
1	961945	G	C	0.918317757009346	0.0816822429906542	5387	0.94472008032492	0.0246968534787407	0.762439889755319	10.9958897348285	0.0063058677402504	0.0909430727404071	1-961945-G-C	rs4970441	0.410015384369431	exonic	KLHL17	synonymous SNV	KLHL17:ENST00000338591.8:exon4:c.G609C:p.A203A,		0.214925532744385	5.221		0.9962459581993889
1	962358	C	T	0.0800934579439252	0.0800934579439252	5387	0.977272176932889	0.0099844654745866	0.310756960964454	10.9079802624479	0.0026117534602664	0.0916760001338312	1-962358-C-T	rs6696971	0.418903560705055	exonic	KLHL17	synonymous SNV	KLHL17:ENST00000338591.8:exon5:c.C715T:p.L239L,		0.214925532744385	17.02		0.9983115111023863
1	962773	C	A	0.0009345794392523	0.0009345794392523	5387	0.478202091558374	0.320388528700642	0.846418185978969	1.193487719519	0.594222478752525	0.837880426958242	1-962773-C-A	rs147703918	18.3401253498078	exonic	KLHL17	nonsynonymous SNV	KLHL17:ENST00000338591.8:exon6:c.C898A:p.L300M,KLHL17:ENST00000622660.1:exon3:c.C67A:p.L23M,		0.214925532744385	25.2		0.9334970576425173
1	963131	C	A	0.0010280373831775	0.0010280373831775	5387	0.673855587470096	0.171433166201783	-0.439409557094833	1.04406949246817	-0.403098040171442	0.957790652072414	1-963131-C-A	rs147826915	5.50676303285727	exonic	KLHL17	synonymous SNV	KLHL17:ENST00000338591.8:exon7:c.C1065A:p.I355I,KLHL17:ENST00000622660.1:exon4:c.C234A:p.I78I,		0.214925532744385	18.33	EH38D2115519	0.9689547532952756
1	963407	G	T	0.0004672897196261	0.0004672897196261	5387	0.174658020296143	0.757811466766196	1.36594732359494	1.00630587383623	1.34888192807662	0.993733641032829	1-963407-G-T	rs143920987	24.9338241751255	exonic	KLHL17	nonsynonymous SNV	KLHL17:ENST00000338591.8:exon8:c.G1258T:p.V420L,KLHL17:ENST00000622660.1:exon5:c.G427T:p.V143L,		0.214925532744385	23.4	EH38D2115520	0.881064863565476
1	964398	C	T	0.0008411214953271	0.0008411214953271	5387	0.899910625628444	0.0458006202537493	0.144764946655039	1.15099034168538	0.109274808971145	0.868817021119146	1-964398-C-T	rs781072335	18.1121416228741	exonic	KLHL17	nonsynonymous SNV	KLHL17:ENST00000338591.8:exon11:c.C1568T:p.A523V,		0.214925532744385	21.5		0.992452549543469
1	964444	C	T	0.0047663551401868	0.0047663551401868	5387	0.602843444492948	0.219795457379834	-1.34836897466431	2.59144316379113	-0.200782276773436	0.385885368420373	1-964444-C-T	rs201807567	0.406715715343587	exonic	KLHL17	synonymous SNV	KLHL17:ENST00000338591.8:exon11:c.C1614T:p.N538N,		0.214925532744385	8.947		0.9586656270828683
1	965017	C	T	0.0148598130841121	0.0148598130841121	5387	0.709751279157804	0.148893816088931	1.81494725064295	4.87639785626357	0.0763248121232391	0.205069403579434	1-965017-C-T	rs111560052	0.408848917850327	exonic	KLHL17	synonymous SNV	KLHL17:ENST00000338591.8:exon12:c.C1755T:p.N585N,		0.214925532744385	14.04	EH38D2115521	0.973455373022669
1	965047	G	A	0.0004672897196261	0.0004672897196261	5387	0.492401609346747	0.307680536306787	0.575026946737623	0.837628438451406	0.819568710415515	1.19384676318868	1-965047-G-A	rs115741058	0.415703431886908	exonic	KLHL17	synonymous SNV	KLHL17:ENST00000338591.8:exon12:c.G1785A:p.E595E,		0.214925532744385	22.6	EH38D2115521	0.9367555714719689
1	965125	G	C	0.272574312955693	0.272574312955693	5387	0.691257763130727	0.160359978340547	-6.89326907165897	17.3568942442045	-0.0228813264062072	0.0576139939513605	1-965125-G-C	rs28705211	0.411380344979232	exonic	KLHL17	synonymous SNV	KLHL17:ENST00000338591.8:exon12:c.G1863C:p.V621V,		0.214925532744385	10.12		0.9711556373865137
1	965146	G	A	0.0014953271028037	0.0014953271028037	5387	0.814344629192556	0.0891917635604239	-0.380573419723773	1.6206688294535	-0.144893830552024	0.617029205366531	1-965146-G-A	rs146302352	0.406399596805137	exonic	KLHL17	synonymous SNV	KLHL17:ENST00000338591.8:exon12:c.G1884A:p.P628P,		0.214925532744385	0.041		0.9840517550637606
1	966542	G	C	0.0066355140186915	0.0066355140186915	5387	0.244726512645916	0.611318978453302	4.04964853102826	3.48131100885707	0.334142475315428	0.287248107812207	1-966542-G-C	rs62639980	12.0038947324	exonic	PLEKHN1	nonsynonymous SNV	PLEKHN1:ENST00000379407.7:exon1:c.G11C:p.S4T,PLEKHN1:ENST00000379409.6:exon1:c.G11C:p.S4T,PLEKHN1:ENST00000379410.7:exon1:c.G11C:p.S4T,	Name=1.95;genehancer_id=GH01I000965;connected_gene=PLEKHN1;score=558.57;connected_gene=NOC2L;score=11.83;connected_gene=MTND2P28;score=5.75;connected_gene=C1orf159;score=4.47;connected_gene=KLHL17;score=0.44;connected_gene=GC01M000971;score=0.39	0.214925532744385	17.84	EH38D2115523	0.8818720687478488
1	966708	G	A	0.0007476635514018	0.0007476635514018	5387	0.0951135833217648	1.02175745634929	-1.77678302924914	1.06456718718034	-1.56779128366368	0.939348884731871	1-966708-G-A	rs201730138	12.0804836876353	exonic	PLEKHN1	nonsynonymous SNV	PLEKHN1:ENST00000379407.7:exon2:c.G88A:p.D30N,PLEKHN1:ENST00000379409.6:exon2:c.G88A:p.D30N,PLEKHN1:ENST00000379410.7:exon2:c.G88A:p.D30N,	Name=1.95;genehancer_id=GH01I000965;connected_gene=PLEKHN1;score=558.57;connected_gene=NOC2L;score=11.83;connected_gene=MTND2P28;score=5.75;connected_gene=C1orf159;score=4.47;connected_gene=KLHL17;score=0.44;connected_gene=GC01M000971;score=0.39	0.214925532744385	13.86	EH38D2115524	0.8742053795429549
1	966728	C	T	0.0178504672897196	0.0178504672897196	5387	0.525862714240981	0.27912762130188	3.40368326475742	5.36575678835804	0.118218970213588	0.186367000861776	1-966728-C-T	rs62639981	0.413164616885842	exonic	PLEKHN1	synonymous SNV	PLEKHN1:ENST00000379407.7:exon2:c.C108T:p.A36A,PLEKHN1:ENST00000379409.6:exon2:c.C108T:p.A36A,PLEKHN1:ENST00000379410.7:exon2:c.C108T:p.A36A,	Name=1.95;genehancer_id=GH01I000965;connected_gene=PLEKHN1;score=558.57;connected_gene=NOC2L;score=11.83;connected_gene=MTND2P28;score=5.75;connected_gene=C1orf159;score=4.47;connected_gene=KLHL17;score=0.44;connected_gene=GC01M000971;score=0.39	0.214925532744385	1.156	EH38D2115524	0.9450997070453285
1	970742	C	T	0.0100934579439252	0.0100934579439252	5387	0.217720826788534	0.662100025131115	-4.98205207121686	4.04186798860012	-0.304960795982383	0.247410356503589	1-970742-C-T	rs41285812	0.408770507367342	exonic	PLEKHN1	synonymous SNV	PLEKHN1:ENST00000379407.7:exon5:c.C468T:p.H156H,PLEKHN1:ENST00000379409.6:exon5:c.C468T:p.H156H,PLEKHN1:ENST00000379410.7:exon5:c.C468T:p.H156H,		0.214925532744385	7.268	EH38D2115529	0.8816944081323591
1	970889	C	T	0.001214953271028	0.001214953271028	5387	0.624836343313094	0.204233717861076	-0.650611511474259	1.33047331426233	-0.367544058627983	0.751612218960171	1-970889-C-T	rs199667863	0.408883202442319	exonic	PLEKHN1	synonymous SNV	PLEKHN1:ENST00000379407.7:exon6:c.C495T:p.P165P,PLEKHN1:ENST00000379409.6:exon5:c.C615T:p.P205P,PLEKHN1:ENST00000379410.7:exon6:c.C495T:p.P165P,		0.214925532744385	0.746		0.9619194384616692
1	970892	A	C	0.0955318751168442	0.0955318751168442	5387	0.815761320366491	0.0884368907689107	-2.71550179518356	11.6545086412676	-0.0199922722743906	0.0858037031659223	1-970892-A-C	rs28507236	0.409745346863967	exonic	PLEKHN1	synonymous SNV	PLEKHN1:ENST00000379407.7:exon6:c.A498C:p.A166A,PLEKHN1:ENST00000379409.6:exon5:c.A618C:p.A206A,PLEKHN1:ENST00000379410.7:exon6:c.A498C:p.A166A,		0.214925532744385	4.204		0.9842343608522302
1	970920	G	A	0.0005607476635514	0.0005607476635514	5387	0.391914706419409	0.406808439515102	-0.927209280915906	1.0829983860631	-0.790536908831738	0.923362410201905	1-970920-G-A	rs199938541	10.7588789716624	exonic	PLEKHN1	nonsynonymous SNV	PLEKHN1:ENST00000379407.7:exon6:c.G526A:p.A176T,PLEKHN1:ENST00000379409.6:exon5:c.G646A:p.A216T,PLEKHN1:ENST00000379410.7:exon6:c.G526A:p.A176T,		0.214925532744385	6.168		0.9113347377897848
1	970922	C	T	0.0069171807814544	0.0069171807814544	5387	0.601462725760718	0.220791281870326	1.74255328199308	3.33631879015876	0.156549247189814	0.299731549320086	1-970922-C-T	rs41300090	0.411463434685012	exonic	PLEKHN1	synonymous SNV	PLEKHN1:ENST00000379407.7:exon6:c.C528T:p.A176A,PLEKHN1:ENST00000379409.6:exon5:c.C648T:p.A216A,PLEKHN1:ENST00000379410.7:exon6:c.C528T:p.A176A,		0.214925532744385	0.336		0.9582464504634828
1	971127	G	A	0.0010280373831775	0.0010280373831775	5387	0.821993406740389	0.0851316659486972	-0.275052744042675	1.22255534912224	-0.184025887822438	0.817958876641433	1-971127-G-A	rs371554805	0.416670530913552	exonic	PLEKHN1	synonymous SNV	PLEKHN1:ENST00000379407.7:exon7:c.G663A:p.R221R,PLEKHN1:ENST00000379409.6:exon6:c.G783A:p.R261R,PLEKHN1:ENST00000379410.7:exon7:c.G627A:p.R209R,		0.214925532744385	1.264		0.9852412983992614
1	971154	C	T	0.0009345794392523	0.0009345794392523	5387	0.446247791305042	0.350423920406712	0.769145673692272	1.00979442942118	0.754297486310517	0.990300570952055	1-971154-C-T	rs145113269	0.408814145154923	exonic	PLEKHN1	synonymous SNV	PLEKHN1:ENST00000379407.7:exon7:c.C690T:p.P230P,PLEKHN1:ENST00000379409.6:exon6:c.C810T:p.P270P,PLEKHN1:ENST00000379410.7:exon7:c.C654T:p.P218P,		0.214925532744385	0.22		0.9264417418120213
1	971377	C	T	0.0006543279117592	0.0006543279117592	5387	0.612742167701448	0.21272223135419	0.526974328219515	1.04111568870161	0.486173717197522	0.960508050019988	1-971377-C-T	rs566509985	0.406444006791983	exonic	PLEKHN1	synonymous SNV	PLEKHN1:ENST00000379407.7:exon8:c.C798T:p.S266S,PLEKHN1:ENST00000379409.6:exon7:c.C918T:p.S306S,PLEKHN1:ENST00000379410.7:exon8:c.C762T:p.S254S,		0.214925532744385	0.058	EH38D2115530	0.9600813110616551
1	971389	C	A	0.0013089005235602	0.0013089005235602	5387	0.749918804927345	0.124985755916186	0.457473754270968	1.43522786099782	0.222087681551829	0.696753475301663	1-971389-C-A	rs78850589	5.50411539174126	exonic	PLEKHN1	nonsynonymous SNV	PLEKHN1:ENST00000379407.7:exon8:c.C810A:p.D270E,PLEKHN1:ENST00000379409.6:exon7:c.C930A:p.D310E,PLEKHN1:ENST00000379410.7:exon8:c.C774A:p.D258E,		0.214925532744385	0.471	EH38D2115530	0.9778830793824924
1	972913	A	T	0.0011214953271028	0.0011214953271028	5387	0.988989831377174	0.0048081737208034	-0.0192986429074775	1.39848907424118	-0.0098675336178223	0.715057427633177	1-972913-A-T	rs201101550	8.03528119685337	exonic	PLEKHN1	nonsynonymous SNV	PLEKHN1:ENST00000379407.7:exon11:c.A1091T:p.D364V,PLEKHN1:ENST00000379409.6:exon10:c.A1211T:p.D404V,PLEKHN1:ENST00000379410.7:exon11:c.A1055T:p.D352V,		0.214925532744385	15.45		0.9991276891503991
1	973289	G	A	0.0013084112149532	0.0013084112149532	5387	0.0550925052577737	1.25890747821865	2.82726725161415	1.47395834303283	1.30135697276519	0.678445225217418	1-973289-G-A	rs145015690	3.07326436008417	exonic	PLEKHN1	nonsynonymous SNV	PLEKHN1:ENST00000379409.6:exon11:c.G1412A:p.R471H,PLEKHN1:ENST00000379410.7:exon12:c.G1256A:p.R419H,		0.214925532744385	0.012		0.839148499721971
1	973549	C	T	0.0067302299495233	0.0067302299495233	5387	0.219328670404525	0.658904594110772	4.29391710371304	3.49577790268579	0.351371061210789	0.286059362990911	1-973549-C-T	rs142080242	2.03158814014874	exonic	PLEKHN1	nonsynonymous SNV	PLEKHN1:ENST00000379407.7:exon12:c.C1238T:p.S413L,PLEKHN1:ENST00000379409.6:exon12:c.C1499T:p.S500L,PLEKHN1:ENST00000491024.1:exon1:c.C38T:p.S13L,PLEKHN1:ENST00000379410.7:exon13:c.C1343T:p.S448L,		0.214925532744385	0.34	EH38D2115533	0.8816944081323591
1	973551	G	A	0.0006542056074766	0.0006542056074766	5387	0.703130802518562	0.152963876220782	-0.325417529440609	0.853895432237555	-0.446304805289535	1.17110358276492	1-973551-G-A	rs141648243	7.38694718657798	exonic	PLEKHN1	nonsynonymous SNV	PLEKHN1:ENST00000379407.7:exon12:c.G1240A:p.E414K,PLEKHN1:ENST00000379409.6:exon12:c.G1501A:p.E501K,PLEKHN1:ENST00000491024.1:exon1:c.G40A:p.E14K,PLEKHN1:ENST00000379410.7:exon13:c.G1345A:p.E449K,		0.214925532744385	8.412	EH38D2115533	0.9726588554494737
1	973841	T	C	0.0442304095754629	0.0442304095754629	5387	0.300815612435553	0.521699627459869	-8.3423821414454	8.06271928441103	-0.128329647368383	0.124027634440091	1-973841-T-C	rs62639985	0.409298033830656	exonic	PLEKHN1	synonymous SNV	PLEKHN1:ENST00000379407.7:exon13:c.T1338C:p.S446S,PLEKHN1:ENST00000379409.6:exon13:c.T1599C:p.S533S,PLEKHN1:ENST00000491024.1:exon2:c.T138C:p.S46S,PLEKHN1:ENST00000379410.7:exon14:c.T1443C:p.S481S,		0.214925532744385	0.173		0.88979949905552
1	973841	T	G	0.0008415934168692	0.0008415934168692	5387	0.318438296945004	0.496974707417669	-1.16220283372807	1.16491442311356	-0.856433970325972	0.858432156181242	1-973841-T-G	rs62639985	5.75534399629422	exonic	PLEKHN1	nonsynonymous SNV	PLEKHN1:ENST00000379407.7:exon13:c.T1338G:p.S446R,PLEKHN1:ENST00000379409.6:exon13:c.T1599G:p.S533R,PLEKHN1:ENST00000491024.1:exon2:c.T138G:p.S46R,PLEKHN1:ENST00000379410.7:exon14:c.T1443G:p.S481R,		0.214925532744385	1.152		0.8923036783276224
1	973858	G	C	0.579824068875164	0.420175931124836	5387	0.379963746544056	0.42025783871731	-17.1572120781787	19.542065231024	-0.0449268327011412	0.0511716642114391	1-973858-G-C	rs3829740	1.93498008015042	exonic	PLEKHN1	nonsynonymous SNV	PLEKHN1:ENST00000379407.7:exon13:c.G1355C:p.R452P,PLEKHN1:ENST00000379409.6:exon13:c.G1616C:p.R539P,PLEKHN1:ENST00000491024.1:exon2:c.G155C:p.R52P,PLEKHN1:ENST00000379410.7:exon14:c.G1460C:p.R487P,		0.214925532744385	6.347		0.9079404087049052
1	973862	A	G	0.0170125257057394	0.0170125257057394	5387	0.8205947134748	0.0858712852196039	-1.19167499323107	5.25475923262045	-0.0431570928597439	0.190303676292571	1-973862-A-G	rs3829739	0.414453211045429	exonic	PLEKHN1	synonymous SNV	PLEKHN1:ENST00000379407.7:exon13:c.A1359G:p.G453G,PLEKHN1:ENST00000379409.6:exon13:c.A1620G:p.G540G,PLEKHN1:ENST00000491024.1:exon2:c.A159G:p.G53G,PLEKHN1:ENST00000379410.7:exon14:c.A1464G:p.G488G,		0.214925532744385	3.67		0.9850735481526468
1	973929	T	C	0.175392670157068	0.175392670157068	5387	0.369038339256633	0.432928512803928	13.4426080061323	14.9648945512767	0.0600255589177873	0.0668230568931532	1-973929-T-C	rs3829738	3.7512000366835	exonic	PLEKHN1	nonsynonymous SNV	PLEKHN1:ENST00000379407.7:exon13:c.T1426C:p.S476P,PLEKHN1:ENST00000379409.6:exon13:c.T1687C:p.S563P,PLEKHN1:ENST00000491024.1:exon2:c.T226C:p.S76P,PLEKHN1:ENST00000379410.7:exon14:c.T1531C:p.S511P,		0.214925532744385	9.114		0.9049275560282708
1	973934	C	T	0.0028977378949336	0.0028977378949336	5387	0.192950833210774	0.714553341694501	2.77336191122416	2.13024313369191	0.611150538080086	0.469429983922495	1-973934-C-T	rs138435605	0.415306714621756	exonic	PLEKHN1	synonymous SNV	PLEKHN1:ENST00000379407.7:exon13:c.C1431T:p.S477S,PLEKHN1:ENST00000379409.6:exon13:c.C1692T:p.S564S,PLEKHN1:ENST00000491024.1:exon2:c.C231T:p.S77S,PLEKHN1:ENST00000379410.7:exon14:c.C1536T:p.S512S,		0.214925532744385	0.036		0.8816944081323591
1	973946	C	T	0.0010284218399401	0.0010284218399401	5387	0.387009347527227	0.412278545238278	0.994868742080006	1.15006595462243	0.752177419114833	0.869515349081265	1-973946-C-T	rs61573829	0.415556000865824	exonic	PLEKHN1	synonymous SNV	PLEKHN1:ENST00000379407.7:exon13:c.C1443T:p.G481G,PLEKHN1:ENST00000379409.6:exon13:c.C1704T:p.G568G,PLEKHN1:ENST00000491024.1:exon2:c.C243T:p.G81G,PLEKHN1:ENST00000379410.7:exon14:c.C1548T:p.G516G,		0.214925532744385	5.01		0.9097786741881322
1	974039	C	T	0.205898876404494	0.205898876404494	5387	0.571567689445649	0.242932329727245	-9.04200896599524	15.9825042842236	-0.0353977187515475	0.0625684174530211	1-974039-C-T	rs28548431	0.438288614802028	exonic	PLEKHN1	synonymous SNV	PLEKHN1:ENST00000379407.7:exon13:c.C1536T:p.D512D,PLEKHN1:ENST00000379409.6:exon13:c.C1797T:p.D599D,PLEKHN1:ENST00000491024.1:exon2:c.C336T:p.D112D,PLEKHN1:ENST00000379410.7:exon14:c.C1641T:p.D547D,		0.214925532744385	0.193	EH38D2115534	0.9533315311347552
1	974483	C	T	0.0005607476635514	0.0005607476635514	5387	0.965419598477826	0.0152838890429336	0.046350077419857	1.06911510365599	0.040550996772078	0.935352981713908	1-974483-C-T	rs141372734	8.05909746748125	exonic	PLEKHN1	nonsynonymous SNV	PLEKHN1:ENST00000379407.7:exon15:c.C1639T:p.H547Y,PLEKHN1:ENST00000379409.6:exon15:c.C1900T:p.H634Y,PLEKHN1:ENST00000491024.1:exon4:c.C439T:p.H147Y,PLEKHN1:ENST00000379410.7:exon16:c.C1744T:p.H582Y,		0.214925532744385	7.845		0.9976354179434306
1	974494	C	T	0.0006542056074766	0.0006542056074766	5387	0.140062568914702	0.853677912435776	1.19288016857055	0.808426448579999	1.82522240653026	1.23697091028689	1-974494-C-T	rs144673557	0.429229684130321	exonic	PLEKHN1	synonymous SNV	PLEKHN1:ENST00000379407.7:exon15:c.C1650T:p.D550D,PLEKHN1:ENST00000379409.6:exon15:c.C1911T:p.D637D,PLEKHN1:ENST00000491024.1:exon4:c.C450T:p.D150D,PLEKHN1:ENST00000379410.7:exon16:c.C1755T:p.D585D,		0.214925532744385	0.533		0.8804261515479223
1	976215	A	G	0.800803888577304	0.199196111422696	5387	0.0971818706555855	1.01241474545022	26.1212190205265	15.7482711313729	0.105324079971325	0.0634990337452251	1-976215-A-G	rs7417106	3.41332747768286	exonic	PERM1	nonsynonymous SNV	PERM1:ENST00000341290.6:exon5:c.T1988C:p.V663A,PERM1:ENST00000433179.3:exon3:c.T2330C:p.V777A,	Name=1.11;genehancer_id=GH01I000975;connected_gene=GC01M000971;score=550.77;connected_gene=PERM1;score=14.82;connected_gene=ENSG00000272512;score=14.43;connected_gene=ISG15;score=11.60;connected_gene=LINC01786;score=11.48;connected_gene=ENSG00000240731;score=9.82;connected_gene=HES4;score=5.11;connected_gene=CDK11A;score=5.00;connected_gene=PLEKHN1;score=0.39	0.214925532744385	17.44	EH38D2115538	0.8764327719025273
1	976536	C	T	0.161929693343306	0.161929693343306	5387	0.356560327198793	0.447866980389893	13.3728723482314	14.5051575731056	0.0635594011987015	0.0689409952949511	1-976536-C-T	rs74045046	0.426608624022583	exonic	PERM1	synonymous SNV	PERM1:ENST00000341290.6:exon4:c.G1896A:p.R632R,PERM1:ENST00000433179.3:exon2:c.G2238A:p.R746R,	Name=1.11;genehancer_id=GH01I000975;connected_gene=GC01M000971;score=550.77;connected_gene=PERM1;score=14.82;connected_gene=ENSG00000272512;score=14.43;connected_gene=ISG15;score=11.60;connected_gene=LINC01786;score=11.48;connected_gene=ENSG00000240731;score=9.82;connected_gene=HES4;score=5.11;connected_gene=CDK11A;score=5.00;connected_gene=PLEKHN1;score=0.39	0.214925532744385	15.54	EH38D2115539	0.9017654443649834
1	978918	G	A	0.0024299065420561	0.0024299065420561	5387	0.412406164805972	0.384674851339043	-1.43696055364245	1.75310359065613	-0.467551751083983	0.570416948165471	1-978918-G-A	rs570864131	0.423445772949573	exonic	PERM1	synonymous SNV	PERM1:ENST00000341290.6:exon3:c.C1770T:p.A590A,PERM1:ENST00000433179.3:exon1:c.C2112T:p.A704A,	Name=1.11;genehancer_id=GH01I000975;connected_gene=GC01M000971;score=550.77;connected_gene=PERM1;score=14.82;connected_gene=ENSG00000272512;score=14.43;connected_gene=ISG15;score=11.60;connected_gene=LINC01786;score=11.48;connected_gene=ENSG00000240731;score=9.82;connected_gene=HES4;score=5.11;connected_gene=CDK11A;score=5.00;connected_gene=PLEKHN1;score=0.39	0.214925532744385	2.443	EH38D2115542	0.9164045983906143
1	978953	C	G	0.599083940923537	0.400916059076463	5387	0.467074949514256	0.330613424468726	14.1042632601607	19.3940606935378	0.0374984144513532	0.0515621775038173	1-978953-C-G	rs13302979	1.31519720818691	exonic	PERM1	nonsynonymous SNV	PERM1:ENST00000341290.6:exon3:c.G1735C:p.E579Q,PERM1:ENST00000433179.3:exon1:c.G2077C:p.E693Q,	Name=1.11;genehancer_id=GH01I000975;connected_gene=GC01M000971;score=550.77;connected_gene=PERM1;score=14.82;connected_gene=ENSG00000272512;score=14.43;connected_gene=ISG15;score=11.60;connected_gene=LINC01786;score=11.48;connected_gene=ENSG00000240731;score=9.82;connected_gene=HES4;score=5.11;connected_gene=CDK11A;score=5.00;connected_gene=PLEKHN1;score=0.39	0.214925532744385	3.277	EH38D2115542	0.9310026726718502
1	979139	G	A	0.0011214953271028	0.0011214953271028	5387	0.748155491456476	0.126008131996961	0.3683453840702	1.14723449451925	0.279866449683885	0.871661377667213	1-979139-G-A	rs750624982	11.0601051315653	exonic	PERM1	nonsynonymous SNV	PERM1:ENST00000341290.6:exon3:c.C1549T:p.R517W,PERM1:ENST00000433179.3:exon1:c.C1891T:p.R631W,	Name=1.11;genehancer_id=GH01I000975;connected_gene=GC01M000971;score=550.77;connected_gene=PERM1;score=14.82;connected_gene=ENSG00000272512;score=14.43;connected_gene=ISG15;score=11.60;connected_gene=LINC01786;score=11.48;connected_gene=ENSG00000240731;score=9.82;connected_gene=HES4;score=5.11;connected_gene=CDK11A;score=5.00;connected_gene=PLEKHN1;score=0.39	0.214925532744385	1.756		0.9775886695632714
1	979141	C	T	0.0006542056074766	0.0006542056074766	5387	0.460975139337772	0.336322495737374	-0.818703498852208	1.11049478278264	-0.663886139103029	0.900499503018137	1-979141-C-T	rs72891183	2.72952426510277	exonic	PERM1	nonsynonymous SNV	PERM1:ENST00000341290.6:exon3:c.G1547A:p.R516Q,PERM1:ENST00000433179.3:exon1:c.G1889A:p.R630Q,	Name=1.11;genehancer_id=GH01I000975;connected_gene=GC01M000971;score=550.77;connected_gene=PERM1;score=14.82;connected_gene=ENSG00000272512;score=14.43;connected_gene=ISG15;score=11.60;connected_gene=LINC01786;score=11.48;connected_gene=ENSG00000240731;score=9.82;connected_gene=HES4;score=5.11;connected_gene=CDK11A;score=5.00;connected_gene=PLEKHN1;score=0.39	0.214925532744385	1.749		0.929314669891911
1	979202	C	T	0.001214953271028	0.001214953271028	5387	0.117961469027742	0.928259827620158	-2.29302195508736	1.46670092737535	-1.06592115068572	0.681802255207879	1-979202-C-T	rs556313468	3.38307095275584	exonic	PERM1	nonsynonymous SNV	PERM1:ENST00000341290.6:exon3:c.G1486A:p.V496I,PERM1:ENST00000433179.3:exon1:c.G1828A:p.V610I,	Name=1.11;genehancer_id=GH01I000975;connected_gene=GC01M000971;score=550.77;connected_gene=PERM1;score=14.82;connected_gene=ENSG00000272512;score=14.43;connected_gene=ISG15;score=11.60;connected_gene=LINC01786;score=11.48;connected_gene=ENSG00000240731;score=9.82;connected_gene=HES4;score=5.11;connected_gene=CDK11A;score=5.00;connected_gene=PLEKHN1;score=0.39	0.214925532744385	7.205	EH38D2115543	0.879587446991724
1	979230	C	T	0.0201869158878505	0.0201869158878505	5387	0.471616611183952	0.326410906676017	-4.05731994113371	5.6363313527668	-0.127716268684899	0.177420371055565	1-979230-C-T	rs145616017	0.415165494717827	exonic	PERM1	synonymous SNV	PERM1:ENST00000341290.6:exon3:c.G1458A:p.A486A,PERM1:ENST00000433179.3:exon1:c.G1800A:p.A600A,	Name=1.11;genehancer_id=GH01I000975;connected_gene=GC01M000971;score=550.77;connected_gene=PERM1;score=14.82;connected_gene=ENSG00000272512;score=14.43;connected_gene=ISG15;score=11.60;connected_gene=LINC01786;score=11.48;connected_gene=ENSG00000240731;score=9.82;connected_gene=HES4;score=5.11;connected_gene=CDK11A;score=5.00;connected_gene=PLEKHN1;score=0.39	0.214925532744385	0.133	EH38D2115543	0.9318747425174987
1	979347	G	T	0.0051401869158878	0.0051401869158878	5387	0.121041706505737	0.917064962043688	4.45389879432993	2.87271213908667	0.539704606914872	0.348103099643647	1-979347-G-T	rs181798425	0.502754247523159	exonic	PERM1	synonymous SNV	PERM1:ENST00000341290.6:exon3:c.C1341A:p.R447R,PERM1:ENST00000433179.3:exon1:c.C1683A:p.R561R,	Name=1.11;genehancer_id=GH01I000975;connected_gene=GC01M000971;score=550.77;connected_gene=PERM1;score=14.82;connected_gene=ENSG00000272512;score=14.43;connected_gene=ISG15;score=11.60;connected_gene=LINC01786;score=11.48;connected_gene=ENSG00000240731;score=9.82;connected_gene=HES4;score=5.11;connected_gene=CDK11A;score=5.00;connected_gene=PLEKHN1;score=0.39	0.214925532744385	4.2	EH38D2115543	0.879587446991724
1	979389	C	T	0.0036448598130841	0.0036448598130841	5387	0.728594510245868	0.137514105368202	-0.840338255837906	2.42175372840079	-0.143282839953439	0.412923902324433	1-979389-C-T	rs572625775	0.415223533460343	exonic	PERM1	synonymous SNV	PERM1:ENST00000341290.6:exon3:c.G1299A:p.G433G,PERM1:ENST00000433179.3:exon1:c.G1641A:p.G547G,	Name=1.11;genehancer_id=GH01I000975;connected_gene=GC01M000971;score=550.77;connected_gene=PERM1;score=14.82;connected_gene=ENSG00000272512;score=14.43;connected_gene=ISG15;score=11.60;connected_gene=LINC01786;score=11.48;connected_gene=ENSG00000240731;score=9.82;connected_gene=HES4;score=5.11;connected_gene=CDK11A;score=5.00;connected_gene=PLEKHN1;score=0.39	0.214925532744385	0.231		0.9759786054022151
1	979434	A	G	0.0006542056074766	0.0006542056074766	5387	0.958390190672953	0.0184576400282293	0.0579575891752803	1.11085570796167	0.0469672367947293	0.900206924115214	1-979434-A-G	rs564850458	0.412579925636805	exonic	PERM1	synonymous SNV	PERM1:ENST00000341290.6:exon3:c.T1254C:p.T418T,PERM1:ENST00000433179.3:exon1:c.T1596C:p.T532T,	Name=1.11;genehancer_id=GH01I000975;connected_gene=GC01M000971;score=550.77;connected_gene=PERM1;score=14.82;connected_gene=ENSG00000272512;score=14.43;connected_gene=ISG15;score=11.60;connected_gene=LINC01786;score=11.48;connected_gene=ENSG00000240731;score=9.82;connected_gene=HES4;score=5.11;connected_gene=CDK11A;score=5.00;connected_gene=PLEKHN1;score=0.39	0.214925532744385	0.306		0.9972896225138255
1	979459	C	T	0.0519723312768742	0.0519723312768742	5387	0.537659949014061	0.269492313476424	5.43135189257259	8.81204488002461	0.0699446563168036	0.113481038012735	1-979459-C-T	rs34903276	6.36081784562203	exonic	PERM1	nonsynonymous SNV	PERM1:ENST00000341290.6:exon3:c.G1229A:p.R410Q,PERM1:ENST00000433179.3:exon1:c.G1571A:p.R524Q,	Name=1.11;genehancer_id=GH01I000975;connected_gene=GC01M000971;score=550.77;connected_gene=PERM1;score=14.82;connected_gene=ENSG00000272512;score=14.43;connected_gene=ISG15;score=11.60;connected_gene=LINC01786;score=11.48;connected_gene=ENSG00000240731;score=9.82;connected_gene=HES4;score=5.11;connected_gene=CDK11A;score=5.00;connected_gene=PLEKHN1;score=0.39	0.214925532744385	1.508		0.9471729434241466
1	979472	G	C	0.593364485981308	0.406635514018692	5387	0.373918381298712	0.427223185018597	17.2493594850308	19.3996646967002	0.045833658638391	0.0515472826790711	1-979472-G-C	rs13303368	2.13634612976056	exonic	PERM1	nonsynonymous SNV	PERM1:ENST00000341290.6:exon3:c.C1216G:p.Q406E,PERM1:ENST00000433179.3:exon1:c.C1558G:p.Q520E,	Name=1.11;genehancer_id=GH01I000975;connected_gene=GC01M000971;score=550.77;connected_gene=PERM1;score=14.82;connected_gene=ENSG00000272512;score=14.43;connected_gene=ISG15;score=11.60;connected_gene=LINC01786;score=11.48;connected_gene=ENSG00000240731;score=9.82;connected_gene=HES4;score=5.11;connected_gene=CDK11A;score=5.00;connected_gene=PLEKHN1;score=0.39	0.214925532744385	0.45		0.9064355887511979
1	979496	T	C	0.974107309777528	0.0258926902224715	5387	0.0572406338366383	1.24229556585862	11.6067755733177	6.10411041227648	0.311506293869212	0.163824035356375	1-979496-T-C	rs13302983	7.7096659987133	exonic	PERM1	nonsynonymous SNV	PERM1:ENST00000341290.6:exon3:c.A1192G:p.S398G,PERM1:ENST00000433179.3:exon1:c.A1534G:p.S512G,	Name=1.11;genehancer_id=GH01I000975;connected_gene=GC01M000971;score=550.77;connected_gene=PERM1;score=14.82;connected_gene=ENSG00000272512;score=14.43;connected_gene=ISG15;score=11.60;connected_gene=LINC01786;score=11.48;connected_gene=ENSG00000240731;score=9.82;connected_gene=HES4;score=5.11;connected_gene=CDK11A;score=5.00;connected_gene=PLEKHN1;score=0.39	0.214925532744385	1.166		0.8426185729673641
1	979515	G	A	0.0004672897196261	0.0004672897196261	5387	0.28230742619971	0.549277697428229	-0.857196459580974	0.79728055735789	-1.34852195584586	1.25426362247425	1-979515-G-A	rs981441147	0.426948738128362	exonic	PERM1	synonymous SNV	PERM1:ENST00000341290.6:exon3:c.C1173T:p.R391R,PERM1:ENST00000433179.3:exon1:c.C1515T:p.R505R,	Name=1.11;genehancer_id=GH01I000975;connected_gene=GC01M000971;score=550.77;connected_gene=PERM1;score=14.82;connected_gene=ENSG00000272512;score=14.43;connected_gene=ISG15;score=11.60;connected_gene=LINC01786;score=11.48;connected_gene=ENSG00000240731;score=9.82;connected_gene=HES4;score=5.11;connected_gene=CDK11A;score=5.00;connected_gene=PLEKHN1;score=0.39	0.214925532744385	0.259		0.8870194952887136
1	979560	T	C	0.578130841121495	0.421869158878505	5387	0.58339198903543	0.23403953877547	10.6896440766612	19.4911125076512	0.0281377902841963	0.0513054347004284	1-979560-T-C	rs13303033	0.405956403328587	exonic	PERM1	synonymous SNV	PERM1:ENST00000341290.6:exon3:c.A1128G:p.A376A,PERM1:ENST00000433179.3:exon1:c.A1470G:p.A490A,	Name=1.11;genehancer_id=GH01I000975;connected_gene=GC01M000971;score=550.77;connected_gene=PERM1;score=14.82;connected_gene=ENSG00000272512;score=14.43;connected_gene=ISG15;score=11.60;connected_gene=LINC01786;score=11.48;connected_gene=ENSG00000240731;score=9.82;connected_gene=HES4;score=5.11;connected_gene=CDK11A;score=5.00;connected_gene=PLEKHN1;score=0.39	0.214925532744385	1.471		0.9552533269664814
1	979645	G	A	0.0007476635514018	0.0007476635514018	5387	0.465121886847792	0.332433223779009	0.852677828765598	1.16734981151946	0.625724176773195	0.856641248520325	1-979645-G-A	rs541767076	3.56340041671826	exonic	PERM1	nonsynonymous SNV	PERM1:ENST00000341290.6:exon3:c.C1043T:p.T348I,PERM1:ENST00000433179.3:exon1:c.C1385T:p.T462I,	Name=1.11;genehancer_id=GH01I000975;connected_gene=GC01M000971;score=550.77;connected_gene=PERM1;score=14.82;connected_gene=ENSG00000272512;score=14.43;connected_gene=ISG15;score=11.60;connected_gene=LINC01786;score=11.48;connected_gene=ENSG00000240731;score=9.82;connected_gene=HES4;score=5.11;connected_gene=CDK11A;score=5.00;connected_gene=PLEKHN1;score=0.39	0.214925532744385	0.164	EH38D2115544	0.9305423074191924
1	979668	G	A	0.0045794392523365	0.0045794392523365	5387	0.537843731624468	0.269343888555555	1.63669133190647	2.65663456740586	0.231901278955044	0.376416091346909	1-979668-G-A	rs527439217	0.412070330837225	exonic	PERM1	synonymous SNV	PERM1:ENST00000341290.6:exon3:c.C1020T:p.A340A,PERM1:ENST00000433179.3:exon1:c.C1362T:p.A454A,	Name=1.11;genehancer_id=GH01I000975;connected_gene=GC01M000971;score=550.77;connected_gene=PERM1;score=14.82;connected_gene=ENSG00000272512;score=14.43;connected_gene=ISG15;score=11.60;connected_gene=LINC01786;score=11.48;connected_gene=ENSG00000240731;score=9.82;connected_gene=HES4;score=5.11;connected_gene=CDK11A;score=5.00;connected_gene=PLEKHN1;score=0.39	0.214925532744385	0.903	EH38D2115544	0.9472201956431653
1	979831	G	A	0.0010280373831775	0.0010280373831775	5387	0.692791661933962	0.159397347892934	-0.534232124384306	1.35224876342195	-0.292157347883737	0.73950890328007	1-979831-G-A	rs577120404	5.16682750525613	exonic	PERM1	nonsynonymous SNV	PERM1:ENST00000341290.6:exon3:c.C857T:p.A286V,PERM1:ENST00000433179.3:exon1:c.C1199T:p.A400V,	Name=1.11;genehancer_id=GH01I000975;connected_gene=GC01M000971;score=550.77;connected_gene=PERM1;score=14.82;connected_gene=ENSG00000272512;score=14.43;connected_gene=ISG15;score=11.60;connected_gene=LINC01786;score=11.48;connected_gene=ENSG00000240731;score=9.82;connected_gene=HES4;score=5.11;connected_gene=CDK11A;score=5.00;connected_gene=PLEKHN1;score=0.39	0.214925532744385	12.26	EH38D2115544	0.97137941086125
1	979847	A	G	0.97392523364486	0.0260747663551402	5387	0.0641303930905369	1.19293609804428	11.3314856551173	6.12091793794578	0.302450104762931	0.163374188338752	1-979847-A-G	rs13303355	0.406252379009427	exonic	PERM1	synonymous SNV	PERM1:ENST00000341290.6:exon3:c.T841C:p.L281L,PERM1:ENST00000433179.3:exon1:c.T1183C:p.L395L,	Name=1.11;genehancer_id=GH01I000975;connected_gene=GC01M000971;score=550.77;connected_gene=PERM1;score=14.82;connected_gene=ENSG00000272512;score=14.43;connected_gene=ISG15;score=11.60;connected_gene=LINC01786;score=11.48;connected_gene=ENSG00000240731;score=9.82;connected_gene=HES4;score=5.11;connected_gene=CDK11A;score=5.00;connected_gene=PLEKHN1;score=0.39	0.214925532744385	4.138		0.8523076683224795
1	979884	G	A	0.0072897196261682	0.0072897196261682	5387	0.300732092415292	0.521820223994003	3.69161387860092	3.56724294921471	0.290102114017745	0.280328537819422	1-979884-G-A	rs113243246	0.410857699125572	exonic	PERM1	synonymous SNV	PERM1:ENST00000341290.6:exon3:c.C804T:p.S268S,PERM1:ENST00000433179.3:exon1:c.C1146T:p.S382S,	Name=1.11;genehancer_id=GH01I000975;connected_gene=GC01M000971;score=550.77;connected_gene=PERM1;score=14.82;connected_gene=ENSG00000272512;score=14.43;connected_gene=ISG15;score=11.60;connected_gene=LINC01786;score=11.48;connected_gene=ENSG00000240731;score=9.82;connected_gene=HES4;score=5.11;connected_gene=CDK11A;score=5.00;connected_gene=PLEKHN1;score=0.39	0.214925532744385	0.034		0.88979949905552
1	980007	C	T	0.0004672897196261	0.0004672897196261	5387	0.233830795416055	0.631098293009386	-1.02970276656815	0.864897634672513	-1.37651979392589	1.15620619124325	1-980007-C-T	rs758662102	0.410435030742046	exonic	PERM1	synonymous SNV	PERM1:ENST00000341290.6:exon3:c.G681A:p.T227T,PERM1:ENST00000433179.3:exon1:c.G1023A:p.T341T,		0.214925532744385	5.004	EH38D2115545	0.8816944081323591
1	980234	T	A	0.0023364485981308	0.0023364485981308	5387	0.839787246294327	0.0758307252042192	0.381048092128556	1.88483128129917	0.107259268249173	0.530551466288654	1-980234-T-A	rs186435690	7.32773106753802	exonic	PERM1	nonsynonymous SNV	PERM1:ENST00000341290.6:exon3:c.A454T:p.T152S,PERM1:ENST00000433179.3:exon1:c.A796T:p.T266S,		0.214925532744385	1.616	EH38D2115545	0.987367804624001
1	980289	G	A	0.006822429906542	0.006822429906542	5387	0.304184592253351	0.516862787879392	-3.27892102228923	3.19116075740269	-0.321983480628227	0.313365598295307	1-980289-G-A	rs147218770	0.423258190320752	exonic	PERM1	synonymous SNV	PERM1:ENST00000341290.6:exon3:c.C399T:p.D133D,PERM1:ENST00000433179.3:exon1:c.C741T:p.D247D,		0.214925532744385	1.892	EH38D2115545	0.8905251129285247
1	980388	A	G	0.0044859813084112	0.0044859813084112	5387	0.668520983164386	0.174884956794683	-1.15271363539287	2.69213178929474	-0.159048214428094	0.37145284045027	1-980388-A-G	rs568513607	0.414168908489802	exonic	PERM1	synonymous SNV	PERM1:ENST00000341290.6:exon3:c.T300C:p.P100P,PERM1:ENST00000433179.3:exon1:c.T642C:p.P214P,		0.214925532744385	4.446		0.9683953971906334
1	980766	A	G	0.0004672897196261	0.0004672897196261	5387	0.674655542523614	0.170917907412237	-0.345082136696036	0.822079840182012	-0.510616074044583	1.21642686162769	1-980766-A-G	rs767587528	13.4167484429846	exonic	PERM1	synonymous SNV	PERM1:ENST00000433179.3:exon1:c.T264C:p.S88S,		16.0957688721632	14.06	EH38D2115546	0.9690825692407405
1	980796	G	GTCC	0.0004672897196261	0.0004672897196261	5387	0.755276198579434	0.121894201240191	0.240411826252122	0.771317326163233	0.404100747119238	1.29648325803117	1-980796-G-GTCC			exonic	PERM1	nonframeshift insertion	PERM1:ENST00000433179.3:exon1:c.233_234insGGA:p.D78delinsED,			4.652	EH38D2115546	0.9783916833968334
1	999205	C	A	0.0009345794392523	0.0009345794392523	5387	0.997527768539511	0.001075005861141	0.0036786751705402	1.18724863474139	0.0026098051472751	0.842283554377659	1-999205-C-A	rs746170331	3.35269314542709	exonic	HES4	nonsynonymous SNV	HES4:ENST00000304952.10:exon4:c.G520T:p.A174S,HES4:ENST00000428771.6:exon3:c.G598T:p.A200S,HES4:ENST00000484667.2:exon3:c.G424T:p.A142S,	Name=2.33;genehancer_id=GH01I000998;connected_gene=ISG15;score=562.05;connected_gene=HES4;score=550.77;connected_gene=ATAD3B;score=34.58;connected_gene=ENSG00000230092;score=32.50;connected_gene=WASH7P;score=31.91;connected_gene=INTS11;score=31.54;connected_gene=ENSG00000272512;score=30.87;connected_gene=LINC01786;score=30.68;connected_gene=CCNL2;score=30.53;connected_gene=ENSG00000272455;score=3…	0.214925532744385	4.832	EH38D2115576	0.9998539190405485
1	999304	C	G	0.0019626168224299	0.0019626168224299	5387	0.682246315666652	0.166058800971314	0.703457867212784	1.71826643721148	0.238263258393247	0.581981919883664	1-999304-C-G	rs749614612	10.3720704748168	exonic	HES4	nonsynonymous SNV	HES4:ENST00000304952.10:exon4:c.G421C:p.G141R,HES4:ENST00000428771.6:exon3:c.G499C:p.G167R,HES4:ENST00000484667.2:exon3:c.G325C:p.G109R,	Name=2.33;genehancer_id=GH01I000998;connected_gene=ISG15;score=562.05;connected_gene=HES4;score=550.77;connected_gene=ATAD3B;score=34.58;connected_gene=ENSG00000230092;score=32.50;connected_gene=WASH7P;score=31.91;connected_gene=INTS11;score=31.54;connected_gene=ENSG00000272512;score=30.87;connected_gene=LINC01786;score=30.68;connected_gene=CCNL2;score=30.53;connected_gene=ENSG00000272455;score=3…	0.214925532744385	18.92	EH38D2115576	0.9702288024850206
1	999390	G	A	0.0013084112149532	0.0013084112149532	5387	0.872080588895843	0.0594433800954424	-0.228114050319772	1.41671431775518	-0.113654718250178	0.705858610636848	1-999390-G-A	rs201391049	20.4990571735243	exonic	HES4	nonsynonymous SNV	HES4:ENST00000304952.10:exon4:c.C335T:p.A112V,HES4:ENST00000428771.6:exon3:c.C413T:p.A138V,HES4:ENST00000484667.2:exon3:c.C239T:p.A80V,	Name=2.33;genehancer_id=GH01I000998;connected_gene=ISG15;score=562.05;connected_gene=HES4;score=550.77;connected_gene=ATAD3B;score=34.58;connected_gene=ENSG00000230092;score=32.50;connected_gene=WASH7P;score=31.91;connected_gene=INTS11;score=31.54;connected_gene=ENSG00000272512;score=30.87;connected_gene=LINC01786;score=30.68;connected_gene=CCNL2;score=30.53;connected_gene=ENSG00000272455;score=3…	0.214925532744385	25.2	EH38D2115576	0.9899420512403055
1	999421	C	T	0.0006542056074766	0.0006542056074766	5387	0.436604336778944	0.359911954770237	-0.728339176908429	0.936240711628673	-0.830918879443381	1.06810138416264	1-999421-C-T	rs200512735	10.4910443945138	exonic	HES4	nonsynonymous SNV	HES4:ENST00000304952.10:exon4:c.G304A:p.A102T,HES4:ENST00000428771.6:exon3:c.G382A:p.A128T,HES4:ENST00000484667.2:exon3:c.G208A:p.A70T,	Name=2.33;genehancer_id=GH01I000998;connected_gene=ISG15;score=562.05;connected_gene=HES4;score=550.77;connected_gene=ATAD3B;score=34.58;connected_gene=ENSG00000230092;score=32.50;connected_gene=WASH7P;score=31.91;connected_gene=INTS11;score=31.54;connected_gene=ENSG00000272512;score=30.87;connected_gene=LINC01786;score=30.68;connected_gene=CCNL2;score=30.53;connected_gene=ENSG00000272455;score=3…	0.214925532744385	8.704	EH38D2115576	0.9235678188770601
1	999709	C	G	0.0005607476635514	0.0005607476635514	5387	0.331368282690736	0.479689062940224	-1.03530783231596	1.06583162854292	-0.911364886762274	0.938234495224243	1-999709-C-G	rs144493256	20.975700730629	exonic	HES4	nonsynonymous SNV	HES4:ENST00000304952.10:exon2:c.G187C:p.D63H,HES4:ENST00000428771.6:exon1:c.G265C:p.D89H,	Name=2.33;genehancer_id=GH01I000998;connected_gene=ISG15;score=562.05;connected_gene=HES4;score=550.77;connected_gene=ATAD3B;score=34.58;connected_gene=ENSG00000230092;score=32.50;connected_gene=WASH7P;score=31.91;connected_gene=INTS11;score=31.54;connected_gene=ENSG00000272512;score=30.87;connected_gene=LINC01786;score=30.68;connected_gene=CCNL2;score=30.53;connected_gene=ENSG00000272455;score=3…	0.214925532744385	25.7	EH38D2115577	0.8952691392101638
1	999842	C	A	0.575247709852309	0.424752290147691	5387	0.696590914163294	0.157022194469339	7.5409400448418	19.339389541406	0.0201622950336658	0.0517079403079908	1-999842-C-A	rs2298214	3.05389770155923	exonic	HES4	nonsynonymous SNV	HES4:ENST00000428771.6:exon1:c.G132T:p.R44S,	Name=2.33;genehancer_id=GH01I000998;connected_gene=ISG15;score=562.05;connected_gene=HES4;score=550.77;connected_gene=ATAD3B;score=34.58;connected_gene=ENSG00000230092;score=32.50;connected_gene=WASH7P;score=31.91;connected_gene=INTS11;score=31.54;connected_gene=ENSG00000272512;score=30.87;connected_gene=LINC01786;score=30.68;connected_gene=CCNL2;score=30.53;connected_gene=ENSG00000272455;score=3…	0.214925532744385	6.033		0.9718914973222015
1	1014217	C	T	0.0107476635514019	0.0107476635514019	5387	0.0343231832977517	1.46441244038812	-8.65082561293693	4.08780056307247	-0.517699993013809	0.244630329824208	1-1014217-C-T	rs61766284	1.1063524525202	exonic	ISG15	synonymous SNV	ISG15:ENST00000624652.1:exon3:c.C213T:p.D71D,ISG15:ENST00000649529.1:exon2:c.C237T:p.D79D,ISG15:ENST00000624697.4:exon3:c.C213T:p.D71D,	Name=2.24;genehancer_id=GH01I001012;connected_gene=ISG15;score=566.86;connected_gene=ENSG00000224969;score=550.77;connected_gene=ENSG00000272512;score=22.78;connected_gene=AGRN;score=0.44	0.214925532744385	0.276	EH38D2115607	0.7938545101372187
1	1014228	G	A	0.397831370349598	0.397831370349598	5387	0.936600126141737	0.028445788062954	-1.52275504410055	19.1436140013279	-0.0041551067803192	0.0522367406661372	1-1014228-G-A	rs1921	13.0110157483163	exonic	ISG15	nonsynonymous SNV	ISG15:ENST00000624652.1:exon3:c.G224A:p.S75N,ISG15:ENST00000649529.1:exon2:c.G248A:p.S83N,ISG15:ENST00000624697.4:exon3:c.G224A:p.S75N,	Name=2.24;genehancer_id=GH01I001012;connected_gene=ISG15;score=566.86;connected_gene=ENSG00000224969;score=550.77;connected_gene=ENSG00000272512;score=22.78;connected_gene=AGRN;score=0.44	0.214925532744385	5.397		0.9960814711124001
1	1014274	A	G	0.955310396409873	0.0446896035901271	5387	0.153153381337768	0.814873410348607	11.7003238049732	8.19074357810695	0.174401903608013	0.122089037517046	1-1014274-A-G	rs8997	0.423342557144806	exonic	ISG15	synonymous SNV	ISG15:ENST00000624652.1:exon3:c.A270G:p.V90V,ISG15:ENST00000649529.1:exon2:c.A294G:p.V98V,ISG15:ENST00000624697.4:exon3:c.A270G:p.V90V,	Name=2.24;genehancer_id=GH01I001012;connected_gene=ISG15;score=566.86;connected_gene=ENSG00000224969;score=550.77;connected_gene=ENSG00000272512;score=22.78;connected_gene=AGRN;score=0.44	0.214925532744385	3.069		0.8804261515479223
1	1014451	C	T	0.0007476635514018	0.0007476635514018	5387	0.64539337522201	0.190175496817597	-0.477821187674755	1.03835537022913	-0.443173084992091	0.96306142258342	1-1014451-C-T	rs116002608	0.414743308534986	exonic	ISG15	synonymous SNV	ISG15:ENST00000649529.1:exon2:c.C471T:p.G157G,ISG15:ENST00000624697.4:exon3:c.C447T:p.G149G,	Name=2.24;genehancer_id=GH01I001012;connected_gene=ISG15;score=566.86;connected_gene=ENSG00000224969;score=550.77;connected_gene=ENSG00000272512;score=22.78;connected_gene=AGRN;score=0.44	0.214925532744385	1.632	EH38D2115608	0.9646972484181601
1	1020216	C	G	0.0018691588785047	0.0018691588785047	5387	0.724947269636815	0.139693581482241	0.638909811252749	1.81583448662893	0.193770222186827	0.550710985700292	1-1020216-C-G	rs764659938	6.54512568327908	exonic	AGRN	nonsynonymous SNV	AGRN:ENST00000379370.7:exon1:c.C44G:p.P15R,	Name=2.49;genehancer_id=GH01I001019;connected_gene=AGRN;score=565.92;connected_gene=ENSG00000272512;score=20.53;connected_gene=PLEKHN1;score=5.59;connected_gene=C1orf159;score=2.37;connected_gene=UBE2J2;score=2.01;connected_gene=DVL1;score=1.99;connected_gene=CPTP;score=1.95;connected_gene=ISG15;score=1.80;connected_gene=PUSL1;score=1.69;connected_gene=NOC2L;score=1.67;connected_gene=AURKAIP1;sco…	0.214925532744385	20.2		0.9754909746071441
1	1020217	G	T	0.345211372989151	0.345211372989151	5387	0.898657458297045	0.04640581696536	-2.38008472434789	18.688219106623	-0.0068148544146447	0.0535096466011363	1-1020217-G-T	rs115173026	0.410276437524798	exonic	AGRN	synonymous SNV	AGRN:ENST00000379370.7:exon1:c.G45T:p.P15P,	Name=2.49;genehancer_id=GH01I001019;connected_gene=AGRN;score=565.92;connected_gene=ENSG00000272512;score=20.53;connected_gene=PLEKHN1;score=5.59;connected_gene=C1orf159;score=2.37;connected_gene=UBE2J2;score=2.01;connected_gene=DVL1;score=1.99;connected_gene=CPTP;score=1.95;connected_gene=ISG15;score=1.80;connected_gene=PUSL1;score=1.69;connected_gene=NOC2L;score=1.67;connected_gene=AURKAIP1;sco…	0.214925532744385	12.5		0.9922595346051604
1	1020239	G	C	0.0075700934579439	0.0075700934579439	5387	0.790621297239251	0.102031491094857	0.898173626539366	3.38290167725157	0.0784840756657202	0.295604216558977	1-1020239-G-C	rs201073369	2.33802308635973	exonic	AGRN	nonsynonymous SNV	AGRN:ENST00000379370.7:exon1:c.G67C:p.V23L,	Name=2.49;genehancer_id=GH01I001019;connected_gene=AGRN;score=565.92;connected_gene=ENSG00000272512;score=20.53;connected_gene=PLEKHN1;score=5.59;connected_gene=C1orf159;score=2.37;connected_gene=UBE2J2;score=2.01;connected_gene=DVL1;score=1.99;connected_gene=CPTP;score=1.95;connected_gene=ISG15;score=1.80;connected_gene=PUSL1;score=1.69;connected_gene=NOC2L;score=1.67;connected_gene=AURKAIP1;sco…	0.214925532744385	14.97	EH38D2115618	0.9816923078497991
1	1020344	G	A	0.0005607476635514	0.0005607476635514	5387	0.941664314893124	0.0261038871980609	-0.0658647939189368	0.900060335087526	-0.0813036589986146	1.11103662834198	1-1020344-G-A	rs750933418	17.007945859297	exonic	AGRN	nonsynonymous SNV	AGRN:ENST00000379370.7:exon1:c.G172A:p.D58N,	Name=2.49;genehancer_id=GH01I001019;connected_gene=AGRN;score=565.92;connected_gene=ENSG00000272512;score=20.53;connected_gene=PLEKHN1;score=5.59;connected_gene=C1orf159;score=2.37;connected_gene=UBE2J2;score=2.01;connected_gene=DVL1;score=1.99;connected_gene=CPTP;score=1.95;connected_gene=ISG15;score=1.80;connected_gene=PUSL1;score=1.69;connected_gene=NOC2L;score=1.67;connected_gene=AURKAIP1;sco…	0.214925532744385	31.0	EH38D2115618	0.9961402299378026
1	1022260	C	T	0.0142990654205607	0.0142990654205607	5387	0.178928257362397	0.7473210677754	6.27987096400363	4.6723066249117	0.287665677754853	0.214027049224086	1-1022260-C-T	rs6657048	0.410865359162967	exonic	AGRN	synonymous SNV	AGRN:ENST00000379370.7:exon2:c.C261T:p.D87D,	Name=2.49;genehancer_id=GH01I001019;connected_gene=AGRN;score=565.92;connected_gene=ENSG00000272512;score=20.53;connected_gene=PLEKHN1;score=5.59;connected_gene=C1orf159;score=2.37;connected_gene=UBE2J2;score=2.01;connected_gene=DVL1;score=1.99;connected_gene=CPTP;score=1.95;connected_gene=ISG15;score=1.80;connected_gene=PUSL1;score=1.69;connected_gene=NOC2L;score=1.67;connected_gene=AURKAIP1;sco…	0.214925532744385	6.198		0.881064863565476
1	1040744	CAAG	C	0.0011214953271028	0.0011214953271028	5387	0.91118299195509	0.0403943953479526	0.15694279699823	1.40697192122023	0.0792812570511715	0.710746238014989	1-1040744-CAAG-C	rs749209897		exonic	AGRN	nonframeshift deletion	AGRN:ENST00000379370.7:exon4:c.592_594del:p.198_198del,AGRN:ENST00000652369.1:exon3:c.277_279del:p.93_93del,AGRN:ENST00000620552.4:exon4:c.178_180del:p.60_60del,AGRN:ENST00000651234.1:exon3:c.277_279del:p.93_93del,	Name=1.25;genehancer_id=GH01I001038;connected_gene=CDK11A;score=18.33;connected_gene=ENSG00000230092;score=18.03;connected_gene=UBE2J2;score=17.36;connected_gene=ATAD3B;score=16.55;connected_gene=INTS11;score=13.59;connected_gene=ENSG00000237094;score=13.35;connected_gene=CDK11B;score=12.90;connected_gene=PERM1;score=12.09;connected_gene=PLEKHN1;score=12.06;connected_gene=CCNL2;score=12.04;connec…		21.9	EH38D2115653	0.9936391421633344
1	1041174	C	G	0.0016825574873807	0.0016825574873807	5387	0.47790945140413	0.320654380544133	-1.15664698635399	1.62984020484523	-0.435422409873002	0.613557081870464	1-1041174-C-G	rs191270495	0.571659544132772	exonic	AGRN	synonymous SNV	AGRN:ENST00000620552.4:exon5:c.C315G:p.G105G,AGRN:ENST00000652369.1:exon4:c.C414G:p.G138G,AGRN:ENST00000379370.7:exon5:c.C729G:p.G243G,AGRN:ENST00000651234.1:exon4:c.C414G:p.G138G,	Name=1.25;genehancer_id=GH01I001038;connected_gene=CDK11A;score=18.33;connected_gene=ENSG00000230092;score=18.03;connected_gene=UBE2J2;score=17.36;connected_gene=ATAD3B;score=16.55;connected_gene=INTS11;score=13.59;connected_gene=ENSG00000237094;score=13.35;connected_gene=CDK11B;score=12.90;connected_gene=PERM1;score=12.09;connected_gene=PLEKHN1;score=12.06;connected_gene=CCNL2;score=12.04;connec…	0.214925532744385	6.579	EH38D2115654	0.9333406537047527
1	1041218	C	T	0.0016822429906542	0.0016822429906542	5387	0.487486062579208	0.312037796440253	-1.12747740180108	1.62387528246895	-0.427565350715703	0.615810838920828	1-1041218-C-T	rs200607541	18.3096998997532	exonic	AGRN	nonsynonymous SNV	AGRN:ENST00000620552.4:exon5:c.C359T:p.T120I,AGRN:ENST00000652369.1:exon4:c.C458T:p.T153I,AGRN:ENST00000379370.7:exon5:c.C773T:p.T258I,AGRN:ENST00000651234.1:exon4:c.C458T:p.T153I,	Name=1.25;genehancer_id=GH01I001038;connected_gene=CDK11A;score=18.33;connected_gene=ENSG00000230092;score=18.03;connected_gene=UBE2J2;score=17.36;connected_gene=ATAD3B;score=16.55;connected_gene=INTS11;score=13.59;connected_gene=ENSG00000237094;score=13.35;connected_gene=CDK11B;score=12.90;connected_gene=PERM1;score=12.09;connected_gene=PLEKHN1;score=12.06;connected_gene=CCNL2;score=12.04;connec…	0.214925532744385	24.1	EH38D2115654	0.9359605261137877
1	1041648	G	T	0.0026168224299065	0.0026168224299065	5387	0.880818575302266	0.0551135352417879	0.301909717996827	2.01364959234004	0.074457644922932	0.496610732971626	1-1041648-G-T	rs138031468	9.39580430522754	exonic	AGRN	nonsynonymous SNV	AGRN:ENST00000620552.4:exon6:c.G709T:p.A237S,AGRN:ENST00000652369.1:exon5:c.G808T:p.A270S,AGRN:ENST00000379370.7:exon6:c.G1123T:p.A375S,AGRN:ENST00000651234.1:exon5:c.G808T:p.A270S,	Name=1.25;genehancer_id=GH01I001038;connected_gene=CDK11A;score=18.33;connected_gene=ENSG00000230092;score=18.03;connected_gene=UBE2J2;score=17.36;connected_gene=ATAD3B;score=16.55;connected_gene=INTS11;score=13.59;connected_gene=ENSG00000237094;score=13.35;connected_gene=CDK11B;score=12.90;connected_gene=PERM1;score=12.09;connected_gene=PLEKHN1;score=12.06;connected_gene=CCNL2;score=12.04;connec…	0.214925532744385	17.27		0.9907744405270116
1	1043288	G	A	0.0014953271028037	0.0014953271028037	5387	0.48178105839004	0.317150278639029	-1.08150161961442	1.53744500928194	-0.45753886662493	0.650429767544691	1-1043288-G-A	rs147346337	0.412432354594035	exonic	AGRN	synonymous SNV	AGRN:ENST00000620552.4:exon8:c.G1020A:p.T340T,AGRN:ENST00000652369.1:exon7:c.G1119A:p.T373T,AGRN:ENST00000379370.7:exon8:c.G1434A:p.T478T,AGRN:ENST00000651234.1:exon7:c.G1119A:p.T373T,		0.214925532744385	0.067		0.9342870228066482
1	1043382	G	A	0.015233644859813	0.015233644859813	5387	0.754852352389358	0.122137987196348	1.53682624321457	4.92181908385482	0.0634415048902969	0.203176911414791	1-1043382-G-A	rs138288952	19.5021042411926	exonic	AGRN	nonsynonymous SNV	AGRN:ENST00000620552.4:exon8:c.G1114A:p.G372S,AGRN:ENST00000652369.1:exon7:c.G1213A:p.G405S,AGRN:ENST00000379370.7:exon8:c.G1528A:p.G510S,AGRN:ENST00000651234.1:exon7:c.G1213A:p.G405S,		0.214925532744385	23.2		0.9783311772775813
1	1043594	G	A	0.0089719626168224	0.0089719626168224	5387	0.874937339019653	0.0580230490262004	0.56334983076982	3.5793196930896	0.0439720981241104	0.279382699994819	1-1043594-G-A	rs79016973	23.8926560720159	exonic	AGRN	nonsynonymous SNV	AGRN:ENST00000620552.4:exon9:c.G1246A:p.V416M,AGRN:ENST00000652369.1:exon8:c.G1345A:p.V449M,AGRN:ENST00000379370.7:exon9:c.G1660A:p.V554M,AGRN:ENST00000651234.1:exon8:c.G1345A:p.V449M,		0.214925532744385	25.8		0.9902189083484807
1	1044017	G	A	0.0086915887850467	0.0086915887850467	5387	0.439945406284135	0.356601212651498	-2.85948139161199	3.70262258495551	-0.208577944340338	0.2700788365693	1-1044017-G-A	rs143324306	21.5231428667345	exonic	AGRN	nonsynonymous SNV	AGRN:ENST00000620552.4:exon10:c.G1579A:p.E527K,AGRN:ENST00000652369.1:exon9:c.G1678A:p.E560K,AGRN:ENST00000379370.7:exon10:c.G1993A:p.E665K,AGRN:ENST00000651234.1:exon9:c.G1678A:p.E560K,		0.214925532744385	25.0		0.9247943265925905
1	1044137	T	A	0.0006542056074766	0.0006542056074766	5387	0.0193144043670191	1.71411868043169	2.39057814201252	1.02187376180581	2.28933025628432	0.978594457922913	1-1044137-T-A	rs144713799	0.412010603602429	exonic	AGRN	synonymous SNV	AGRN:ENST00000620552.4:exon11:c.T1614A:p.S538S,AGRN:ENST00000652369.1:exon10:c.T1713A:p.S571S,AGRN:ENST00000379370.7:exon11:c.T2028A:p.S676S,AGRN:ENST00000651234.1:exon10:c.T1713A:p.S571S,		0.214925532744385	3.013		0.737993289914678
1	1044176	G	A	0.0032710280373832	0.0032710280373832	5387	0.287492094794884	0.54137409265839	2.38934163666571	2.24638319851144	0.473489733432858	0.445160024639895	1-1044176-G-A	rs139886237	0.417010225607162	exonic	AGRN	synonymous SNV	AGRN:ENST00000620552.4:exon11:c.G1653A:p.Q551Q,AGRN:ENST00000652369.1:exon10:c.G1752A:p.Q584Q,AGRN:ENST00000379370.7:exon11:c.G2067A:p.Q689Q,AGRN:ENST00000651234.1:exon10:c.G1752A:p.Q584Q,		0.214925532744385	1.541		0.8877380208344274
1	1044214	C	T	0.0008411214953271	0.0008411214953271	5387	0.868802603151748	0.0610788864974637	-0.200395079563277	1.2131949176533	-0.136152584353069	0.824269855938992	1-1044214-C-T	rs149814455	15.0177624155118	exonic	AGRN	nonsynonymous SNV	AGRN:ENST00000620552.4:exon11:c.C1691T:p.P564L,AGRN:ENST00000652369.1:exon10:c.C1790T:p.P597L,AGRN:ENST00000379370.7:exon11:c.C2105T:p.P702L,AGRN:ENST00000651234.1:exon10:c.C1790T:p.P597L,		0.214925532744385	20.1		0.989778150667777
1	1044368	A	T	0.0397270517853805	0.0397270517853805	5387	0.699333520935842	0.155315654358706	2.96900114253833	7.68732545889128	0.0502411796865048	0.130084254315444	1-1044368-A-T	rs113288277	21.4782122302657	exonic	AGRN	nonsynonymous SNV	AGRN:ENST00000620552.4:exon12:c.A1769T:p.E590V,AGRN:ENST00000652369.1:exon11:c.A1868T:p.E623V,AGRN:ENST00000379370.7:exon12:c.A2183T:p.E728V,AGRN:ENST00000651234.1:exon11:c.A1868T:p.E623V,		0.214925532744385	29.1		0.9721195224363556
1	1045444	G	C	0.0017757009345794	0.0017757009345794	5387	0.438435561537615	0.358094227440662	-1.28974335467682	1.66453353171493	-0.465498410267603	0.600768912699358	1-1045444-G-C	rs112039851	0.4158601989538	exonic	AGRN	synonymous SNV	AGRN:ENST00000620552.4:exon14:c.G2043C:p.G681G,AGRN:ENST00000652369.1:exon13:c.G2142C:p.G714G,AGRN:ENST00000379370.7:exon14:c.G2457C:p.G819G,AGRN:ENST00000651234.1:exon13:c.G2142C:p.G714G,		0.214925532744385	5.656		0.9242223178928195
1	1045488	G	A	0.0014953271028037	0.0014953271028037	5387	0.003905117141626	2.40836593407893	4.72828708746417	1.63850855738985	1.76119080722674	0.610311124400231	1-1045488-G-A	rs146243145	20.7365010519521	exonic	AGRN	nonsynonymous SNV	AGRN:ENST00000620552.4:exon14:c.G2087A:p.R696Q,AGRN:ENST00000652369.1:exon13:c.G2186A:p.R729Q,AGRN:ENST00000379370.7:exon14:c.G2501A:p.R834Q,AGRN:ENST00000651234.1:exon13:c.G2186A:p.R729Q,		0.214925532744385	29.2		0.5598629367595321
1	1045523	C	T	0.0006542056074766	0.0006542056074766	5387	0.877139952942148	0.0569311068149478	-0.147222000674876	0.952302497334007	-0.162339000901668	1.05008650381525	1-1045523-C-T	rs138248828	19.3052765225791	exonic	AGRN	nonsynonymous SNV	AGRN:ENST00000620552.4:exon14:c.C2122T:p.P708S,AGRN:ENST00000652369.1:exon13:c.C2221T:p.P741S,AGRN:ENST00000379370.7:exon14:c.C2536T:p.P846S,AGRN:ENST00000651234.1:exon13:c.C2221T:p.P741S,		0.214925532744385	24.9		0.9905256841483198
1	1045751	A	G	0.0017757009345794	0.0017757009345794	5387	0.438435561537615	0.358094227440662	-1.28974335467682	1.66453353171493	-0.465498410267603	0.600768912699358	1-1045751-A-G	rs9697293	3.20893879185798	exonic	AGRN	nonsynonymous SNV	AGRN:ENST00000620552.4:exon15:c.A2141G:p.Q714R,AGRN:ENST00000652369.1:exon14:c.A2240G:p.Q747R,AGRN:ENST00000379370.7:exon15:c.A2555G:p.Q852R,AGRN:ENST00000651234.1:exon14:c.A2240G:p.Q747R,		0.214925532744385	4.231		0.9242223178928195
1	1045973	C	T	0.0031775700934579	0.0031775700934579	5387	0.456841516125335	0.34023443583739	1.66564754531755	2.23859971013744	0.332376432995156	0.446707821622385	1-1045973-C-T	rs116836855	10.8442070966758	exonic	AGRN	nonsynonymous SNV	AGRN:ENST00000620552.4:exon16:c.C2276T:p.A759V,AGRN:ENST00000652369.1:exon15:c.C2375T:p.A792V,AGRN:ENST00000379370.7:exon16:c.C2690T:p.A897V,AGRN:ENST00000651234.1:exon15:c.C2375T:p.A792V,		0.214925532744385	10.93		0.9286117281105318
1	1045996	C	T	0.0005607476635514	0.0005607476635514	5387	0.683709150087034	0.165128607893268	-0.416986852568095	1.02351442436627	-0.398047065888915	0.977025800705419	1-1045996-C-T	rs199593375	17.0560880893947	exonic	AGRN	nonsynonymous SNV	AGRN:ENST00000620552.4:exon16:c.C2299T:p.R767C,AGRN:ENST00000652369.1:exon15:c.C2398T:p.R800C,AGRN:ENST00000379370.7:exon16:c.C2713T:p.R905C,AGRN:ENST00000651234.1:exon15:c.C2398T:p.R800C,		0.214925532744385	21.0		0.9702815605079044
1	1046472	C	A	0.000934754159656	0.000934754159656	5387	0.171545093249278	0.765621699672738	-1.434654704393	1.04929490563302	-1.30302352937924	0.953020923509312	1-1046472-C-A	rs148475305	5.82258929472981	exonic	AGRN	nonsynonymous SNV	AGRN:ENST00000620552.4:exon18:c.C2573A:p.A858E,AGRN:ENST00000652369.1:exon17:c.C2672A:p.A891E,AGRN:ENST00000379370.7:exon18:c.C2987A:p.A996E,AGRN:ENST00000651234.1:exon17:c.C2672A:p.A891E,		0.214925532744385	0.624		0.881064863565476
1	1046551	A	G	0.919065420560748	0.0809345794392523	5387	0.775572672807802	0.110377501627705	3.10758000278746	10.9002215858662	0.0261548157460289	0.0917412542600649	1-1046551-A-G	rs2465128	0.406696422566088	exonic	AGRN	synonymous SNV	AGRN:ENST00000620552.4:exon18:c.A2652G:p.S884S,AGRN:ENST00000652369.1:exon17:c.A2751G:p.S917S,AGRN:ENST00000379370.7:exon18:c.A3066G:p.S1022S,AGRN:ENST00000651234.1:exon17:c.A2751G:p.S917S,		0.214925532744385	0.266		0.9805142226537794
1	1046562	C	A	0.0081308411214953	0.0081308411214953	5387	0.535983305556378	0.270848737205842	-2.12862501633232	3.43937726103823	-0.179944895077178	0.290750308588751	1-1046562-C-A	rs3813188	10.495827136855	exonic	AGRN	nonsynonymous SNV	AGRN:ENST00000620552.4:exon18:c.C2663A:p.T888N,AGRN:ENST00000652369.1:exon17:c.C2762A:p.T921N,AGRN:ENST00000379370.7:exon18:c.C3077A:p.T1026N,AGRN:ENST00000651234.1:exon17:c.C2762A:p.T921N,		0.214925532744385	17.68		0.9466608560387524
1	1046833	G	C	0.006822429906542	0.006822429906542	5387	0.0751475128228795	1.12408538879862	5.85798953197351	3.2918135908845	0.540602591601776	0.303783908897254	1-1046833-G-C	rs150132566	2.07597444931424	exonic	AGRN	nonsynonymous SNV	AGRN:ENST00000620552.4:exon19:c.G2850C:p.L950F,AGRN:ENST00000652369.1:exon18:c.G2949C:p.L983F,AGRN:ENST00000379370.7:exon19:c.G3264C:p.L1088F,AGRN:ENST00000651234.1:exon18:c.G2949C:p.L983F,		0.214925532744385	0.003		0.8612397642637394
1	1046922	C	A	0.0025233644859813	0.0025233644859813	5387	0.383470626728496	0.416267896743129	-1.74755465037329	2.00518162048488	-0.434633638637562	0.49870794235496	1-1046922-C-A	rs149159118	19.5456757488826	exonic	AGRN	nonsynonymous SNV	AGRN:ENST00000620552.4:exon19:c.C2939A:p.T980K,AGRN:ENST00000652369.1:exon18:c.C3038A:p.T1013K,AGRN:ENST00000379370.7:exon19:c.C3353A:p.T1118K,AGRN:ENST00000651234.1:exon18:c.C3038A:p.T1013K,		0.214925532744385	25.3		0.9083050055775771
1	1047342	A	G	0.0080388857730416	0.0080388857730416	5387	0.807918231598792	0.0926325914066252	-0.842488054026691	3.4654243625981	-0.0701537519859848	0.288564947714017	1-1047342-A-G	rs142416636	14.182586411269	exonic	AGRN	nonsynonymous SNV	AGRN:ENST00000620552.4:exon20:c.A2990G:p.Q997R,AGRN:ENST00000652369.1:exon19:c.A3089G:p.Q1030R,AGRN:ENST00000379370.7:exon20:c.A3404G:p.Q1135R,AGRN:ENST00000651234.1:exon19:c.A3089G:p.Q1030R,		0.214925532744385	24.3		0.9834992433282905
1	1047403	T	C	0.0066355140186915	0.0066355140186915	5387	0.0839036741390052	1.07621902101447	5.58378474772753	3.23047490597626	0.535051917034937	0.30955200987633	1-1047403-T-C	rs146358566	0.412907953246897	exonic	AGRN	synonymous SNV	AGRN:ENST00000620552.4:exon20:c.T3051C:p.A1017A,AGRN:ENST00000652369.1:exon19:c.T3150C:p.A1050A,AGRN:ENST00000379370.7:exon20:c.T3465C:p.A1155A,AGRN:ENST00000651234.1:exon19:c.T3150C:p.A1050A,		0.214925532744385	0.541		0.8661333615959973
1	1047614	T	C	0.928878504672897	0.0711214953271028	5387	0.539921493628105	0.26766938344137	6.32022064593733	10.3114596953569	0.0594417987625317	0.0969794800682087	1-1047614-T-C	rs10267	0.408704494115181	exonic	AGRN	synonymous SNV	AGRN:ENST00000620552.4:exon21:c.T3144C:p.F1048F,AGRN:ENST00000652369.1:exon20:c.T3243C:p.F1081F,AGRN:ENST00000379370.7:exon21:c.T3558C:p.F1186F,AGRN:ENST00000651234.1:exon20:c.T3243C:p.F1081F,		0.214925532744385	8.59		0.947761721467179
1	1047631	G	A	0.001214953271028	0.001214953271028	5387	0.346615097691017	0.460152524423324	-1.38706116898787	1.47375452492159	-0.638624110345284	0.678539053207116	1-1047631-G-A	rs200339732	14.7246228514108	exonic	AGRN	nonsynonymous SNV	AGRN:ENST00000620552.4:exon21:c.G3161A:p.R1054Q,AGRN:ENST00000652369.1:exon20:c.G3260A:p.R1087Q,AGRN:ENST00000379370.7:exon21:c.G3575A:p.R1192Q,AGRN:ENST00000651234.1:exon20:c.G3260A:p.R1087Q,		0.214925532744385	23.3		0.8986509265340162
1	1047863	C	T	0.0051401869158878	0.0051401869158878	5387	0.907114231759007	0.0423380193359498	-0.324645973647978	2.78237960577898	-0.0419350589846968	0.359404589482688	1-1047863-C-T	rs142620337	18.8395993346677	exonic	AGRN	nonsynonymous SNV	AGRN:ENST00000620552.4:exon22:c.C3305T:p.P1102L,AGRN:ENST00000652369.1:exon21:c.C3404T:p.P1135L,AGRN:ENST00000379370.7:exon22:c.C3719T:p.P1240L,AGRN:ENST00000651234.1:exon21:c.C3404T:p.P1135L,		0.214925532744385	24.9		0.993276897186508
1	1048126	C	T	0.0066355140186915	0.0066355140186915	5387	0.0839036741390052	1.07621902101447	5.58378474772753	3.23047490597626	0.535051917034937	0.30955200987633	1-1048126-C-T	rs139294803	2.76100406268656	exonic	AGRN	nonsynonymous SNV	AGRN:ENST00000620552.4:exon23:c.C3452T:p.P1151L,AGRN:ENST00000652369.1:exon22:c.C3551T:p.P1184L,AGRN:ENST00000379370.7:exon23:c.C3866T:p.P1289L,AGRN:ENST00000651234.1:exon22:c.C3551T:p.P1184L,		0.214925532744385	0.12		0.8661333615959973
1	1048922	T	C	0.572363500373972	0.427636499626028	5387	0.893763413029837	0.0487774275280568	-2.59107478482615	19.4024499376622	-0.0068828262267523	0.0515398830154378	1-1048922-T-C	rs9442391	0.408006233078202	exonic	AGRN	synonymous SNV	AGRN:ENST00000620552.4:exon24:c.T3747C:p.T1249T,AGRN:ENST00000652369.1:exon23:c.T3846C:p.T1282T,AGRN:ENST00000379370.7:exon24:c.T4161C:p.T1387T,AGRN:ENST00000651234.1:exon23:c.T3846C:p.T1282T,	Name=0.2;genehancer_id=GH01I001048;connected_gene=ENSG00000272512;score=18.48;connected_gene=MTCO3P12;score=5.83;connected_gene=ENSG00000242590;score=0.44;connected_gene=PIR57007;score=0.44;connected_gene=AGRN;score=0.31	0.214925532744385	0.351	EH38D2115659	0.9918259895035826
1	1049033	G	A	0.0014953271028037	0.0014953271028037	5387	0.320311250410268	0.494427807182912	-1.57131010748017	1.58108361680144	-0.628567941342875	0.63247761811802	1-1049033-G-A	rs201470321	0.407423248002568	exonic	AGRN	synonymous SNV	AGRN:ENST00000620552.4:exon24:c.G3858A:p.A1286A,AGRN:ENST00000652369.1:exon23:c.G3957A:p.A1319A,AGRN:ENST00000379370.7:exon24:c.G4272A:p.A1424A,AGRN:ENST00000651234.1:exon23:c.G3957A:p.A1319A,	Name=0.2;genehancer_id=GH01I001048;connected_gene=ENSG00000272512;score=18.48;connected_gene=MTCO3P12;score=5.83;connected_gene=ENSG00000242590;score=0.44;connected_gene=PIR57007;score=0.44;connected_gene=AGRN;score=0.31	0.214925532744385	0.04	EH38D2115659	0.8924369907630313
1	1049276	G	A	0.0006542056074766	0.0006542056074766	5387	0.1717836111797	0.765018271900192	-1.29240717011565	0.945782498705695	-1.44483020460129	1.05732554933983	1-1049276-G-A	rs201436229	18.9821355576579	exonic	AGRN	nonsynonymous SNV	AGRN:ENST00000620552.4:exon25:c.G3925A:p.V1309M,AGRN:ENST00000652369.1:exon24:c.G4024A:p.V1342M,AGRN:ENST00000379370.7:exon25:c.G4339A:p.V1447M,AGRN:ENST00000651234.1:exon24:c.G4024A:p.V1342M,	Name=0.63;genehancer_id=GH01I001049;connected_gene=ENSG00000272512;score=16.69;connected_gene=AGRN;score=6.23;connected_gene=ENSG00000238009;score=4.99;connected_gene=ENSG00000242590;score=0.77;connected_gene=PIR57007;score=0.44	0.214925532744385	24.0		0.881064863565476
1	1049280	C	T	0.0014953271028037	0.0014953271028037	5387	0.661650331025405	0.179371465887183	-0.683155766692535	1.561014434152	-0.280353447501071	0.640609066849043	1-1049280-C-T	rs200232485	10.0303777871517	exonic	AGRN	nonsynonymous SNV	AGRN:ENST00000620552.4:exon25:c.C3929T:p.P1310L,AGRN:ENST00000652369.1:exon24:c.C4028T:p.P1343L,AGRN:ENST00000379370.7:exon25:c.C4343T:p.P1448L,AGRN:ENST00000651234.1:exon24:c.C4028T:p.P1343L,	Name=0.63;genehancer_id=GH01I001049;connected_gene=ENSG00000272512;score=16.69;connected_gene=AGRN;score=6.23;connected_gene=ENSG00000238009;score=4.99;connected_gene=ENSG00000242590;score=0.77;connected_gene=PIR57007;score=0.44	0.214925532744385	0.476		0.9671468915403298
1	1049289	C	T	0.0100934579439252	0.0100934579439252	5387	0.762381158403513	0.117827845452756	-1.18517422833837	3.91980520477029	-0.0771353098995392	0.25511471814544	1-1049289-C-T	rs144620006	5.33109463962101	exonic	AGRN	nonsynonymous SNV	AGRN:ENST00000620552.4:exon25:c.C3938T:p.P1313L,AGRN:ENST00000652369.1:exon24:c.C4037T:p.P1346L,AGRN:ENST00000379370.7:exon25:c.C4352T:p.P1451L,AGRN:ENST00000651234.1:exon24:c.C4037T:p.P1346L,	Name=0.63;genehancer_id=GH01I001049;connected_gene=ENSG00000272512;score=16.69;connected_gene=AGRN;score=6.23;connected_gene=ENSG00000238009;score=4.99;connected_gene=ENSG00000242590;score=0.77;connected_gene=PIR57007;score=0.44	0.214925532744385	7.624		0.9791547162783045
1	1049414	C	T	0.0005607476635514	0.0005607476635514	5387	0.223337168239566	0.651038994715926	1.23054346070063	1.01054550171102	1.2049949044484	0.98956454539339	1-1049414-C-T	rs138526997	18.2160895066743	exonic	AGRN	nonsynonymous SNV	AGRN:ENST00000620552.4:exon25:c.C4063T:p.L1355F,AGRN:ENST00000652369.1:exon24:c.C4162T:p.L1388F,AGRN:ENST00000379370.7:exon25:c.C4477T:p.L1493F,AGRN:ENST00000651234.1:exon24:c.C4162T:p.L1388F,	Name=0.63;genehancer_id=GH01I001049;connected_gene=ENSG00000272512;score=16.69;connected_gene=AGRN;score=6.23;connected_gene=ENSG00000238009;score=4.99;connected_gene=ENSG00000242590;score=0.77;connected_gene=PIR57007;score=0.44	0.214925532744385	24.0		0.8816944081323591
1	1049591	G	A	0.0107476635514019	0.0107476635514019	5387	0.589721316855238	0.229353173349415	2.26844588878145	4.20674693139138	0.128184540496651	0.237713372425103	1-1049591-G-A	rs111818381	11.6295958100464	exonic	AGRN	nonsynonymous SNV	AGRN:ENST00000620552.4:exon26:c.G4126A:p.A1376T,AGRN:ENST00000652369.1:exon25:c.G4225A:p.A1409T,AGRN:ENST00000379370.7:exon26:c.G4540A:p.A1514T,AGRN:ENST00000651234.1:exon25:c.G4225A:p.A1409T,	Name=0.63;genehancer_id=GH01I001049;connected_gene=ENSG00000272512;score=16.69;connected_gene=AGRN;score=6.23;connected_gene=ENSG00000238009;score=4.99;connected_gene=ENSG00000242590;score=0.77;connected_gene=PIR57007;score=0.44	0.214925532744385	0.023		0.9561048620226236
1	1049690	G	A	0.0061682242990653	0.0061682242990653	5387	0.423915445245512	0.372720759740583	-2.4103094660299	3.01421748639886	-0.265291683926489	0.331761063862289	1-1049690-G-A	rs2799068	17.2908417098212	exonic	AGRN	nonsynonymous SNV	AGRN:ENST00000620552.4:exon26:c.G4225A:p.E1409K,AGRN:ENST00000652369.1:exon25:c.G4324A:p.E1442K,AGRN:ENST00000379370.7:exon26:c.G4639A:p.E1547K,AGRN:ENST00000651234.1:exon25:c.G4324A:p.E1442K,	Name=0.63;genehancer_id=GH01I001049;connected_gene=ENSG00000272512;score=16.69;connected_gene=AGRN;score=6.23;connected_gene=ENSG00000238009;score=4.99;connected_gene=ENSG00000242590;score=0.77;connected_gene=PIR57007;score=0.44	0.214925532744385	19.63		0.9196940939323306
1	1049997	C	T	0.0051430708808677	0.0051430708808677	5387	0.853066904780236	0.0690169064205014	-0.515681526710915	2.78435657778077	-0.066516879857874	0.359149402048582	1-1049997-C-T	rs113020870	0.408619391695516	exonic	AGRN	synonymous SNV	AGRN:ENST00000620552.4:exon27:c.C4425T:p.C1475C,AGRN:ENST00000652369.1:exon26:c.C4524T:p.C1508C,AGRN:ENST00000379370.7:exon27:c.C4839T:p.C1613C,AGRN:ENST00000651234.1:exon26:c.C4524T:p.C1508C,	Name=0.63;genehancer_id=GH01I001049;connected_gene=ENSG00000272512;score=16.69;connected_gene=AGRN;score=6.23;connected_gene=ENSG00000238009;score=4.99;connected_gene=ENSG00000242590;score=0.77;connected_gene=PIR57007;score=0.44	0.214925532744385	1.435		0.9885556676544555
1	1049998	G	A	0.0006542056074766	0.0006542056074766	5387	0.16629894862001	0.77911049648085	1.47770580286712	1.06755658109473	1.2966004693083	0.936718500648036	1-1049998-G-A	rs147259096	18.4667737796817	exonic	AGRN	nonsynonymous SNV	AGRN:ENST00000620552.4:exon27:c.G4426A:p.E1476K,AGRN:ENST00000652369.1:exon26:c.G4525A:p.E1509K,AGRN:ENST00000379370.7:exon27:c.G4840A:p.E1614K,AGRN:ENST00000651234.1:exon26:c.G4525A:p.E1509K,	Name=0.63;genehancer_id=GH01I001049;connected_gene=ENSG00000272512;score=16.69;connected_gene=AGRN;score=6.23;connected_gene=ENSG00000238009;score=4.99;connected_gene=ENSG00000242590;score=0.77;connected_gene=PIR57007;score=0.44	0.214925532744385	16.33		0.8804261515479223
1	1050234	C	T	0.0006542056074766	0.0006542056074766	5387	0.562742154220012	0.249690551241184	-0.587325556800814	1.01477653568919	-0.570345561048944	0.985438630900987	1-1050234-C-T	rs144586153	3.30226854111058	exonic	AGRN	synonymous SNV	AGRN:ENST00000620552.4:exon28:c.C4467T:p.A1489A,AGRN:ENST00000652369.1:exon27:c.C4566T:p.A1522A,AGRN:ENST00000379370.7:exon28:c.C4881T:p.A1627A,AGRN:ENST00000651234.1:exon27:c.C4566T:p.A1522A,	Name=0.63;genehancer_id=GH01I001049;connected_gene=ENSG00000272512;score=16.69;connected_gene=AGRN;score=6.23;connected_gene=ENSG00000238009;score=4.99;connected_gene=ENSG00000242590;score=0.77;connected_gene=PIR57007;score=0.44	0.214925532744385	0.374		0.9517482044955102
1	1050319	C	T	0.0006543279117592	0.0006543279117592	5387	0.185814489372893	0.730920423768943	-1.28075665155642	0.968024070375851	-1.36676644259894	1.03303216376813	1-1050319-C-T	rs145111679	15.369423591456	exonic	AGRN	nonsynonymous SNV	AGRN:ENST00000620552.4:exon28:c.C4552T:p.R1518W,AGRN:ENST00000652369.1:exon27:c.C4651T:p.R1551W,AGRN:ENST00000379370.7:exon28:c.C4966T:p.R1656W,AGRN:ENST00000651234.1:exon27:c.C4651T:p.R1551W,	Name=0.63;genehancer_id=GH01I001049;connected_gene=ENSG00000272512;score=16.69;connected_gene=AGRN;score=6.23;connected_gene=ENSG00000238009;score=4.99;connected_gene=ENSG00000242590;score=0.77;connected_gene=PIR57007;score=0.44	0.214925532744385	21.5		0.8813999296525316
1	1050475	C	T	0.0083177570093457	0.0083177570093457	5387	0.961107833288641	0.0172278831171407	0.175135098247512	3.5915260793813	0.0135773540060486	0.27843317238901	1-1050475-C-T	rs147990356	0.413552160393009	exonic	AGRN	synonymous SNV	AGRN:ENST00000620552.4:exon29:c.C4611T:p.G1537G,AGRN:ENST00000652369.1:exon28:c.C4710T:p.G1570G,AGRN:ENST00000379370.7:exon29:c.C5025T:p.G1675G,AGRN:ENST00000651234.1:exon28:c.C4710T:p.G1570G,	Name=0.63;genehancer_id=GH01I001049;connected_gene=ENSG00000272512;score=16.69;connected_gene=AGRN;score=6.23;connected_gene=ENSG00000238009;score=4.99;connected_gene=ENSG00000242590;score=0.77;connected_gene=PIR57007;score=0.44	0.214925532744385	5.785		0.9973434250667452
1	1050520	C	T	0.0070093457943925	0.0070093457943925	5387	0.0479729872455287	1.3190032374679	6.59917022835672	3.33694617194514	0.59263995684625	0.299675196563656	1-1050520-C-T	rs17160776	0.411797086443923	exonic	AGRN	synonymous SNV	AGRN:ENST00000620552.4:exon29:c.C4656T:p.F1552F,AGRN:ENST00000652369.1:exon28:c.C4755T:p.F1585F,AGRN:ENST00000379370.7:exon29:c.C5070T:p.F1690F,AGRN:ENST00000651234.1:exon28:c.C4755T:p.F1585F,	Name=0.63;genehancer_id=GH01I001049;connected_gene=ENSG00000272512;score=16.69;connected_gene=AGRN;score=6.23;connected_gene=ENSG00000238009;score=4.99;connected_gene=ENSG00000242590;score=0.77;connected_gene=PIR57007;score=0.44	0.214925532744385	10.11		0.8267922901545905
1	1050753	C	A	0.0006542056074766	0.0006542056074766	5387	0.754759109357361	0.122191636675502	-0.312659483678291	1.00092573110622	-0.312081409294847	0.999075125079261	1-1050753-C-A	rs751301262	0.420006143773544	exonic	AGRN	synonymous SNV	AGRN:ENST00000620552.4:exon30:c.C4755A:p.A1585A,AGRN:ENST00000652369.1:exon29:c.C4854A:p.A1618A,AGRN:ENST00000379370.7:exon30:c.C5169A:p.A1723A,AGRN:ENST00000651234.1:exon29:c.C4854A:p.A1618A,	Name=0.63;genehancer_id=GH01I001049;connected_gene=ENSG00000272512;score=16.69;connected_gene=AGRN;score=6.23;connected_gene=ENSG00000238009;score=4.99;connected_gene=ENSG00000242590;score=0.77;connected_gene=PIR57007;score=0.44	0.214925532744385	0.579		0.9783303192392037
1	1050785	G	A	0.0028971962616822	0.0028971962616822	5387	0.145844033768353	0.836111332428297	3.21124631001909	2.20799971791505	0.658681689961886	0.452898608585091	1-1050785-G-A	rs145444272	22.6384595180302	exonic	AGRN	nonsynonymous SNV	AGRN:ENST00000620552.4:exon30:c.G4787A:p.R1596H,AGRN:ENST00000652369.1:exon29:c.G4886A:p.R1629H,AGRN:ENST00000379370.7:exon30:c.G5201A:p.R1734H,AGRN:ENST00000651234.1:exon29:c.G4886A:p.R1629H,	Name=0.63;genehancer_id=GH01I001049;connected_gene=ENSG00000272512;score=16.69;connected_gene=AGRN;score=6.23;connected_gene=ENSG00000238009;score=4.99;connected_gene=ENSG00000242590;score=0.77;connected_gene=PIR57007;score=0.44	0.214925532744385	32.0	EH38D2115660	0.8804261515479223
1	1050807	C	T	0.0061682242990653	0.0061682242990653	5387	0.8939642623181	0.0486798424885045	0.417095448396981	3.12923958587396	0.0425949212290505	0.319566454583475	1-1050807-C-T	rs147681220	0.412686101704729	exonic	AGRN	synonymous SNV	AGRN:ENST00000620552.4:exon30:c.C4809T:p.G1603G,AGRN:ENST00000652369.1:exon29:c.C4908T:p.G1636G,AGRN:ENST00000379370.7:exon30:c.C5223T:p.G1741G,AGRN:ENST00000651234.1:exon29:c.C4908T:p.G1636G,	Name=0.63;genehancer_id=GH01I001049;connected_gene=ENSG00000272512;score=16.69;connected_gene=AGRN;score=6.23;connected_gene=ENSG00000238009;score=4.99;connected_gene=ENSG00000242590;score=0.77;connected_gene=PIR57007;score=0.44	0.214925532744385	0.114	EH38D2115660	0.9918259895035826
1	1051273	C	T	0.0004672897196261	0.0004672897196261	5387	0.739993507535406	0.130772090612154	0.256019942261097	0.771465203409279	0.430170982049586	1.2962347434217	1-1051273-C-T	rs776201093	0.413947482562047	exonic	AGRN	synonymous SNV	AGRN:ENST00000620552.4:exon32:c.C4872T:p.N1624N,AGRN:ENST00000652369.1:exon30:c.C4959T:p.N1653N,AGRN:ENST00000379370.7:exon31:c.C5274T:p.N1758N,AGRN:ENST00000651234.1:exon31:c.C4971T:p.N1657N,	Name=0.63;genehancer_id=GH01I001049;connected_gene=ENSG00000272512;score=16.69;connected_gene=AGRN;score=6.23;connected_gene=ENSG00000238009;score=4.99;connected_gene=ENSG00000242590;score=0.77;connected_gene=PIR57007;score=0.44	0.214925532744385	16.87	EH38D2115661	0.9768640762807419
1	1051357	T	C	0.0071067888535627	0.0071067888535627	5387	0.0504378070187585	1.29724380434234	6.54276008782471	3.34457233139519	0.584897561046965	0.29899188922096	1-1051357-T-C	rs17160781	0.411236796996266	exonic	AGRN	synonymous SNV	AGRN:ENST00000620552.4:exon32:c.T4956C:p.G1652G,AGRN:ENST00000652369.1:exon30:c.T5043C:p.G1681G,AGRN:ENST00000379370.7:exon31:c.T5358C:p.G1786G,AGRN:ENST00000651234.1:exon31:c.T5055C:p.G1685G,	Name=0.63;genehancer_id=GH01I001049;connected_gene=ENSG00000272512;score=16.69;connected_gene=AGRN;score=6.23;connected_gene=ENSG00000238009;score=4.99;connected_gene=ENSG00000242590;score=0.77;connected_gene=PIR57007;score=0.44	0.214925532744385	0.389	EH38D2115661	0.8335229523065635
1	1051762	C	T	0.006822429906542	0.006822429906542	5387	0.0506223251339683	1.2956579111402	6.36943012481272	3.25857468444992	0.599853530380986	0.306882639447256	1-1051762-C-T	rs17778478	0.493221800178888	exonic	AGRN	synonymous SNV	AGRN:ENST00000620552.4:exon34:c.C5196T:p.T1732T,AGRN:ENST00000652369.1:exon32:c.C5283T:p.T1761T,AGRN:ENST00000379370.7:exon33:c.C5598T:p.T1866T,AGRN:ENST00000651234.1:exon33:c.C5295T:p.T1765T,	Name=0.63;genehancer_id=GH01I001049;connected_gene=ENSG00000272512;score=16.69;connected_gene=AGRN;score=6.23;connected_gene=ENSG00000238009;score=4.99;connected_gene=ENSG00000242590;score=0.77;connected_gene=PIR57007;score=0.44	0.214925532744385	0.015		0.83408341925305
1	1053827	G	C	0.0006542056074766	0.0006542056074766	5387	0.991398228439588	0.0037518614845281	-0.0122308529114701	1.13448951723195	-0.0095028914565292	0.881453715359056	1-1053827-G-C	rs74685771	19.1705725688422	exonic	AGRN	nonsynonymous SNV	AGRN:ENST00000620552.4:exon37:c.G5381C:p.S1794T,AGRN:ENST00000652369.1:exon33:c.G5411C:p.S1804T,AGRN:ENST00000379370.7:exon34:c.G5726C:p.S1909T,AGRN:ENST00000651234.1:exon36:c.G5480C:p.S1827T,		0.214925532744385	21.7		0.9993694279180423
1	1053868	A	G	0.0007476635514018	0.0007476635514018	5387	0.726705622404316	0.138641479727308	0.372844782750767	1.06676085283009	0.327637746768086	0.937417226501163	1-1053868-A-G	rs759500435	18.0174594266927	exonic	AGRN	nonsynonymous SNV	AGRN:ENST00000620552.4:exon37:c.A5422G:p.I1808V,AGRN:ENST00000652369.1:exon33:c.A5452G:p.I1818V,AGRN:ENST00000379370.7:exon34:c.A5767G:p.I1923V,AGRN:ENST00000651234.1:exon36:c.A5521G:p.I1841V,		0.214925532744385	16.83		0.9756549728272853
1	1054900	C	T	0.70143952140587	0.29856047859413	5387	0.79121492101814	0.10170553125069	4.7696568383584	18.0168373148611	0.0146936611358401	0.0555036370992346	1-1054900-C-T	rs4275402	0.410091116943908	exonic	AGRN	synonymous SNV	AGRN:ENST00000620552.4:exon39:c.C5712T:p.D1904D,AGRN:ENST00000652369.1:exon35:c.C5742T:p.D1914D,AGRN:ENST00000379370.7:exon36:c.C6057T:p.D2019D,AGRN:ENST00000651234.1:exon38:c.C5811T:p.D1937D,		0.214925532744385	5.26		0.9816923078497991
1	1071823	A	G	0.779543754674645	0.220456245325355	5387	0.852300731016962	0.0694071390635652	3.04759344863802	16.3687474850563	0.0113743380945712	0.0610920292412684	1-1071823-A-G	rs4633229	0.405300001383643	exonic	RNF223	synonymous SNV	RNF223:ENST00000453464.3:exon2:c.T744C:p.D248D,	Name=1.76;genehancer_id=GH01I001071;connected_gene=RNF223;score=561.86;connected_gene=LOC100288379;score=30.73;connected_gene=CCNL2;score=28.64;connected_gene=ENSG00000230092;score=25.43;connected_gene=SDF4;score=22.51;connected_gene=CDK11A;score=21.35;connected_gene=INTS11;score=20.49;connected_gene=MXRA8;score=13.82;connected_gene=ENSG00000240731;score=13.54;connected_gene=ENSG00000272512;score…	0.214925532744385	5.285		0.9884619744677388
1	1071842	G	T	0.149841091792858	0.149841091792858	5387	0.960009835334009	0.0177243175756325	-0.707917135671328	14.1184605493745	-0.0035514666076397	0.0708292519926548	1-1071842-G-T	rs71628928	3.79840670545111	exonic	RNF223	nonsynonymous SNV	RNF223:ENST00000453464.3:exon2:c.C725A:p.P242H,	Name=1.76;genehancer_id=GH01I001071;connected_gene=RNF223;score=561.86;connected_gene=LOC100288379;score=30.73;connected_gene=CCNL2;score=28.64;connected_gene=ENSG00000230092;score=25.43;connected_gene=SDF4;score=22.51;connected_gene=CDK11A;score=21.35;connected_gene=INTS11;score=20.49;connected_gene=MXRA8;score=13.82;connected_gene=ENSG00000240731;score=13.54;connected_gene=ENSG00000272512;score…	0.214925532744385	21.5		0.9973434250667452
1	1071875	G	C	0.0012154076290201	0.0012154076290201	5387	0.334242525992787	0.475938295229422	1.29964369153936	1.34593902146791	0.717420090344583	0.742975709931776	1-1071875-G-C	rs534034872	1.82401379758676	exonic	RNF223	nonsynonymous SNV	RNF223:ENST00000453464.3:exon2:c.C692G:p.P231R,	Name=1.76;genehancer_id=GH01I001071;connected_gene=RNF223;score=561.86;connected_gene=LOC100288379;score=30.73;connected_gene=CCNL2;score=28.64;connected_gene=ENSG00000230092;score=25.43;connected_gene=SDF4;score=22.51;connected_gene=CDK11A;score=21.35;connected_gene=INTS11;score=20.49;connected_gene=MXRA8;score=13.82;connected_gene=ENSG00000240731;score=13.54;connected_gene=ENSG00000272512;score…	0.214925532744385	16.62		0.8959870198798449
1	1071926	G	A	0.006448598130841	0.006448598130841	5387	0.115198506666023	0.938553150695005	4.99580764424126	3.17143583402808	0.496699645743418	0.315314593242105	1-1071926-G-A	rs148410684	20.1639252940383	exonic	RNF223	nonsynonymous SNV	RNF223:ENST00000453464.3:exon2:c.C641T:p.P214L,	Name=1.76;genehancer_id=GH01I001071;connected_gene=RNF223;score=561.86;connected_gene=LOC100288379;score=30.73;connected_gene=CCNL2;score=28.64;connected_gene=ENSG00000230092;score=25.43;connected_gene=SDF4;score=22.51;connected_gene=CDK11A;score=21.35;connected_gene=INTS11;score=20.49;connected_gene=MXRA8;score=13.82;connected_gene=ENSG00000240731;score=13.54;connected_gene=ENSG00000272512;score…	0.214925532744385	23.8		0.879587446991724
1	1072026	G	A	0.0011214953271028	0.0011214953271028	5387	0.59789305722968	0.223376489604345	0.752106985923819	1.425976840227	0.369874744806911	0.701273661527921	1-1072026-G-A	rs182217004	8.13752476004504	exonic	RNF223	nonsynonymous SNV	RNF223:ENST00000453464.3:exon2:c.C541T:p.R181W,	Name=1.76;genehancer_id=GH01I001071;connected_gene=RNF223;score=561.86;connected_gene=LOC100288379;score=30.73;connected_gene=CCNL2;score=28.64;connected_gene=ENSG00000230092;score=25.43;connected_gene=SDF4;score=22.51;connected_gene=CDK11A;score=21.35;connected_gene=INTS11;score=20.49;connected_gene=MXRA8;score=13.82;connected_gene=ENSG00000240731;score=13.54;connected_gene=ENSG00000272512;score…	0.214925532744385	12.69	EH38D2115691	0.9575119669832203
1	1072052	G	A	0.560385118713778	0.439614881286222	5387	0.889060868011916	0.0510685047926909	2.70635162460694	19.4013930677615	0.007189826211999	0.051542690594814	1-1072052-G-A	rs4333796	1.19375194817209	exonic	RNF223	nonsynonymous SNV	RNF223:ENST00000453464.3:exon2:c.C515T:p.A172V,	Name=1.76;genehancer_id=GH01I001071;connected_gene=RNF223;score=561.86;connected_gene=LOC100288379;score=30.73;connected_gene=CCNL2;score=28.64;connected_gene=ENSG00000230092;score=25.43;connected_gene=SDF4;score=22.51;connected_gene=CDK11A;score=21.35;connected_gene=INTS11;score=20.49;connected_gene=MXRA8;score=13.82;connected_gene=ENSG00000240731;score=13.54;connected_gene=ENSG00000272512;score…	0.214925532744385	0.025	EH38D2115691	0.9914818943444926
1	1072053	C	T	0.0014018691588785	0.0014018691588785	5387	0.754973785357525	0.122068127936674	-0.484285573394585	1.55176058643234	-0.201118535543465	0.644429307422418	1-1072053-C-T	rs185263154	1.32064481840021	exonic	RNF223	nonsynonymous SNV	RNF223:ENST00000453464.3:exon2:c.G514A:p.A172T,	Name=1.76;genehancer_id=GH01I001071;connected_gene=RNF223;score=561.86;connected_gene=LOC100288379;score=30.73;connected_gene=CCNL2;score=28.64;connected_gene=ENSG00000230092;score=25.43;connected_gene=SDF4;score=22.51;connected_gene=CDK11A;score=21.35;connected_gene=INTS11;score=20.49;connected_gene=MXRA8;score=13.82;connected_gene=ENSG00000240731;score=13.54;connected_gene=ENSG00000272512;score…	0.214925532744385	0.233	EH38D2115691	0.9783511866099166
1	1072068	G	T	0.0014018691588785	0.0014018691588785	5387	0.471514164028469	0.326505256761196	1.073738047321	1.49126640635434	0.482822914263779	0.670570996395387	1-1072068-G-T	rs540345782	6.25973872430345	exonic	RNF223	nonsynonymous SNV	RNF223:ENST00000453464.3:exon2:c.C499A:p.P167T,	Name=1.76;genehancer_id=GH01I001071;connected_gene=RNF223;score=561.86;connected_gene=LOC100288379;score=30.73;connected_gene=CCNL2;score=28.64;connected_gene=ENSG00000230092;score=25.43;connected_gene=SDF4;score=22.51;connected_gene=CDK11A;score=21.35;connected_gene=INTS11;score=20.49;connected_gene=MXRA8;score=13.82;connected_gene=ENSG00000240731;score=13.54;connected_gene=ENSG00000272512;score…	0.214925532744385	11.09	EH38D2115691	0.9318747425174987
1	1072187	G	A	0.0009345794392523	0.0009345794392523	5387	0.194179553601497	0.711796501644963	1.47573009014198	1.13665138639594	1.14222683914058	0.879777222786638	1-1072187-G-A	rs757668544	4.06518063398274	exonic	RNF223	nonsynonymous SNV	RNF223:ENST00000453464.3:exon2:c.C380T:p.A127V,	Name=1.76;genehancer_id=GH01I001071;connected_gene=RNF223;score=561.86;connected_gene=LOC100288379;score=30.73;connected_gene=CCNL2;score=28.64;connected_gene=ENSG00000230092;score=25.43;connected_gene=SDF4;score=22.51;connected_gene=CDK11A;score=21.35;connected_gene=INTS11;score=20.49;connected_gene=MXRA8;score=13.82;connected_gene=ENSG00000240731;score=13.54;connected_gene=ENSG00000272512;score…	0.214925532744385	1.956	EH38D2115691	0.8816944081323591
1	1072228	G	A	0.0047663551401868	0.0047663551401868	5387	0.564883138234919	0.248041388763096	-1.46798970166099	2.55034830896393	-0.225696078930553	0.392103304668312	1-1072228-G-A	rs575113059	0.406410738762134	exonic	RNF223	synonymous SNV	RNF223:ENST00000453464.3:exon2:c.C339T:p.P113P,	Name=1.76;genehancer_id=GH01I001071;connected_gene=RNF223;score=561.86;connected_gene=LOC100288379;score=30.73;connected_gene=CCNL2;score=28.64;connected_gene=ENSG00000230092;score=25.43;connected_gene=SDF4;score=22.51;connected_gene=CDK11A;score=21.35;connected_gene=INTS11;score=20.49;connected_gene=MXRA8;score=13.82;connected_gene=ENSG00000240731;score=13.54;connected_gene=ENSG00000272512;score…	0.214925532744385	0.038	EH38D2115691	0.9521470505581062
1	1072295	G	C	0.0014953271028037	0.0014953271028037	5387	0.833764843003419	0.0789564215286478	-0.294619421306552	1.40378185427143	-0.14950720535436	0.712361395011052	1-1072295-G-C	rs570958437	8.83569321267528	exonic	RNF223	nonsynonymous SNV	RNF223:ENST00000453464.3:exon2:c.C272G:p.P91R,	Name=1.76;genehancer_id=GH01I001071;connected_gene=RNF223;score=561.86;connected_gene=LOC100288379;score=30.73;connected_gene=CCNL2;score=28.64;connected_gene=ENSG00000230092;score=25.43;connected_gene=SDF4;score=22.51;connected_gene=CDK11A;score=21.35;connected_gene=INTS11;score=20.49;connected_gene=MXRA8;score=13.82;connected_gene=ENSG00000240731;score=13.54;connected_gene=ENSG00000272512;score…	0.214925532744385	19.55		0.9865041332861283
1	1072326	G	A	0.0007476635514018	0.0007476635514018	5387	0.0180486578633112	1.74355508762146	2.83581106891581	1.19926796074031	1.97171813368578	0.833842004236231	1-1072326-G-A	rs576663974	17.7763008168052	exonic	RNF223	nonsynonymous SNV	RNF223:ENST00000453464.3:exon2:c.C241T:p.R81W,	Name=1.76;genehancer_id=GH01I001071;connected_gene=RNF223;score=561.86;connected_gene=LOC100288379;score=30.73;connected_gene=CCNL2;score=28.64;connected_gene=ENSG00000230092;score=25.43;connected_gene=SDF4;score=22.51;connected_gene=CDK11A;score=21.35;connected_gene=INTS11;score=20.49;connected_gene=MXRA8;score=13.82;connected_gene=ENSG00000240731;score=13.54;connected_gene=ENSG00000272512;score…	0.214925532744385	24.2		0.7296137415116978
1	1072486	G	A	0.0004672897196261	0.0004672897196261	5387	0.630546689093647	0.200282750383501	-0.432921890150943	0.900125001245629	-0.534323034470617	1.11095681001656	1-1072486-G-A	rs754571954	0.411954708441143	exonic	RNF223	synonymous SNV	RNF223:ENST00000453464.3:exon2:c.C81T:p.S27S,	Name=1.76;genehancer_id=GH01I001071;connected_gene=RNF223;score=561.86;connected_gene=LOC100288379;score=30.73;connected_gene=CCNL2;score=28.64;connected_gene=ENSG00000230092;score=25.43;connected_gene=SDF4;score=22.51;connected_gene=CDK11A;score=21.35;connected_gene=INTS11;score=20.49;connected_gene=MXRA8;score=13.82;connected_gene=ENSG00000240731;score=13.54;connected_gene=ENSG00000272512;score…	0.214925532744385	16.23		0.9628945522370232
1	1072539	T	G	0.0023364485981308	0.0023364485981308	5387	0.23466212521119	0.629557000470186	-1.99905263724998	1.68208850769413	-0.706523387283358	0.594499038205093	1-1072539-T-G	rs542686602	11.3476204800172	exonic	RNF223	nonsynonymous SNV	RNF223:ENST00000453464.3:exon2:c.A28C:p.T10P,	Name=1.76;genehancer_id=GH01I001071;connected_gene=RNF223;score=561.86;connected_gene=LOC100288379;score=30.73;connected_gene=CCNL2;score=28.64;connected_gene=ENSG00000230092;score=25.43;connected_gene=SDF4;score=22.51;connected_gene=CDK11A;score=21.35;connected_gene=INTS11;score=20.49;connected_gene=MXRA8;score=13.82;connected_gene=ENSG00000240731;score=13.54;connected_gene=ENSG00000272512;score…	0.214925532744385	13.41		0.8816944081323591
1	1084003	C	T	0.0082242990654205	0.0082242990654205	5387	0.3059341444463	0.514372049929058	-3.70329124448461	3.61723470244505	-0.283031316246599	0.276454275782563	1-1084003-C-T	rs139896904	1.14630549896144	exonic	C1orf159	nonsynonymous SNV	C1orf159:ENST00000434641.5:exon10:c.G511A:p.E171K,		0.214925532744385	0.397	EH38D2115713	0.8905251129285247
1	1084271	G	A	0.0014956066554495	0.0014956066554495	5387	0.41996183460825	0.37679017572631	-1.18062376119639	1.46390838917425	-0.550913887668639	0.683102854929382	1-1084271-G-A	rs145596047	0.405274048767571	exonic	C1orf159	nonsynonymous SNV	C1orf159:ENST00000379320.5:exon7:c.C584T:p.T195M,C1orf159:ENST00000379339.5:exon11:c.C692T:p.T231M,		0.214925532744385	15.89	EH38D2115714	0.9184607202965032
1	1084273	T	C	0.0008411214953271	0.0008411214953271	5387	0.0521786383813795	1.28250725814436	-1.99975162737669	1.02992013247041	-1.88525006136019	0.970949075052408	1-1084273-T-C	rs371338512	0.405274048767571	exonic	C1orf159	synonymous SNV	C1orf159:ENST00000379320.5:exon7:c.A582G:p.Q194Q,C1orf159:ENST00000379339.5:exon11:c.A690G:p.Q230Q,		0.214925532744385	0.365	EH38D2115714	0.8355904368446279
1	1085922	T	C	0.0007476635514018	0.0007476635514018	5387	0.543767023653156	0.264587133415889	0.702845219888898	1.15765877839329	0.524443318575451	0.863812393309796	1-1085922-T-C	rs151035904	16.6315510068067	exonic	C1orf159	nonsynonymous SNV	C1orf159:ENST00000379319.5:exon7:c.A401G:p.K134R,C1orf159:ENST00000434641.5:exon7:c.A401G:p.K134R,C1orf159:ENST00000379320.5:exon5:c.A401G:p.K134R,C1orf159:ENST00000379339.5:exon9:c.A509G:p.K170R,C1orf159:ENST00000421241.6:exon7:c.A401G:p.K134R,C1orf159:ENST00000379325.7:exon7:c.A401G:p.K134R,		0.214925532744385	24.8	EH38D2115719	0.9488121853605715
1	1085966	A	G	0.158189977561705	0.158189977561705	5387	0.815297171355936	0.0886840644423615	3.36238263690883	14.3938917288836	0.0162289593018473	0.069473914271103	1-1085966-A-G	rs10907177	0.406011349112841	exonic	C1orf159	synonymous SNV	C1orf159:ENST00000379319.5:exon7:c.T357C:p.I119I,C1orf159:ENST00000434641.5:exon7:c.T357C:p.I119I,C1orf159:ENST00000379320.5:exon5:c.T357C:p.I119I,C1orf159:ENST00000379339.5:exon9:c.T465C:p.I155I,C1orf159:ENST00000421241.6:exon7:c.T357C:p.I119I,C1orf159:ENST00000379325.7:exon7:c.T357C:p.I119I,		0.214925532744385	9.717	EH38D2115719	0.9841924686150879
1	1087150	C	G	0.0015887850467289	0.0015887850467289	5387	0.0151567110009289	1.81939503017605	3.53238019251377	1.4544847351597	1.66974097772212	0.687528700595269	1-1087150-C-G	rs144168476	14.0961523536368	exonic	C1orf159	nonsynonymous SNV	C1orf159:ENST00000379319.5:exon6:c.G299C:p.R100P,C1orf159:ENST00000434641.5:exon6:c.G299C:p.R100P,C1orf159:ENST00000379320.5:exon4:c.G299C:p.R100P,C1orf159:ENST00000462097.5:exon7:c.G299C:p.R100P,C1orf159:ENST00000379339.5:exon8:c.G407C:p.R136P,C1orf159:ENST00000421241.6:exon6:c.G299C:p.R100P,C1orf159:ENST00000379325.7:exon6:c.G299C:p.R100P,		0.214925532744385	14.42		0.7076718002190272
1	1087552	C	T	0.0008411214953271	0.0008411214953271	5387	0.500761299179972	0.300369242501388	0.827881980879328	1.2296024798148	0.547569146692548	0.813270968801736	1-1087552-C-T	rs370958516	2.37106482645715	exonic	C1orf159	nonsynonymous SNV	C1orf159:ENST00000379319.5:exon5:c.G194A:p.R65H,C1orf159:ENST00000434641.5:exon5:c.G194A:p.R65H,C1orf159:ENST00000379320.5:exon3:c.G194A:p.R65H,C1orf159:ENST00000475119.5:exon5:c.G194A:p.R65H,C1orf159:ENST00000462097.5:exon6:c.G194A:p.R65H,C1orf159:ENST00000379339.5:exon7:c.G302A:p.R101H,C1orf159:ENST00000421241.6:exon5:c.G194A:p.R65H,C1orf159:ENST00000379325.7:exon5:c.G194A:p.R65H,		0.214925532744385	12.71	EH38D2115722	0.9391914646403837
1	1090393	G	A	0.0004672897196261	0.0004672897196261	5387	0.36319359744756	0.4398618160367	-0.656305429622882	0.721772683266894	-1.25981018288521	1.38547775938789	1-1090393-G-A	rs370337124	1.88751742128871	exonic	C1orf159	nonsynonymous SNV	C1orf159:ENST00000467751.5:exon5:c.C205T:p.R69C,		0.214925532744385	1.723		0.9039496241316866
1	1090930	G	C	0.0026168224299065	0.0026168224299065	5387	0.801280971010723	0.0962151708533343	-0.507077401475702	2.01469323971051	-0.124927024980324	0.496353479671023	1-1090930-G-C	rs183697514	4.36311117452376	exonic	C1orf159	nonsynonymous SNV	C1orf159:ENST00000379339.5:exon5:c.C126G:p.S42R,		0.214925532744385	0.142		0.9827925829094802
1	1091533	C	T	0.0379652141387694	0.0379652141387694	5387	0.735238632585616	0.133571681330929	2.51933474852078	7.45000991209227	0.0453912534511808	0.134228009331488	1-1091533-C-T	rs115662838	1.57265587646162	exonic	C1orf159	nonsynonymous SNV	C1orf159:ENST00000379319.5:exon3:c.G11A:p.R4Q,C1orf159:ENST00000434641.5:exon3:c.G11A:p.R4Q,C1orf159:ENST00000379320.5:exon1:c.G11A:p.R4Q,C1orf159:ENST00000475119.5:exon3:c.G11A:p.R4Q,C1orf159:ENST00000462097.5:exon4:c.G11A:p.R4Q,C1orf159:ENST00000379339.5:exon4:c.G11A:p.R4Q,C1orf159:ENST00000467751.5:exon3:c.G11A:p.R4Q,C1orf159:ENST00000480643.1:exon6:c.G11A:p.R4Q,C1orf159:ENST00000421241.6:exon…		0.214925532744385	0.029	EH38D2115733	0.9762952737332711
1	1091534	G	A	0.0007480830372171	0.0007480830372171	5387	0.549734242196703	0.259847210580361	0.713683298398935	1.19313427950785	0.501333685536269	0.838128630762736	1-1091534-G-A	rs747421436	9.99334791082246	exonic	C1orf159	nonsynonymous SNV	C1orf159:ENST00000379319.5:exon3:c.C10T:p.R4W,C1orf159:ENST00000434641.5:exon3:c.C10T:p.R4W,C1orf159:ENST00000379320.5:exon1:c.C10T:p.R4W,C1orf159:ENST00000475119.5:exon3:c.C10T:p.R4W,C1orf159:ENST00000462097.5:exon4:c.C10T:p.R4W,C1orf159:ENST00000379339.5:exon4:c.C10T:p.R4W,C1orf159:ENST00000467751.5:exon3:c.C10T:p.R4W,C1orf159:ENST00000480643.1:exon6:c.C10T:p.R4W,C1orf159:ENST00000421241.6:exon…		0.214925532744385	22.8	EH38D2115733	0.9494544087808662
1	1179288	G	A	0.0536448598130841	0.0536448598130841	5387	0.614639790379949	0.211379327934059	-4.4777462903277	8.89391867386473	-0.0566073956806289	0.112436377784582	1-1179288-G-A	rs6668667	3.49486349537566	exonic	TTLL10	nonsynonymous SNV	TTLL10:ENST00000379289.5:exon4:c.G73A:p.G25S,TTLL10:ENST00000379290.5:exon4:c.G73A:p.G25S,		0.214925532744385	1.621		0.9603442832758367
1	1180035	C	T	0.0025233644859813	0.0025233644859813	5387	0.101099260777616	0.995252019892442	3.20638870674186	1.95565451048337	0.838362612402248	0.511337761674905	1-1180035-C-T	rs57556493	5.99744098005906	exonic	TTLL10	synonymous SNV	TTLL10:ENST00000379289.5:exon6:c.C201T:p.G67G,TTLL10:ENST00000379290.5:exon6:c.C201T:p.G67G,		0.214925532744385	5.759	EH38D2115898	0.8764327719025273
1	1180081	C	T	0.0004672897196261	0.0004672897196261	5387	0.267795257174655	0.572197118889044	0.92621240740787	0.835815508621352	1.32583580718971	1.19643628251103	1-1180081-C-T	rs116383664	10.5867045033681	exonic	TTLL10	nonsynonymous SNV	TTLL10:ENST00000379289.5:exon6:c.C247T:p.R83W,TTLL10:ENST00000379290.5:exon6:c.C247T:p.R83W,TTLL10:ENST00000379288.3:exon2:c.C28T:p.R10W,		0.214925532744385	15.94	EH38D2115898	0.8841291233029549
1	1180123	T	C	0.0353271028037383	0.0353271028037383	5387	0.808344534279024	0.092403493873913	1.78124181413677	7.34344224296502	0.0330311363433912	0.136175919536644	1-1180123-T-C	rs111751804	3.88805728793077	exonic	TTLL10	nonsynonymous SNV	TTLL10:ENST00000379289.5:exon6:c.T289C:p.C97R,TTLL10:ENST00000379290.5:exon6:c.T289C:p.C97R,TTLL10:ENST00000379288.3:exon2:c.T70C:p.C24R,		0.214925532744385	5.606	EH38D2115898	0.9835130519003713
1	1180168	G	A	0.0300934579439253	0.0300934579439253	5387	0.484839047295238	0.314402410826164	-4.77616337169442	6.83734339488858	-0.102165529284412	0.146255635009874	1-1180168-G-A	rs114390380	3.3850002393612	exonic	TTLL10	nonsynonymous SNV	TTLL10:ENST00000379289.5:exon6:c.G334A:p.G112R,TTLL10:ENST00000379290.5:exon6:c.G334A:p.G112R,TTLL10:ENST00000379288.3:exon2:c.G115A:p.G39R,		0.214925532744385	0.266	EH38D2115898	0.9348319338488532
1	1180221	C	T	0.0023364485981308	0.0023364485981308	5387	0.745637136614511	0.127472469987341	-0.646422980202073	1.99268812010404	-0.162793898598399	0.50183467744455	1-1180221-C-T	rs139976815	0.411184220138172	exonic	TTLL10	synonymous SNV	TTLL10:ENST00000379289.5:exon6:c.C387T:p.N129N,TTLL10:ENST00000379290.5:exon6:c.C387T:p.N129N,TTLL10:ENST00000379288.3:exon2:c.C168T:p.N56N,		0.214925532744385	0.002		0.977360262180003
1	1180222	G	A	0.0004672897196261	0.0004672897196261	5387	0.833718252192418	0.0789806905988274	0.169502649087021	0.807404630916628	0.260012374862196	1.23853636913715	1-1180222-G-A	rs139755178	2.64408892840108	exonic	TTLL10	nonsynonymous SNV	TTLL10:ENST00000379289.5:exon6:c.G388A:p.A130T,TTLL10:ENST00000379290.5:exon6:c.G388A:p.A130T,TTLL10:ENST00000379288.3:exon2:c.G169A:p.A57T,		0.214925532744385	0.288		0.9865024250763419
1	1180264	G	T	0.0004672897196261	0.0004672897196261	5387	0.267795257174655	0.572197118889044	0.92621240740787	0.835815508621352	1.32583580718971	1.19643628251103	1-1180264-G-T	rs752866610	10.8268075553658	exonic	TTLL10	nonsynonymous SNV	TTLL10:ENST00000379289.5:exon6:c.G430T:p.G144W,TTLL10:ENST00000379290.5:exon6:c.G430T:p.G144W,TTLL10:ENST00000379288.3:exon2:c.G211T:p.G71W,		0.214925532744385	18.73	EH38D2115899	0.8841291233029549
1	1180281	GC	G	0.0004672897196261	0.0004672897196261	5387	0.127385364835912	0.894880464748757	1.51345060886726	0.992756055315428	1.53561788982715	1.00729680231693	1-1180281-GC-G	rs779853194		exonic	TTLL10	frameshift deletion	TTLL10:ENST00000379290.5:exon6:c.448delC:p.P150fs,TTLL10:ENST00000379288.3:exon2:c.229delC:p.P77fs,TTLL10:ENST00000379289.5:exon6:c.448delC:p.P150fs,			13.3	EH38D2115899	0.8803173972217321
1	1180847	G	A	0.0029906542056075	0.0029906542056075	5387	0.348281004416458	0.458070211737805	-2.14003576636953	2.28166122988171	-0.411072766643721	0.438277158284293	1-1180847-G-A	rs200208314	3.05216134151999	exonic	TTLL10	nonsynonymous SNV	TTLL10:ENST00000379289.5:exon8:c.G742A:p.G248R,TTLL10:ENST00000379290.5:exon8:c.G742A:p.G248R,TTLL10:ENST00000379288.3:exon4:c.G523A:p.G175R,		0.214925532744385	8.063		0.8992610890938809
1	1180851	T	C	0.0731775700934579	0.0731775700934579	5387	0.847693200589376	0.0717613003372726	1.98361536377893	10.3279647496487	0.0185963610495533	0.0968244977824904	1-1180851-T-C	rs13374146	1.28685781569265	exonic	TTLL10	nonsynonymous SNV	TTLL10:ENST00000379289.5:exon8:c.T746C:p.V249A,TTLL10:ENST00000379290.5:exon8:c.T746C:p.V249A,TTLL10:ENST00000379288.3:exon4:c.T527C:p.V176A,		0.214925532744385	0.897		0.9877240043474813
1	1182895	C	T	0.035146756403066	0.035146756403066	5387	0.763065194533377	0.117438355339306	-2.21345644021657	7.34250108137327	-0.0410565962059756	0.13619337456236	1-1182895-C-T	rs61733845	0.416945565166572	exonic	TTLL10	synonymous SNV	TTLL10:ENST00000379289.5:exon11:c.C936T:p.C312C,TTLL10:ENST00000379290.5:exon11:c.C936T:p.C312C,TTLL10:ENST00000379288.3:exon7:c.C717T:p.C239C,		0.214925532744385	19.73	EH38D2115904	0.9792906805218616
1	1184997	T	A	0.0259813084112149	0.0259813084112149	5387	0.576371270212349	0.239297675150218	-3.5190691605612	6.29875312233891	-0.0886989806514866	0.158761580359998	1-1184997-T-A	rs116321663	9.27605103492647	exonic	TTLL10	nonsynonymous SNV	TTLL10:ENST00000379289.5:exon13:c.T1289A:p.M430K,TTLL10:ENST00000379290.5:exon13:c.T1289A:p.M430K,TTLL10:ENST00000379288.3:exon9:c.T1070A:p.M357K,		0.214925532744385	13.68		0.9539619971714248
1	1185041	C	T	0.0011214953271028	0.0011214953271028	5387	0.536367076675344	0.270537887899202	-0.838255867510254	1.35570793580022	-0.456083462951123	0.737622000722256	1-1185041-C-T	rs146121068	8.0068089334236	exonic	TTLL10	nonsynonymous SNV	TTLL10:ENST00000379289.5:exon13:c.C1333T:p.R445C,TTLL10:ENST00000379290.5:exon13:c.C1333T:p.R445C,TTLL10:ENST00000379288.3:exon9:c.C1114T:p.R372C,		0.214925532744385	14.09		0.9466973255370615
1	1185051	G	A	0.0364485981308411	0.0364485981308411	5387	0.905277405952406	0.0432183186802546	0.899480129344248	7.55882092267414	0.0157428537402987	0.132295765467906	1-1185051-G-A	rs1320571	1.88832487810789	exonic	TTLL10	nonsynonymous SNV	TTLL10:ENST00000379289.5:exon13:c.G1343A:p.S448N,TTLL10:ENST00000379290.5:exon13:c.G1343A:p.S448N,TTLL10:ENST00000379288.3:exon9:c.G1124A:p.S375N,		0.214925532744385	16.02		0.9930501188875449
1	1197558	G	A	0.105514018691589	0.105514018691589	5387	0.390871963299712	0.407965479787517	10.4619678169174	12.1929080905912	0.0703718193994635	0.0820148887017086	1-1197558-G-A	rs2274791	1.71896740539158	exonic	TTLL10	nonsynonymous SNV	TTLL10:ENST00000379289.5:exon16:c.G1733A:p.G578D,TTLL10:ENST00000379290.5:exon16:c.G1733A:p.G578D,	Name=1.67;genehancer_id=GH01I001196;connected_gene=GC01P001200;score=550.77;connected_gene=ATAD3B;score=25.57;connected_gene=INTS11;score=18.00;connected_gene=SDF4;score=17.08;connected_gene=CCNL2;score=15.75;connected_gene=NOC2L;score=15.32;connected_gene=ENSG00000230092;score=14.99;connected_gene=ENSG00000240731;score=14.37;connected_gene=CDK11A;score=13.63;connected_gene=LOC100288379;score=13.…	0.214925532744385	15.12		0.9110134117589466
1	1197583	G	A	0.0026168224299065	0.0026168224299065	5387	0.359978812034982	0.443723060585739	-1.75407907665659	1.91617720177632	-0.477724847757576	0.521872402548671	1-1197583-G-A	rs764768183	0.406460270220701	exonic	TTLL10	synonymous SNV	TTLL10:ENST00000379289.5:exon16:c.G1758A:p.P586P,TTLL10:ENST00000379290.5:exon16:c.G1758A:p.P586P,	Name=1.67;genehancer_id=GH01I001196;connected_gene=GC01P001200;score=550.77;connected_gene=ATAD3B;score=25.57;connected_gene=INTS11;score=18.00;connected_gene=SDF4;score=17.08;connected_gene=CCNL2;score=15.75;connected_gene=NOC2L;score=15.32;connected_gene=ENSG00000230092;score=14.99;connected_gene=ENSG00000240731;score=14.37;connected_gene=CDK11A;score=13.63;connected_gene=LOC100288379;score=13.…	0.214925532744385	0.096	EH38D2115918	0.9031576980576307
1	1197586	C	A	0.105720695457095	0.105720695457095	5387	0.381579250693517	0.418415249152194	10.6840374486419	12.2104655953468	0.0716590346084303	0.0818969589809161	1-1197586-C-A	rs2274790	0.405644924820562	exonic	TTLL10	synonymous SNV	TTLL10:ENST00000379289.5:exon16:c.C1761A:p.P587P,TTLL10:ENST00000379290.5:exon16:c.C1761A:p.P587P,	Name=1.67;genehancer_id=GH01I001196;connected_gene=GC01P001200;score=550.77;connected_gene=ATAD3B;score=25.57;connected_gene=INTS11;score=18.00;connected_gene=SDF4;score=17.08;connected_gene=CCNL2;score=15.75;connected_gene=NOC2L;score=15.32;connected_gene=ENSG00000230092;score=14.99;connected_gene=ENSG00000240731;score=14.37;connected_gene=CDK11A;score=13.63;connected_gene=LOC100288379;score=13.…	0.214925532744385	0.043	EH38D2115918	0.9082518084005982
1	1197630	A	G	0.0014018691588785	0.0014018691588785	5387	0.771994801869287	0.112385623922146	0.436823269711779	1.50750041774048	0.192216596450511	0.663349733261668	1-1197630-A-G	rs538902204	0.427548284005387	exonic	TTLL10	nonsynonymous SNV	TTLL10:ENST00000379289.5:exon16:c.A1805G:p.H602R,TTLL10:ENST00000379290.5:exon16:c.A1805G:p.H602R,	Name=1.67;genehancer_id=GH01I001196;connected_gene=GC01P001200;score=550.77;connected_gene=ATAD3B;score=25.57;connected_gene=INTS11;score=18.00;connected_gene=SDF4;score=17.08;connected_gene=CCNL2;score=15.75;connected_gene=NOC2L;score=15.32;connected_gene=ENSG00000230092;score=14.99;connected_gene=ENSG00000240731;score=14.37;connected_gene=CDK11A;score=13.63;connected_gene=LOC100288379;score=13.…	0.214925532744385	0.176	EH38D2115918	0.980076185517194
1	1197681	C	T	0.0091588785046729	0.0091588785046729	5387	0.0424022659440579	1.37261093442836	-7.56134742298717	3.72562691920233	-0.544754049559269	0.268411202110946	1-1197681-C-T	rs555101871	0.613293673264591	exonic	TTLL10	nonsynonymous SNV	TTLL10:ENST00000379289.5:exon16:c.C1856T:p.P619L,TTLL10:ENST00000379290.5:exon16:c.C1856T:p.P619L,	Name=1.67;genehancer_id=GH01I001196;connected_gene=GC01P001200;score=550.77;connected_gene=ATAD3B;score=25.57;connected_gene=INTS11;score=18.00;connected_gene=SDF4;score=17.08;connected_gene=CCNL2;score=15.75;connected_gene=NOC2L;score=15.32;connected_gene=ENSG00000230092;score=14.99;connected_gene=ENSG00000240731;score=14.37;connected_gene=CDK11A;score=13.63;connected_gene=LOC100288379;score=13.…	0.214925532744385	0.001	EH38D2115918	0.8133984223280232
1	1197697	A	G	0.244018691588785	0.244018691588785	5387	0.420983081923064	0.375735356836758	13.8096295264434	17.160854993306	0.046892586114125	0.0582721548774858	1-1197697-A-G	rs2274789	0.40532393784853	exonic	TTLL10	synonymous SNV	TTLL10:ENST00000379289.5:exon16:c.A1872G:p.P624P,TTLL10:ENST00000379290.5:exon16:c.A1872G:p.P624P,	Name=1.67;genehancer_id=GH01I001196;connected_gene=GC01P001200;score=550.77;connected_gene=ATAD3B;score=25.57;connected_gene=INTS11;score=18.00;connected_gene=SDF4;score=17.08;connected_gene=CCNL2;score=15.75;connected_gene=NOC2L;score=15.32;connected_gene=ENSG00000230092;score=14.99;connected_gene=ENSG00000240731;score=14.37;connected_gene=CDK11A;score=13.63;connected_gene=LOC100288379;score=13.…	0.214925532744385	0.125	EH38D2115918	0.9187900774744292
1	1197719	G	C	0.0019626168224299	0.0019626168224299	5387	0.663399529937389	0.178224840542901	-0.785235958110953	1.80420927672807	-0.24122724445357	0.554259427051333	1-1197719-G-C	rs200200135	1.7435812748082	exonic	TTLL10	nonsynonymous SNV	TTLL10:ENST00000379289.5:exon16:c.G1894C:p.A632P,TTLL10:ENST00000379290.5:exon16:c.G1894C:p.A632P,	Name=1.67;genehancer_id=GH01I001196;connected_gene=GC01P001200;score=550.77;connected_gene=ATAD3B;score=25.57;connected_gene=INTS11;score=18.00;connected_gene=SDF4;score=17.08;connected_gene=CCNL2;score=15.75;connected_gene=NOC2L;score=15.32;connected_gene=ENSG00000230092;score=14.99;connected_gene=ENSG00000240731;score=14.37;connected_gene=CDK11A;score=13.63;connected_gene=LOC100288379;score=13.…	0.214925532744385	0.605	EH38D2115918	0.9676690636374864
1	1203822	T	C	0.0498130841121496	0.0498130841121496	5387	0.521171683022552	0.283019188970844	5.55080386420611	8.65230688225605	0.0741467385179329	0.115576113238745	1-1203822-T-C	rs2298213	0.405663039948471	exonic	TNFRSF18	synonymous SNV	TNFRSF18:ENST00000328596.10:exon4:c.A537G:p.P179P,	Name=1.67;genehancer_id=GH01I001196;connected_gene=GC01P001200;score=550.77;connected_gene=ATAD3B;score=25.57;connected_gene=INTS11;score=18.00;connected_gene=SDF4;score=17.08;connected_gene=CCNL2;score=15.75;connected_gene=NOC2L;score=15.32;connected_gene=ENSG00000230092;score=14.99;connected_gene=ENSG00000240731;score=14.37;connected_gene=CDK11A;score=13.63;connected_gene=LOC100288379;score=13.…	0.214925532744385	0.799	EH38D2115931	0.9440780901096275
1	1203836	G	A	0.0015887850467289	0.0015887850467289	5387	0.644899102216109	0.190508227656954	0.809678809213854	1.75688698030022	0.262316207182393	0.569188576848079	1-1203836-G-A	rs11466695	3.00999530292211	exonic	TNFRSF18	nonsynonymous SNV	TNFRSF18:ENST00000328596.10:exon4:c.C523T:p.R175C,	Name=1.67;genehancer_id=GH01I001196;connected_gene=GC01P001200;score=550.77;connected_gene=ATAD3B;score=25.57;connected_gene=INTS11;score=18.00;connected_gene=SDF4;score=17.08;connected_gene=CCNL2;score=15.75;connected_gene=NOC2L;score=15.32;connected_gene=ENSG00000230092;score=14.99;connected_gene=ENSG00000240731;score=14.37;connected_gene=CDK11A;score=13.63;connected_gene=LOC100288379;score=13.…	0.214925532744385	9.481	EH38D2115931	0.9646972484181601
1	1203928	G	A	0.0006542056074766	0.0006542056074766	5387	0.180426998940564	0.743698474479418	1.34855855622844	1.00680663810894	1.33038600682855	0.993239378991659	1-1203928-G-A	rs201894449	0.51923234388867	exonic	TNFRSF18	nonsynonymous SNV	TNFRSF18:ENST00000328596.10:exon4:c.C431T:p.T144M,	Name=1.67;genehancer_id=GH01I001196;connected_gene=GC01P001200;score=550.77;connected_gene=ATAD3B;score=25.57;connected_gene=INTS11;score=18.00;connected_gene=SDF4;score=17.08;connected_gene=CCNL2;score=15.75;connected_gene=NOC2L;score=15.32;connected_gene=ENSG00000230092;score=14.99;connected_gene=ENSG00000240731;score=14.37;connected_gene=CDK11A;score=13.63;connected_gene=LOC100288379;score=13.…	0.214925532744385	1.043	EH38D2115931	0.881064863565476
1	1204118	C	T	0.0092523364485981	0.0092523364485981	5387	0.776036551133704	0.110117823095111	1.07043302543318	3.76266705658473	0.0756080291499955	0.26576893064455	1-1204118-C-T	rs11466693	2.49852554786351	exonic	TNFRSF18	nonsynonymous SNV	TNFRSF18:ENST00000486728.5:exon3:c.G301A:p.V101M,TNFRSF18:ENST00000379265.5:exon4:c.G517A:p.V173M,TNFRSF18:ENST00000379268.7:exon4:c.G517A:p.V173M,	Name=1.67;genehancer_id=GH01I001196;connected_gene=GC01P001200;score=550.77;connected_gene=ATAD3B;score=25.57;connected_gene=INTS11;score=18.00;connected_gene=SDF4;score=17.08;connected_gene=CCNL2;score=15.75;connected_gene=NOC2L;score=15.32;connected_gene=ENSG00000230092;score=14.99;connected_gene=ENSG00000240731;score=14.37;connected_gene=CDK11A;score=13.63;connected_gene=LOC100288379;score=13.…	0.214925532744385	1.305		0.9805640104987002
1	1204185	G	A	0.0006542056074766	0.0006542056074766	5387	0.361238687851868	0.442205743904415	0.853726957383466	0.935071309765519	0.976403957415659	1.06943715367629	1-1204185-G-A	rs61761323	0.408009579605762	exonic	TNFRSF18	synonymous SNV	TNFRSF18:ENST00000486728.5:exon3:c.C234T:p.N78N,TNFRSF18:ENST00000379265.5:exon4:c.C450T:p.N150N,TNFRSF18:ENST00000379268.7:exon4:c.C450T:p.N150N,	Name=1.67;genehancer_id=GH01I001196;connected_gene=GC01P001200;score=550.77;connected_gene=ATAD3B;score=25.57;connected_gene=INTS11;score=18.00;connected_gene=SDF4;score=17.08;connected_gene=CCNL2;score=15.75;connected_gene=NOC2L;score=15.32;connected_gene=ENSG00000230092;score=14.99;connected_gene=ENSG00000240731;score=14.37;connected_gene=CDK11A;score=13.63;connected_gene=LOC100288379;score=13.…	0.214925532744385	3.08	EH38D2115932	0.9034407248942306
1	1204482	T	C	0.0187828700225394	0.0187828700225394	5387	0.666015658935094	0.176515559854988	-2.33491640172507	5.4096237612342	-0.0797879329167829	0.184855739352167	1-1204482-T-C	rs11466691	0.414302775747374	exonic	TNFRSF18	synonymous SNV	TNFRSF18:ENST00000486728.5:exon2:c.A99G:p.K33K,TNFRSF18:ENST00000379265.5:exon3:c.A315G:p.K105K,TNFRSF18:ENST00000379268.7:exon3:c.A315G:p.K105K,TNFRSF18:ENST00000328596.10:exon3:c.A315G:p.K105K,	Name=1.67;genehancer_id=GH01I001196;connected_gene=GC01P001200;score=550.77;connected_gene=ATAD3B;score=25.57;connected_gene=INTS11;score=18.00;connected_gene=SDF4;score=17.08;connected_gene=CCNL2;score=15.75;connected_gene=NOC2L;score=15.32;connected_gene=ENSG00000230092;score=14.99;connected_gene=ENSG00000240731;score=14.37;connected_gene=CDK11A;score=13.63;connected_gene=LOC100288379;score=13.…	0.214925532744385	0.654		0.9680387265559995
1	1205475	C	T	0.0014953271028037	0.0014953271028037	5387	0.785005411317114	0.105127349500528	-0.46983747955289	1.72226543587488	-0.158397194950111	0.580630592224606	1-1205475-C-T	rs143092669	3.05849957437638	exonic	TNFRSF18	nonsynonymous SNV	TNFRSF18:ENST00000379265.5:exon2:c.G205A:p.E69K,TNFRSF18:ENST00000379268.7:exon2:c.G205A:p.E69K,TNFRSF18:ENST00000328596.10:exon2:c.G205A:p.E69K,	Name=2.19;genehancer_id=GH01I001204;connected_gene=TNFRSF18;score=558.25;connected_gene=CCNL2;score=17.46;connected_gene=ENSG00000240731;score=15.68;connected_gene=LOC100288379;score=15.58;connected_gene=MXRA8;score=13.84;connected_gene=SLC35E2;score=11.83;connected_gene=ANKRD65;score=11.72;connected_gene=ENSG00000230092;score=10.61;connected_gene=VWA1;score=10.29;connected_gene=LOC100129381;scor…	0.214925532744385	8.423		0.9813562905450599
1	1205491	G	A	0.0005607476635514	0.0005607476635514	5387	0.554535660252504	0.256070520654738	0.593587218646471	1.00441635045229	0.58837876913158	0.995603067940598	1-1205491-G-A	rs142770542	1.5097401326889	exonic	TNFRSF18	synonymous SNV	TNFRSF18:ENST00000379265.5:exon2:c.C189T:p.G63G,TNFRSF18:ENST00000379268.7:exon2:c.C189T:p.G63G,TNFRSF18:ENST00000328596.10:exon2:c.C189T:p.G63G,	Name=2.19;genehancer_id=GH01I001204;connected_gene=TNFRSF18;score=558.25;connected_gene=CCNL2;score=17.46;connected_gene=ENSG00000240731;score=15.68;connected_gene=LOC100288379;score=15.58;connected_gene=MXRA8;score=13.84;connected_gene=SLC35E2;score=11.83;connected_gene=ANKRD65;score=11.72;connected_gene=ENSG00000230092;score=10.61;connected_gene=VWA1;score=10.29;connected_gene=LOC100129381;scor…	0.214925532744385	0.558	EH38D2115936	0.9503628602205462
1	1206396	C	T	0.0073831775700934	0.0073831775700934	5387	0.90067808078901	0.0454304062672487	-0.42909416598683	3.43812207461198	-0.0363002841264845	0.290856455442426	1-1206396-C-T	rs141996135	2.38962820664831	exonic	TNFRSF18	nonsynonymous SNV	TNFRSF18:ENST00000379265.5:exon1:c.G176A:p.R59H,TNFRSF18:ENST00000379268.7:exon1:c.G176A:p.R59H,TNFRSF18:ENST00000328596.10:exon1:c.G176A:p.R59H,	Name=2.19;genehancer_id=GH01I001204;connected_gene=TNFRSF18;score=558.25;connected_gene=CCNL2;score=17.46;connected_gene=ENSG00000240731;score=15.68;connected_gene=LOC100288379;score=15.58;connected_gene=MXRA8;score=13.84;connected_gene=SLC35E2;score=11.83;connected_gene=ANKRD65;score=11.72;connected_gene=ENSG00000230092;score=10.61;connected_gene=VWA1;score=10.29;connected_gene=LOC100129381;scor…	0.214925532744385	4.53	EH38D2115938	0.9924844578877454
1	1206475	C	T	0.0006542056074766	0.0006542056074766	5387	0.666965081054428	0.175896902968538	0.328027356034957	0.762292392571867	0.56450382906316	1.3118325851661	1-1206475-C-T	rs770737551	1.33474375613166	exonic	TNFRSF18	nonsynonymous SNV	TNFRSF18:ENST00000379265.5:exon1:c.G97A:p.G33R,TNFRSF18:ENST00000379268.7:exon1:c.G97A:p.G33R,TNFRSF18:ENST00000328596.10:exon1:c.G97A:p.G33R,	Name=2.19;genehancer_id=GH01I001204;connected_gene=TNFRSF18;score=558.25;connected_gene=CCNL2;score=17.46;connected_gene=ENSG00000240731;score=15.68;connected_gene=LOC100288379;score=15.58;connected_gene=MXRA8;score=13.84;connected_gene=SLC35E2;score=11.83;connected_gene=ANKRD65;score=11.72;connected_gene=ENSG00000230092;score=10.61;connected_gene=VWA1;score=10.29;connected_gene=LOC100129381;scor…	0.214925532744385	13.35	EH38D2115939	0.9683508206184718
1	1206505	T	C	0.0008411214953271	0.0008411214953271	5387	0.127171302128196	0.895610881875638	-1.68190655190818	1.10263496831464	-1.383369956927	0.906918453283307	1-1206505-T-C	rs368710708	0.731578330814945	exonic	TNFRSF18	nonsynonymous SNV	TNFRSF18:ENST00000379265.5:exon1:c.A67G:p.S23G,TNFRSF18:ENST00000379268.7:exon1:c.A67G:p.S23G,TNFRSF18:ENST00000328596.10:exon1:c.A67G:p.S23G,	Name=2.19;genehancer_id=GH01I001204;connected_gene=TNFRSF18;score=558.25;connected_gene=CCNL2;score=17.46;connected_gene=ENSG00000240731;score=15.68;connected_gene=LOC100288379;score=15.58;connected_gene=MXRA8;score=13.84;connected_gene=SLC35E2;score=11.83;connected_gene=ANKRD65;score=11.72;connected_gene=ENSG00000230092;score=10.61;connected_gene=VWA1;score=10.29;connected_gene=LOC100129381;scor…	0.214925532744385	3.959	EH38D2115939	0.8803173972217321
1	1206554	C	T	0.0016822429906542	0.0016822429906542	5387	0.192521011832975	0.715521864466512	2.08140923095669	1.59720471507061	0.815898827681725	0.626093819135633	1-1206554-C-T	rs371411514	0.409136951814601	exonic	TNFRSF18	synonymous SNV	TNFRSF18:ENST00000379265.5:exon1:c.G18A:p.A6A,TNFRSF18:ENST00000379268.7:exon1:c.G18A:p.A6A,TNFRSF18:ENST00000328596.10:exon1:c.G18A:p.A6A,	Name=2.19;genehancer_id=GH01I001204;connected_gene=TNFRSF18;score=558.25;connected_gene=CCNL2;score=17.46;connected_gene=ENSG00000240731;score=15.68;connected_gene=LOC100288379;score=15.58;connected_gene=MXRA8;score=13.84;connected_gene=SLC35E2;score=11.83;connected_gene=ANKRD65;score=11.72;connected_gene=ENSG00000230092;score=10.61;connected_gene=VWA1;score=10.29;connected_gene=LOC100129381;scor…	0.214925532744385	2.414	EH38D2115939	0.8816944081323591
1	1211957	C	T	0.0021495327102804	0.0021495327102804	5387	0.275226635964492	0.560309538123218	2.08145638779011	1.90765891816859	0.571960268412592	0.524202723283484	1-1211957-C-T	rs201461846	3.13879579594795	exonic	TNFRSF4	nonsynonymous SNV	TNFRSF4:ENST00000379236.4:exon5:c.G619A:p.V207M,	Name=1.7;genehancer_id=GH01I001210;connected_gene=TNFRSF4;score=550.77;connected_gene=B3GALT6;score=16.22;connected_gene=TTLL10-AS1;score=12.91;connected_gene=TTLL10;score=12.89;connected_gene=LINC01786;score=12.51;connected_gene=UBE2J2;score=12.51;connected_gene=ATAD3B;score=10.28;connected_gene=ANKRD65;score=7.94;connected_gene=SDF4;score=7.54;connected_gene=AURKAIP1;score=4.91;connected_gene=T…	0.214925532744385	2.625		0.8860272631951575
1	1212042	C	T	0.191869158878505	0.191869158878505	5387	0.56939066849856	0.244589654598251	-8.86180628905757	15.5757447494596	-0.0365278919543413	0.0642023874996216	1-1212042-C-T	rs17568	0.436784020655017	exonic	TNFRSF4	synonymous SNV	TNFRSF4:ENST00000379236.4:exon5:c.G534A:p.E178E,	Name=1.7;genehancer_id=GH01I001210;connected_gene=TNFRSF4;score=550.77;connected_gene=B3GALT6;score=16.22;connected_gene=TTLL10-AS1;score=12.91;connected_gene=TTLL10;score=12.89;connected_gene=LINC01786;score=12.51;connected_gene=UBE2J2;score=12.51;connected_gene=ATAD3B;score=10.28;connected_gene=ANKRD65;score=7.94;connected_gene=SDF4;score=7.54;connected_gene=AURKAIP1;score=4.91;connected_gene=T…	0.214925532744385	8.17		0.9529557131348283
1	1212082	A	G	0.0030841121495327	0.0030841121495327	5387	0.473717281613257	0.324480771547378	1.57024620154095	2.19172240879349	0.326886251888914	0.456262159837334	1-1212082-A-G	rs150407012	13.8755301497348	exonic	TNFRSF4	nonsynonymous SNV	TNFRSF4:ENST00000379236.4:exon5:c.T494C:p.I165T,	Name=1.7;genehancer_id=GH01I001210;connected_gene=TNFRSF4;score=550.77;connected_gene=B3GALT6;score=16.22;connected_gene=TTLL10-AS1;score=12.91;connected_gene=TTLL10;score=12.89;connected_gene=LINC01786;score=12.51;connected_gene=UBE2J2;score=12.51;connected_gene=ATAD3B;score=10.28;connected_gene=ANKRD65;score=7.94;connected_gene=SDF4;score=7.54;connected_gene=AURKAIP1;score=4.91;connected_gene=T…	0.214925532744385	19.09	EH38D2115952	0.9323037572120558
1	1213065	G	A	0.0192523364485981	0.0192523364485981	5387	0.0757009785702441	1.12089850643242	-9.80119264822814	5.51808738787321	-0.321885769971698	0.181222211557875	1-1213065-G-A	rs34160451	0.446901242775833	exonic	TNFRSF4	synonymous SNV	TNFRSF4:ENST00000379236.4:exon3:c.C297T:p.C99C,	Name=1.7;genehancer_id=GH01I001210;connected_gene=TNFRSF4;score=550.77;connected_gene=B3GALT6;score=16.22;connected_gene=TTLL10-AS1;score=12.91;connected_gene=TTLL10;score=12.89;connected_gene=LINC01786;score=12.51;connected_gene=UBE2J2;score=12.51;connected_gene=ATAD3B;score=10.28;connected_gene=ANKRD65;score=7.94;connected_gene=SDF4;score=7.54;connected_gene=AURKAIP1;score=4.91;connected_gene=T…	0.214925532744385	8.119	EH38D2115954	0.8612435497275064
1	1213754	G	A	0.0008411214953271	0.0008411214953271	5387	0.183318573642226	0.736793530555116	1.41097930001093	1.06040325549295	1.25481163708345	0.943037466944712	1-1213754-G-A	rs144102157	0.446104323674568	exonic	TNFRSF4	synonymous SNV	TNFRSF4:ENST00000379236.4:exon2:c.C177T:p.S59S,	Name=1.7;genehancer_id=GH01I001210;connected_gene=TNFRSF4;score=550.77;connected_gene=B3GALT6;score=16.22;connected_gene=TTLL10-AS1;score=12.91;connected_gene=TTLL10;score=12.89;connected_gene=LINC01786;score=12.51;connected_gene=UBE2J2;score=12.51;connected_gene=ATAD3B;score=10.28;connected_gene=ANKRD65;score=7.94;connected_gene=SDF4;score=7.54;connected_gene=AURKAIP1;score=4.91;connected_gene=T…	0.214925532744385	1.144	EH38D2115956	0.881064863565476
1	1213768	G	A	0.0004672897196261	0.0004672897196261	5387	0.918554628604591	0.0368950100756187	0.0838455221750457	0.819968605290633	0.124705447355481	1.21955888743516	1-1213768-G-A	rs769325973	20.8799022007931	exonic	TNFRSF4	nonsynonymous SNV	TNFRSF4:ENST00000379236.4:exon2:c.C163T:p.R55C,	Name=1.7;genehancer_id=GH01I001210;connected_gene=TNFRSF4;score=550.77;connected_gene=B3GALT6;score=16.22;connected_gene=TTLL10-AS1;score=12.91;connected_gene=TTLL10;score=12.89;connected_gene=LINC01786;score=12.51;connected_gene=UBE2J2;score=12.51;connected_gene=ATAD3B;score=10.28;connected_gene=ANKRD65;score=7.94;connected_gene=SDF4;score=7.54;connected_gene=AURKAIP1;score=4.91;connected_gene=T…	0.214925532744385	24.9	EH38D2115956	0.9942756593922255
1	1214053	G	A	0.0005607476635514	0.0005607476635514	5387	0.373025103339927	0.428261940643974	0.799680012792174	0.897688580475315	0.992349922939109	1.11397206308508	1-1214053-G-A	rs142774962	0.417173958610264	exonic	TNFRSF4	synonymous SNV	TNFRSF4:ENST00000379236.4:exon1:c.C75T:p.T25T,	Name=1.7;genehancer_id=GH01I001210;connected_gene=TNFRSF4;score=550.77;connected_gene=B3GALT6;score=16.22;connected_gene=TTLL10-AS1;score=12.91;connected_gene=TTLL10;score=12.89;connected_gene=LINC01786;score=12.51;connected_gene=UBE2J2;score=12.51;connected_gene=ATAD3B;score=10.28;connected_gene=ANKRD65;score=7.94;connected_gene=SDF4;score=7.54;connected_gene=AURKAIP1;score=4.91;connected_gene=T…	0.214925532744385	1.124	EH38D2115957	0.9061132929071054
1	1214100	G	A	0.0056074766355139	0.0056074766355139	5387	0.597557264664718	0.223620469398723	1.53739216765546	2.91218791778582	0.18127832211003	0.343384434051329	1-1214100-G-A	rs35304565	6.17087521803624	exonic	TNFRSF4	nonsynonymous SNV	TNFRSF4:ENST00000379236.4:exon1:c.C28T:p.R10C,	Name=1.7;genehancer_id=GH01I001210;connected_gene=TNFRSF4;score=550.77;connected_gene=B3GALT6;score=16.22;connected_gene=TTLL10-AS1;score=12.91;connected_gene=TTLL10;score=12.89;connected_gene=LINC01786;score=12.51;connected_gene=UBE2J2;score=12.51;connected_gene=ATAD3B;score=10.28;connected_gene=ANKRD65;score=7.94;connected_gene=SDF4;score=7.54;connected_gene=AURKAIP1;score=4.91;connected_gene=T…	0.214925532744385	15.08	EH38D2115957	0.9574165160739416
1	1217524	G	A	0.0018702075930427	0.0018702075930427	5387	0.515444650759924	0.287817963086785	-1.18612002192448	1.82372454922078	-0.356623656487347	0.548328419676793	1-1217524-G-A	rs141093711	0.418037475525253	exonic	SDF4	synonymous SNV	SDF4:ENST00000360001.11:exon7:c.C1056T:p.H352H,SDF4:ENST00000655486.1:exon6:c.C1077T:p.H359H,		0.214925532744385	15.47		0.9426266693962736
1	1217537	G	A	0.0007480830372171	0.0007480830372171	5387	0.652733877279805	0.185263846574936	0.489777537691143	1.08847314780057	0.413393291095122	0.918718116308752	1-1217537-G-A	rs113021852	28.611318483876	exonic	SDF4	nonsynonymous SNV	SDF4:ENST00000360001.11:exon7:c.C1043T:p.A348V,SDF4:ENST00000655486.1:exon6:c.C1064T:p.A355V,		0.214925532744385	27.8		0.9659154727875938
1	1217733	G	A	0.106001121704992	0.106001121704992	5387	0.846756968397978	0.0722412206362851	2.30475623951747	11.9258039347751	0.0162050236510842	0.0838517894029806	1-1217733-G-A	rs12036216	0.408186667209999	exonic	SDF4	synonymous SNV	SDF4:ENST00000263741.12:exon7:c.C963T:p.L321L,SDF4:ENST00000660930.1:exon7:c.C984T:p.L328L,		0.214925532744385	0.011		0.9876680296119539
1	1218994	G	A	0.0069158878504672	0.0069158878504672	5387	0.370412844612024	0.431313961926917	3.01049880733232	3.3610558939521	0.266493726559681	0.297525548979832	1-1218994-G-A	rs74505695	3.22014835829079	exonic	SDF4	unknown	UNKNOWN		0.214925532744385	1.463		0.9051358234946955
1	1223251	A	G	0.885291916167665	0.114708083832335	5387	0.380559875678251	0.419577003463965	11.0956931403033	12.6538189730928	0.0692964845691825	0.0790275253760472	1-1223251-A-G	rs6603781	0.435329478190963	exonic	SDF4	synonymous SNV	SDF4:ENST00000263741.12:exon4:c.T549C:p.D183D,SDF4:ENST00000660930.1:exon4:c.T570C:p.D190D,SDF4:ENST00000360001.11:exon4:c.T549C:p.D183D,SDF4:ENST00000465727.5:exon4:c.T570C:p.D190D,SDF4:ENST00000655486.1:exon3:c.T570C:p.D190D,	Name=0.59;genehancer_id=GH01I001222;connected_gene=B3GALT6;score=22.78;connected_gene=LINC01786;score=12.73;connected_gene=UBE2J2;score=12.73;connected_gene=TTLL10-AS1;score=12.28;connected_gene=TTLL10;score=12.26;connected_gene=SDF4;score=0.44;connected_gene=TNFRSF4;score=0.44;connected_gene=GC01M001138;score=0.28	0.214925532744385	4.356		0.908157328322698
1	1223284	G	A	0.0010282295756216	0.0010282295756216	5387	0.243656774816517	0.61322150866387	-1.50267920801438	1.28886289628702	-0.904592191233635	0.775877715838368	1-1223284-G-A	rs145407954	0.415724101479444	exonic	SDF4	synonymous SNV	SDF4:ENST00000263741.12:exon4:c.C516T:p.D172D,SDF4:ENST00000660930.1:exon4:c.C537T:p.D179D,SDF4:ENST00000360001.11:exon4:c.C516T:p.D172D,SDF4:ENST00000465727.5:exon4:c.C537T:p.D179D,SDF4:ENST00000655486.1:exon3:c.C537T:p.D179D,	Name=0.59;genehancer_id=GH01I001222;connected_gene=B3GALT6;score=22.78;connected_gene=LINC01786;score=12.73;connected_gene=UBE2J2;score=12.73;connected_gene=TTLL10-AS1;score=12.28;connected_gene=TTLL10;score=12.26;connected_gene=SDF4;score=0.44;connected_gene=TNFRSF4;score=0.44;connected_gene=GC01M001138;score=0.28	0.214925532744385	0.068		0.8816944081323591
1	1223292	C	T	0.0006542056074766	0.0006542056074766	5387	0.737469619514036	0.132255865992751	-0.390955798056057	1.16631468227555	-0.287406226502395	0.857401535963641	1-1223292-C-T	rs140304008	10.7623675393239	exonic	SDF4	nonsynonymous SNV	SDF4:ENST00000263741.12:exon4:c.G508A:p.V170I,SDF4:ENST00000660930.1:exon4:c.G529A:p.V177I,SDF4:ENST00000360001.11:exon4:c.G508A:p.V170I,SDF4:ENST00000465727.5:exon4:c.G529A:p.V177I,SDF4:ENST00000655486.1:exon3:c.G529A:p.V177I,	Name=0.59;genehancer_id=GH01I001222;connected_gene=B3GALT6;score=22.78;connected_gene=LINC01786;score=12.73;connected_gene=UBE2J2;score=12.73;connected_gene=TTLL10-AS1;score=12.28;connected_gene=TTLL10;score=12.26;connected_gene=SDF4;score=0.44;connected_gene=TNFRSF4;score=0.44;connected_gene=GC01M001138;score=0.28	0.214925532744385	11.91		0.9764155215095338
1	1228584	G	A	0.0264485981308411	0.0264485981308411	5387	0.839180594568317	0.0761445674376395	1.29561911409355	6.3841934190972	0.0317881514975331	0.156636858308314	1-1228584-G-A	rs78548753	0.408445680951808	exonic	SDF4	synonymous SNV	SDF4:ENST00000263741.12:exon2:c.C189T:p.D63D,SDF4:ENST00000660930.1:exon2:c.C210T:p.D70D,SDF4:ENST00000360001.11:exon2:c.C189T:p.D63D,SDF4:ENST00000465727.5:exon2:c.C210T:p.D70D,SDF4:ENST00000655486.1:exon1:c.C210T:p.D70D,	Name=0.38;genehancer_id=GH01I001228;connected_gene=B3GALT6;score=23.25;connected_gene=ANKRD65;score=7.83;connected_gene=SDF4;score=6.52;connected_gene=TNFRSF4;score=0.39;connected_gene=GC01M001138;score=0.29	0.214925532744385	5.44		0.987367804624001
1	1232295	G	A	0.0014018691588785	0.0014018691588785	5387	0.40578084746668	0.391708455173126	1.14017096351645	1.37148359914056	0.606162045517376	0.729137410485004	1-1232295-G-A	rs1131691530	7.5476578424812	exonic	B3GALT6	nonsynonymous SNV	B3GALT6:ENST00000379198.5:exon1:c.G17A:p.R6Q,	Name=2.27;genehancer_id=GH01I001229;connected_gene=B3GALT6;score=578.56;connected_gene=SDF4;score=561.58;connected_gene=CCNL2;score=20.97;connected_gene=ENSG00000240731;score=16.95;connected_gene=LOC100288379;score=13.85;connected_gene=INTS11;score=13.74;connected_gene=ATAD3B;score=13.39;connected_gene=ENSG00000234396;score=13.24;connected_gene=LINC00115;score=12.58;connected_gene=FAM87B;score=12…	0.214925532744385	17.65	EH38D2115976	0.9147217559299294
1	1232416	C	T	0.106020942408377	0.106020942408377	5387	0.782786208930615	0.106356834314616	3.29719577155555	11.9597964006331	0.023051392274087	0.0836134635157388	1-1232416-C-T	rs190796582	0.409316364556694	exonic	B3GALT6	synonymous SNV	B3GALT6:ENST00000379198.5:exon1:c.C138T:p.S46S,	Name=2.27;genehancer_id=GH01I001229;connected_gene=B3GALT6;score=578.56;connected_gene=SDF4;score=561.58;connected_gene=CCNL2;score=20.97;connected_gene=ENSG00000240731;score=16.95;connected_gene=LOC100288379;score=13.85;connected_gene=INTS11;score=13.74;connected_gene=ATAD3B;score=13.39;connected_gene=ENSG00000234396;score=13.24;connected_gene=LINC00115;score=12.58;connected_gene=FAM87B;score=12…	0.214925532744385	4.688	EH38D2115976	0.9813562905450599
1	1232761	G	A	0.0004672897196261	0.0004672897196261	5387	0.545879046315253	0.262903575861309	-0.577740090357829	0.956607666301661	-0.631342158872355	1.04536063762284	1-1232761-G-A	rs373668725	0.414870775046599	exonic	B3GALT6	synonymous SNV	B3GALT6:ENST00000379198.5:exon1:c.G483A:p.A161A,	Name=2.27;genehancer_id=GH01I001229;connected_gene=B3GALT6;score=578.56;connected_gene=SDF4;score=561.58;connected_gene=CCNL2;score=20.97;connected_gene=ENSG00000240731;score=16.95;connected_gene=LOC100288379;score=13.85;connected_gene=INTS11;score=13.74;connected_gene=ATAD3B;score=13.39;connected_gene=ENSG00000234396;score=13.24;connected_gene=LINC00115;score=12.58;connected_gene=FAM87B;score=12…	0.214925532744385	13.72	EH38D2115977	0.9490337420445987
1	1232800	G	C	0.027196261682243	0.027196261682243	5387	0.868260234715508	0.0613500886918079	1.07163193780113	6.46072203999624	0.0256734087222047	0.154781461547072	1-1232800-G-C	rs12085009	2.94713283940014	exonic	B3GALT6	nonsynonymous SNV	B3GALT6:ENST00000379198.5:exon1:c.G522C:p.E174D,	Name=2.27;genehancer_id=GH01I001229;connected_gene=B3GALT6;score=578.56;connected_gene=SDF4;score=561.58;connected_gene=CCNL2;score=20.97;connected_gene=ENSG00000240731;score=16.95;connected_gene=LOC100288379;score=13.85;connected_gene=INTS11;score=13.74;connected_gene=ATAD3B;score=13.39;connected_gene=ENSG00000234396;score=13.24;connected_gene=LINC00115;score=12.58;connected_gene=FAM87B;score=12…	0.214925532744385	14.22		0.989778150667777
1	1233046	G	A	0.0006542056074766	0.0006542056074766	5387	0.19899092635402	0.701166726224572	-1.26291289628732	0.983246394276822	-1.30631728429587	1.01703907161083	1-1233046-G-A	rs779285702	0.40879102649922	exonic	B3GALT6	synonymous SNV	B3GALT6:ENST00000379198.5:exon1:c.G768A:p.R256R,	Name=2.27;genehancer_id=GH01I001229;connected_gene=B3GALT6;score=578.56;connected_gene=SDF4;score=561.58;connected_gene=CCNL2;score=20.97;connected_gene=ENSG00000240731;score=16.95;connected_gene=LOC100288379;score=13.85;connected_gene=INTS11;score=13.74;connected_gene=ATAD3B;score=13.39;connected_gene=ENSG00000234396;score=13.24;connected_gene=LINC00115;score=12.58;connected_gene=FAM87B;score=12…	0.214925532744385	8.651	EH38D2115978	0.8816944081323591
1	1242865	C	T	0.0919798093101515	0.0919798093101515	5387	0.457421370159521	0.339683549555337	-8.41351182979913	11.3221856289339	-0.0656321706419204	0.0883221696564045	1-1242865-C-T	rs11260566	0.415532712352243	exonic	C1QTNF12	synonymous SNV	C1QTNF12:ENST00000330388.2:exon7:c.G780A:p.T260T,	Name=1.61;genehancer_id=GH01I001235;connected_gene=B3GALT6;score=26.04;connected_gene=ANKRD65;score=11.65;connected_gene=ATAD3B;score=9.68;connected_gene=SDF4;score=8.97;connected_gene=AURKAIP1;score=5.44;connected_gene=ENSG00000237094;score=5.07;connected_gene=CPTP;score=5.04;connected_gene=CDK11B;score=4.48;connected_gene=PLEKHN1;score=3.09;connected_gene=PIR44892;score=0.77;connected_gene=C1QT…	0.214925532744385	0.023	EH38D2115996	0.9286117281105318
1	1243102	A	G	0.0913084112149533	0.0913084112149533	5387	0.56426369860549	0.2485178887738	-6.51848429589781	11.3066040124368	-0.0509896767804752	0.0884438863251987	1-1243102-A-G	rs78555129	2.27577759746061	exonic	C1QTNF12	nonsynonymous SNV	C1QTNF12:ENST00000330388.2:exon6:c.T691C:p.C231R,	Name=1.61;genehancer_id=GH01I001235;connected_gene=B3GALT6;score=26.04;connected_gene=ANKRD65;score=11.65;connected_gene=ATAD3B;score=9.68;connected_gene=SDF4;score=8.97;connected_gene=AURKAIP1;score=5.44;connected_gene=ENSG00000237094;score=5.07;connected_gene=CPTP;score=5.04;connected_gene=CDK11B;score=4.48;connected_gene=PLEKHN1;score=3.09;connected_gene=PIR44892;score=0.77;connected_gene=C1QT…	0.214925532744385	12.17	EH38D2115997	0.9520818572209223
1	1243115	G	A	0.0005608524957936	0.0005608524957936	5387	0.877174231898227	0.0569141347564634	0.130499918235395	0.844373521563627	0.18303790135019	1.18430999369589	1-1243115-G-A	rs144467981	0.41032448084008	exonic	C1QTNF12	synonymous SNV	C1QTNF12:ENST00000330388.2:exon6:c.C678T:p.A226A,	Name=1.61;genehancer_id=GH01I001235;connected_gene=B3GALT6;score=26.04;connected_gene=ANKRD65;score=11.65;connected_gene=ATAD3B;score=9.68;connected_gene=SDF4;score=8.97;connected_gene=AURKAIP1;score=5.44;connected_gene=ENSG00000237094;score=5.07;connected_gene=CPTP;score=5.04;connected_gene=CDK11B;score=4.48;connected_gene=PLEKHN1;score=3.09;connected_gene=PIR44892;score=0.77;connected_gene=C1QT…	0.214925532744385	0.396	EH38D2115997	0.9905256841483198
1	1243545	G	A	0.0896739130434783	0.0896739130434783	5387	0.612953267409365	0.212572635563	-5.67582141644526	11.2200900949709	-0.0450854110902948	0.0891258440472084	1-1243545-G-A	rs12093154	17.3784744167632	exonic	C1QTNF12	nonsynonymous SNV	C1QTNF12:ENST00000330388.2:exon5:c.C539T:p.A180V,		0.214925532744385	23.1		0.9600813110616551
1	1243996	C	T	0.0009345794392523	0.0009345794392523	5387	0.829010027353829	0.0814402163760244	0.251151716178462	1.1628933084652	0.185719030183686	0.859924115755562	1-1243996-C-T	rs368404661	0.517135974842956	exonic	C1QTNF12	synonymous SNV	C1QTNF12:ENST00000330388.2:exon4:c.G489A:p.R163R,		0.214925532744385	2.235	EH38D2115998	0.9858612783204513
1	1244005	A	G	0.0004672897196261	0.0004672897196261	5387	0.648256158283065	0.188253348842221	0.336969794350301	0.738667382894423	0.617579864677731	1.35378930105396	1-1244005-A-G	rs199525665	0.407549556941767	exonic	C1QTNF12	synonymous SNV	C1QTNF12:ENST00000330388.2:exon4:c.T480C:p.G160G,		0.214925532744385	6.646	EH38D2115998	0.9654317603460835
1	1244068	C	T	0.0004672897196261	0.0004672897196261	5387	0.361814649964743	0.441513852429111	-0.688651811838464	0.755172918625854	-1.20755488714817	1.3242000280143	1-1244068-C-T	rs560946759	0.413584867427316	exonic	C1QTNF12	synonymous SNV	C1QTNF12:ENST00000330388.2:exon4:c.G417A:p.P139P,		0.214925532744385	0.162	EH38D2115998	0.9038544780179215
1	1244420	G	A	0.0285100018695084	0.0285100018695084	5387	0.847497721590422	0.0718614606789065	-1.2382514492047	6.43875913527161	-0.0298678861217304	0.155309428259552	1-1244420-G-A	rs115586508	0.417639527748297	exonic	C1QTNF12	synonymous SNV	C1QTNF12:ENST00000330388.2:exon2:c.C255T:p.G85G,		0.214925532744385	1.007	EH38D2115999	0.9877240043474813
1	1244460	T	C	0.0004672897196261	0.0004672897196261	5387	0.773736826133208	0.111406732332226	-0.272477675761444	0.947779975677439	-0.303330351507819	1.05509720152637	1-1244460-T-C	rs150187946	4.92062112854107	exonic	C1QTNF12	nonsynonymous SNV	C1QTNF12:ENST00000330388.2:exon2:c.A215G:p.H72R,		0.214925532744385	7.549	EH38D2115999	0.9802065680659355
1	1255305	G	A	0.0039252336448598	0.0039252336448598	5387	0.187728127018167	0.726470652825491	3.36994548281213	2.55816401130257	0.514951236510353	0.390905350705336	1-1255305-G-A	rs41303853	0.408379598467699	exonic	UBE2J2	synonymous SNV	UBE2J2:ENST00000347370.6:exon7:c.C522T:p.H174H,UBE2J2:ENST00000400930.8:exon8:c.C726T:p.H242H,UBE2J2:ENST00000400929.6:exon6:c.C522T:p.H174H,UBE2J2:ENST00000349431.10:exon7:c.C678T:p.H226H,UBE2J2:ENST00000360466.6:exon7:c.C678T:p.H226H,	Name=0.2;genehancer_id=GH01I001254;connected_gene=TAS1R3;score=5.40;connected_gene=ENSG00000260179;score=0.77;connected_gene=GC01M001138;score=0.44;connected_gene=UBE2J2;score=0.37	0.214925532744385	18.72		0.8816944081323591
1	1255392	G	A	0.0092523364485981	0.0092523364485981	5387	0.424180460702032	0.372449340545361	3.07669556340838	3.84976909838617	0.207594173913286	0.259755838452546	1-1255392-G-A	rs142877043	0.408853980307595	exonic	UBE2J2	synonymous SNV	UBE2J2:ENST00000347370.6:exon7:c.C435T:p.L145L,UBE2J2:ENST00000400930.8:exon8:c.C639T:p.L213L,UBE2J2:ENST00000400929.6:exon6:c.C435T:p.L145L,UBE2J2:ENST00000349431.10:exon7:c.C591T:p.L197L,UBE2J2:ENST00000360466.6:exon7:c.C591T:p.L197L,	Name=0.2;genehancer_id=GH01I001254;connected_gene=TAS1R3;score=5.40;connected_gene=ENSG00000260179;score=0.77;connected_gene=GC01M001138;score=0.44;connected_gene=UBE2J2;score=0.37	0.214925532744385	0.037		0.9197670089593334
1	1267891	G	A	0.0007476635514018	0.0007476635514018	5387	0.53962238779993	0.267910040660108	0.621592352411798	1.01338188997902	0.605284266230824	0.986794820283109	1-1267891-G-A	rs34496935	0.409444811768558	exonic	UBE2J2	synonymous SNV	UBE2J2:ENST00000477894.5:exon2:c.C102T:p.A34A,UBE2J2:ENST00000464036.5:exon2:c.C102T:p.A34A,UBE2J2:ENST00000435198.5:exon2:c.C102T:p.A34A,UBE2J2:ENST00000400930.8:exon2:c.C102T:p.A34A,UBE2J2:ENST00000488418.2:exon2:c.C102T:p.A34A,UBE2J2:ENST00000502382.1:exon3:c.C102T:p.A34A,UBE2J2:ENST00000503294.5:exon2:c.C102T:p.A34A,UBE2J2:ENST00000422076.5:exon2:c.C102T:p.A34A,UBE2J2:ENST00000473215.5:exon2:…		0.214925532744385	3.531		0.9475288327554241
1	1281468	G	A	0.0149588631264024	0.0149588631264024	5387	0.186221367604875	0.729970488228628	6.37690783492214	4.82426530603618	0.273998240118434	0.20728544898822	1-1281468-G-A	rs34385715	0.407292846592685	exonic	SCNN1D	synonymous SNV	SCNN1D:ENST00000379116.9:exon3:c.G135A:p.S45S,SCNN1D:ENST00000379101.8:exon3:c.G135A:p.S45S,	Name=1.03;genehancer_id=GH01I001280;connected_gene=SCNN1D;score=570.45;connected_gene=ANKRD65;score=17.46;connected_gene=TAS1R3;score=6.54;connected_gene=MIR6726;score=0.39	0.214925532744385	1.37		0.8814729885360343
1	1284076	G	C	0.0009345794392523	0.0009345794392523	5387	0.885004941123549	0.0530543045601392	0.199903676364912	1.38219634524451	0.104636041294802	0.723486213402698	1-1284076-G-C	rs199854533	2.04974115700609	exonic	SCNN1D	nonsynonymous SNV	SCNN1D:ENST00000400928.7:exon4:c.G52C:p.G18R,SCNN1D:ENST00000338555.6:exon3:c.G52C:p.G18R,SCNN1D:ENST00000470022.1:exon3:c.G160C:p.G54R,		0.214925532744385	4.676	EH38D2116047	0.9911495313299472
1	1285574	G	A	0.0242056074766355	0.0242056074766355	5387	0.379208283903121	0.421122183954968	5.20270809937669	5.91649812917577	0.148627782146527	0.16901889904583	1-1285574-G-A	rs12751100	0.405305732706448	exonic	SCNN1D	synonymous SNV	SCNN1D:ENST00000325425.12:exon3:c.G174A:p.S58S,SCNN1D:ENST00000379116.9:exon6:c.G468A:p.S156S,		0.214925532744385	1.946		0.9076739737830706
1	1286029	G	A	0.0004672897196261	0.0004672897196261	5387	0.375521684954578	0.42536497907475	-0.655448738183295	0.73963563963405	-1.19812759940349	1.35201705598553	1-1286029-G-A	rs146233203	2.93150736365524	exonic	SCNN1D	nonsynonymous SNV	SCNN1D:ENST00000325425.12:exon4:c.G368A:p.R123Q,SCNN1D:ENST00000379116.9:exon7:c.G662A:p.R221Q,SCNN1D:ENST00000400928.7:exon5:c.G170A:p.R57Q,SCNN1D:ENST00000379101.8:exon6:c.G568A:p.G190R,SCNN1D:ENST00000338555.6:exon4:c.G170A:p.R57Q,SCNN1D:ENST00000470022.1:exon4:c.G278A:p.R93Q,		0.214925532744385	14.64	EH38D2116051	0.9067399044645794
1	1286108	CAA	C	0.0005607476635514	0.0005607476635514	5387	0.123554417915199	0.908141720987203	1.22626580526229	0.796263906257279	1.93406273805895	1.2558650368825	1-1286108-CAA-C	rs555847974		exonic	SCNN1D	frameshift deletion	SCNN1D:ENST00000325425.12:exon4:c.448_449del:p.K150fs,SCNN1D:ENST00000400928.7:exon5:c.250_251del:p.K84fs,SCNN1D:ENST00000338555.6:exon4:c.250_251del:p.K84fs,SCNN1D:ENST00000470022.1:exon4:c.358_359del:p.K120fs,SCNN1D:ENST00000379101.8:exon6:c.648_649del:p.S216fs,SCNN1D:ENST00000379116.9:exon7:c.742_743del:p.K248fs,			21.9	EH38D2116051	0.879587446991724
1	1286264	C	T	0.001214953271028	0.001214953271028	5387	0.0293610097863533	1.53222901220625	2.76661279956058	1.26990094553127	1.71557097002549	0.78746299348698	1-1286264-C-T	rs150860399	2.39993586207769	exonic	SCNN1D	nonsynonymous SNV	SCNN1D:ENST00000379101.8:exon6:c.C803T:p.T268M,		0.214925532744385	10.2		0.781177453855594
1	1286887	G	C	0.0120583286595626	0.0120583286595626	5387	0.328230946252888	0.483820475222961	4.06999730386691	4.16289915904738	0.234856367803108	0.240217204835881	1-1286887-G-C	rs11260579	11.3954424282085	exonic	SCNN1D	nonsynonymous SNV	SCNN1D:ENST00000325425.12:exon5:c.G737C:p.R246P,SCNN1D:ENST00000379116.9:exon8:c.G1031C:p.R344P,SCNN1D:ENST00000400928.7:exon6:c.G539C:p.R180P,SCNN1D:ENST00000379101.8:exon7:c.G937C:p.A313P,SCNN1D:ENST00000338555.6:exon5:c.G539C:p.R180P,		0.214925532744385	10.14		0.8940478250328967
1	1286887	G	A	0.0011217049915872	0.0011217049915872	5387	0.355710874143797	0.448902858152818	1.23124002200737	1.3331330022496	0.692780674995045	0.750112703168059	1-1286887-G-A	rs11260579	2.95610186251021	exonic	SCNN1D	nonsynonymous SNV	SCNN1D:ENST00000325425.12:exon5:c.G737A:p.R246H,SCNN1D:ENST00000379116.9:exon8:c.G1031A:p.R344H,SCNN1D:ENST00000400928.7:exon6:c.G539A:p.R180H,SCNN1D:ENST00000379101.8:exon7:c.G937A:p.A313T,SCNN1D:ENST00000338555.6:exon5:c.G539A:p.R180H,		0.214925532744385	14.26		0.9011695646466023
1	1286953	G	A	0.0010282295756216	0.0010282295756216	5387	0.4733824042145	0.324787888981015	0.838872800013228	1.16999798117499	0.612810062792333	0.854702329482425	1-1286953-G-A	rs145306516	1.14060374755026	exonic	SCNN1D	nonsynonymous SNV	SCNN1D:ENST00000325425.12:exon5:c.G803A:p.R268Q,SCNN1D:ENST00000379116.9:exon8:c.G1097A:p.R366Q,SCNN1D:ENST00000400928.7:exon6:c.G605A:p.R202Q,SCNN1D:ENST00000338555.6:exon5:c.G605A:p.R202Q,		0.214925532744385	6.966		0.9322391880193878
1	1287126	C	T	0.005233644859813	0.005233644859813	5387	0.941425295271154	0.0262141367612101	-0.214437522541726	2.91836813847105	-0.0251779652958692	0.342657249720355	1-1287126-C-T	rs2229832	1.19197562843701	exonic	SCNN1D	synonymous SNV	SCNN1D:ENST00000325425.12:exon6:c.C843T:p.G281G,SCNN1D:ENST00000379116.9:exon9:c.C1137T:p.G379G,SCNN1D:ENST00000400928.7:exon7:c.C645T:p.G215G,SCNN1D:ENST00000338555.6:exon6:c.C645T:p.G215G,		0.214925532744385	0.044	EH38D2116053	0.9961402299378026
1	1287148	A	T	0.0005607476635514	0.0005607476635514	5387	0.424240470131444	0.372387904616208	-0.560190265788642	0.701038652864895	-1.13986030462903	1.42645486937611	1-1287148-A-T	rs140150794	0.420549090327539	exonic	SCNN1D	nonsynonymous SNV	SCNN1D:ENST00000325425.12:exon6:c.A865T:p.T289S,SCNN1D:ENST00000379116.9:exon9:c.A1159T:p.T387S,SCNN1D:ENST00000400928.7:exon7:c.A667T:p.T223S,SCNN1D:ENST00000338555.6:exon6:c.A667T:p.T223S,		0.214925532744385	0.202	EH38D2116053	0.9197702090799136
1	1287216	C	T	0.0008411214953271	0.0008411214953271	5387	0.216935257876906	0.663669857589385	1.33212786785287	1.07889189297155	1.14443216201943	0.926876924847156	1-1287216-C-T	rs146976973	2.60851851834453	exonic	SCNN1D	synonymous SNV	SCNN1D:ENST00000325425.12:exon6:c.C933T:p.P311P,SCNN1D:ENST00000379116.9:exon9:c.C1227T:p.P409P,SCNN1D:ENST00000400928.7:exon7:c.C735T:p.P245P,SCNN1D:ENST00000338555.6:exon6:c.C735T:p.P245P,		0.214925532744385	0.073		0.8816944081323591
1	1287267	C	A	0.0008411214953271	0.0008411214953271	5387	0.0616725806984436	1.20990787807534	-2.02807316319628	1.08531902523741	-1.72174482384506	0.921388068159269	1-1287267-C-A	rs369061552	4.04931008717872	exonic	SCNN1D	synonymous SNV	SCNN1D:ENST00000325425.12:exon6:c.C984A:p.S328S,SCNN1D:ENST00000379116.9:exon9:c.C1278A:p.S426S,SCNN1D:ENST00000400928.7:exon7:c.C786A:p.S262S,SCNN1D:ENST00000338555.6:exon6:c.C786A:p.S262S,		0.214925532744385	2.167		0.8477128460231189
1	1287277	G	A	0.0044859813084112	0.0044859813084112	5387	0.0029083920641208	2.53634704904854	7.53041222351138	2.52931132463832	1.17710220596433	0.395364536685889	1-1287277-G-A	rs140170231	0.874349123875289	exonic	SCNN1D	nonsynonymous SNV	SCNN1D:ENST00000325425.12:exon6:c.G994A:p.D332N,SCNN1D:ENST00000379116.9:exon9:c.G1288A:p.D430N,SCNN1D:ENST00000400928.7:exon7:c.G796A:p.D266N,SCNN1D:ENST00000338555.6:exon6:c.G796A:p.D266N,		0.214925532744385	5.181		0.532761696478636
1	1287578	C	T	0.0102822957562161	0.0102822957562161	5387	0.995495396871711	0.0019607437911043	-0.0226129567424141	4.00533247821089	-0.0014095490964174	0.249667163822235	1-1287578-C-T	rs111819661	3.28283241832669	exonic	SCNN1D	nonsynonymous SNV	SCNN1D:ENST00000325425.12:exon7:c.C1087T:p.R363C,SCNN1D:ENST00000379116.9:exon10:c.C1381T:p.R461C,SCNN1D:ENST00000400928.7:exon8:c.C889T:p.R297C,SCNN1D:ENST00000338555.6:exon7:c.C889T:p.R297C,		0.214925532744385	15.61	EH38D2116055	0.9997047946962282
1	1287583	C	T	0.0199065420560748	0.0199065420560748	5387	0.315755241477346	0.500649431506457	-5.57867623866884	5.5607764893854	-0.180409863935094	0.17983100056419	1-1287583-C-T	rs74735644	0.999337118515049	exonic	SCNN1D	synonymous SNV	SCNN1D:ENST00000325425.12:exon7:c.C1092T:p.P364P,SCNN1D:ENST00000379116.9:exon10:c.C1386T:p.P462P,SCNN1D:ENST00000400928.7:exon8:c.C894T:p.P298P,SCNN1D:ENST00000338555.6:exon7:c.C894T:p.P298P,		0.214925532744385	0.029	EH38D2116055	0.891697453084112
1	1287609	C	T	0.0007478033277248	0.0007478033277248	5387	0.670491760781291	0.173606554530065	0.462481893623079	1.08698245445525	0.391425997179523	0.919978051072739	1-1287609-C-T	rs375288112	5.57642627952783	exonic	SCNN1D	unknown	UNKNOWN		0.214925532744385	0.692	EH38D2116055	0.9686194117568281
1	1287616	C	T	0.0014958863126401	0.0014958863126401	5387	0.247959007478566	0.605620110695382	-1.7943866888717	1.55314992060846	-0.743856703719943	0.643852848157918	1-1287616-C-T	rs140333930	4.83432609562854	exonic	SCNN1D	unknown	UNKNOWN		0.214925532744385	0.418	EH38D2116055	0.8820802229259603
1	1287734	C	T	0.0004672897196261	0.0004672897196261	5387	0.976923464844595	0.0101394588990818	-0.0246809336007506	0.853238576568539	-0.0339016330368744	1.17200514306525	1-1287734-C-T	rs372413037	0.407570915243276	exonic	SCNN1D	synonymous SNV	SCNN1D:ENST00000325425.12:exon8:c.C1167T:p.A389A,SCNN1D:ENST00000379116.9:exon11:c.C1461T:p.A487A,SCNN1D:ENST00000400928.7:exon9:c.C969T:p.A323A,SCNN1D:ENST00000338555.6:exon8:c.C969T:p.A323A,		0.214925532744385	0.033	EH38D2116055	0.9983115111023863
1	1287968	C	T	0.0011214953271028	0.0011214953271028	5387	0.0677625232309463	1.16901043082266	-2.18695288305318	1.19729195818513	-1.52559513619938	0.835218171444006	1-1287968-C-T	rs370866963	0.409378402173107	exonic	SCNN1D	synonymous SNV	SCNN1D:ENST00000325425.12:exon9:c.C1299T:p.Y433Y,SCNN1D:ENST00000379116.9:exon12:c.C1593T:p.Y531Y,SCNN1D:ENST00000400928.7:exon10:c.C1101T:p.Y367Y,SCNN1D:ENST00000338555.6:exon9:c.C1101T:p.Y367Y,		0.214925532744385	0.093	EH38D2116056	0.8547355528069044
1	1287983	C	T	0.0007476635514018	0.0007476635514018	5387	0.303903022962553	0.517264979915364	1.09486467623429	1.06494037762125	0.965405695644546	0.939019705716948	1-1287983-C-T	rs368294602	0.411020930019437	exonic	SCNN1D	synonymous SNV	SCNN1D:ENST00000325425.12:exon9:c.C1314T:p.A438A,SCNN1D:ENST00000379116.9:exon12:c.C1608T:p.A536A,SCNN1D:ENST00000400928.7:exon10:c.C1116T:p.A372A,SCNN1D:ENST00000338555.6:exon9:c.C1116T:p.A372A,		0.214925532744385	0.073	EH38D2116056	0.8905251129285247
1	1287996	G	C	0.0033644859813084	0.0033644859813084	5387	0.181100244813762	0.742080962600387	-2.97321854365255	2.22317482790656	-0.601560899247825	0.449807180005562	1-1287996-G-C	rs202246275	5.94462421923207	exonic	SCNN1D	nonsynonymous SNV	SCNN1D:ENST00000325425.12:exon9:c.G1327C:p.V443L,SCNN1D:ENST00000379116.9:exon12:c.G1621C:p.V541L,SCNN1D:ENST00000400928.7:exon10:c.G1129C:p.V377L,SCNN1D:ENST00000338555.6:exon9:c.G1129C:p.V377L,		0.214925532744385	8.112	EH38D2116056	0.881064863565476
1	1288005	G	C	0.0126168224299066	0.0126168224299066	5387	0.151851890903305	0.818579795752575	6.12450129949836	4.27383975520976	0.335300547079672	0.233981631805688	1-1288005-G-C	rs2228579	2.12467832449465	exonic	SCNN1D	nonsynonymous SNV	SCNN1D:ENST00000325425.12:exon9:c.G1336C:p.E446Q,SCNN1D:ENST00000379116.9:exon12:c.G1630C:p.E544Q,SCNN1D:ENST00000400928.7:exon10:c.G1138C:p.E380Q,SCNN1D:ENST00000338555.6:exon9:c.G1138C:p.E380Q,		0.214925532744385	0.186	EH38D2116056	0.8804261515479223
1	1290373	C	T	0.000467377079828	0.000467377079828	5387	0.337131536834178	0.472200619675902	-0.765630492020207	0.797657755331093	-1.20333358292332	1.25367050381767	1-1290373-C-T	rs113197404	9.02752737821698	exonic	SCNN1D	nonsynonymous SNV	SCNN1D:ENST00000325425.12:exon10:c.C1471T:p.R491W,SCNN1D:ENST00000379116.9:exon13:c.C1765T:p.R589W,SCNN1D:ENST00000400928.7:exon11:c.C1273T:p.R425W,SCNN1D:ENST00000338555.6:exon10:c.C1273T:p.R425W,		0.214925532744385	21.3	EH38D2116057	0.8965452640187606
1	1290519	G	A	0.0109345794392524	0.0109345794392524	5387	0.591550674988676	0.228008045752404	2.26151782648092	4.21460843425513	0.12731675224926	0.237269966023958	1-1290519-G-A	rs79943571	3.05747993695286	exonic	SCNN1D	nonsynonymous SNV	SCNN1D:ENST00000325425.12:exon11:c.G1529A:p.R510Q,SCNN1D:ENST00000379116.9:exon14:c.G1823A:p.R608Q,SCNN1D:ENST00000400928.7:exon12:c.G1331A:p.R444Q,SCNN1D:ENST00000338555.6:exon11:c.G1331A:p.R444Q,		0.214925532744385	2.622		0.9563095179788398
1	1290651	A	G	0.0005607476635514	0.0005607476635514	5387	0.565993089347683	0.247188871420368	0.571501041269604	0.995711237589558	0.576434822624167	1.00430723511851	1-1290651-A-G	rs61766185	3.18461731874426	exonic	SCNN1D	nonsynonymous SNV	SCNN1D:ENST00000325425.12:exon12:c.A1580G:p.K527R,SCNN1D:ENST00000379116.9:exon15:c.A1874G:p.K625R,SCNN1D:ENST00000400928.7:exon13:c.A1382G:p.K461R,SCNN1D:ENST00000338555.6:exon12:c.A1382G:p.K461R,		0.214925532744385	16.13	EH38D2116058	0.9524973457816306
1	1290683	G	A	0.018785046728972	0.018785046728972	5387	0.0727662921577522	1.13806975420393	-9.46779742916141	5.27661500796144	-0.340046368002301	0.189515437167802	1-1290683-G-A	rs13306651	4.06195818074608	exonic	SCNN1D	nonsynonymous SNV	SCNN1D:ENST00000325425.12:exon12:c.G1612A:p.A538T,SCNN1D:ENST00000379116.9:exon15:c.G1906A:p.A636T,SCNN1D:ENST00000400928.7:exon13:c.G1414A:p.A472T,SCNN1D:ENST00000338555.6:exon12:c.G1414A:p.A472T,		0.214925532744385	6.178	EH38D2116058	0.8597517690804807
1	1290912	G	A	0.0056074766355139	0.0056074766355139	5387	0.652385951408332	0.185495399703393	1.26034810805278	2.79797518631518	0.160991444261965	0.357401311094885	1-1290912-G-A	rs2273276	0.409952496043257	exonic	SCNN1D	synonymous SNV	SCNN1D:ENST00000325425.12:exon13:c.G1641A:p.T547T,SCNN1D:ENST00000379116.9:exon16:c.G1935A:p.T645T,SCNN1D:ENST00000400928.7:exon14:c.G1443A:p.T481T,SCNN1D:ENST00000338555.6:exon13:c.G1443A:p.T481T,		0.214925532744385	0.243		0.9658779501135556
1	1291132	G	A	0.0171123994763419	0.0171123994763419	5387	0.549172285384115	0.260291388056649	-3.18828705106146	5.32267490561472	-0.112537569766093	0.187875460690851	1-1291132-G-A	rs114257304	5.99528580988382	exonic	SCNN1D	nonsynonymous SNV	SCNN1D:ENST00000325425.12:exon14:c.G1750A:p.V584M,SCNN1D:ENST00000379116.9:exon17:c.G2044A:p.V682M,SCNN1D:ENST00000400928.7:exon15:c.G1552A:p.V518M,SCNN1D:ENST00000338555.6:exon14:c.G1552A:p.V518M,		0.214925532744385	3.78	EH38D2116059	0.9494058811213555
1	1291132	G	T	0.0007480830372171	0.0007480830372171	5387	0.615568079256807	0.210723908921876	-0.539047056180664	1.07349659945238	-0.467762425227277	0.931535321593123	1-1291132-G-T	rs114257304	6.20965598518042	exonic	SCNN1D	nonsynonymous SNV	SCNN1D:ENST00000325425.12:exon14:c.G1750T:p.V584L,SCNN1D:ENST00000379116.9:exon17:c.G2044T:p.V682L,SCNN1D:ENST00000400928.7:exon15:c.G1552T:p.V518L,SCNN1D:ENST00000338555.6:exon14:c.G1552T:p.V518L,		0.214925532744385	1.454	EH38D2116059	0.9606014509099173
1	1291271	G	C	0.021779771919985	0.021779771919985	5387	0.838655356381942	0.0764164748948013	-1.1649487438502	5.72136611789305	-0.0355883077878309	0.174783430983833	1-1291271-G-C	rs2229833	0.406809647771136	exonic	SCNN1D	synonymous SNV	SCNN1D:ENST00000325425.12:exon15:c.G1776C:p.S592S,SCNN1D:ENST00000379116.9:exon18:c.G2070C:p.S690S,SCNN1D:ENST00000400928.7:exon16:c.G1578C:p.S526S,SCNN1D:ENST00000338555.6:exon15:c.G1578C:p.S526S,		0.214925532744385	0.009	EH38D2116060	0.987367804624001
1	1291310	C	T	0.0266355140186916	0.0266355140186916	5387	0.994540067108056	0.0023777157336998	-0.0425808212544534	6.22247844100916	-0.0010997329366537	0.160707668090823	1-1291310-C-T	rs114720027	0.405612600525955	exonic	SCNN1D	synonymous SNV	SCNN1D:ENST00000325425.12:exon15:c.C1815T:p.S605S,SCNN1D:ENST00000379116.9:exon18:c.C2109T:p.S703S,SCNN1D:ENST00000400928.7:exon16:c.C1617T:p.S539S,SCNN1D:ENST00000338555.6:exon15:c.C1617T:p.S539S,		0.214925532744385	1.499	EH38D2116060	0.9996180189420342
1	1291311	G	A	0.0006542056074766	0.0006542056074766	5387	0.416534346489435	0.380349181830237	-0.588857158898395	0.724793244752689	-1.12093824072759	1.37970380827875	1-1291311-G-A	rs142261673	3.37403855266711	exonic	SCNN1D	nonsynonymous SNV	SCNN1D:ENST00000325425.12:exon15:c.G1816A:p.V606I,SCNN1D:ENST00000379116.9:exon18:c.G2110A:p.V704I,SCNN1D:ENST00000400928.7:exon16:c.G1618A:p.V540I,SCNN1D:ENST00000338555.6:exon15:c.G1618A:p.V540I,		0.214925532744385	17.51	EH38D2116060	0.9174028977352234
1	1291377	G	A	0.0353271028037383	0.0353271028037383	5387	0.601927018370169	0.220456162297866	-3.71109344710716	7.11439854204082	-0.0733205154809398	0.140560019809228	1-1291377-G-A	rs6690013	4.4709843470853	exonic	SCNN1D	nonsynonymous SNV	SCNN1D:ENST00000325425.12:exon15:c.G1882A:p.G628S,SCNN1D:ENST00000379116.9:exon18:c.G2176A:p.G726S,SCNN1D:ENST00000400928.7:exon16:c.G1684A:p.G562S,SCNN1D:ENST00000338555.6:exon15:c.G1684A:p.G562S,		0.214925532744385	1.647	EH38D2116060	0.9584104587102226
1	1291417	C	G	0.0024299065420561	0.0024299065420561	5387	0.112925017910737	0.94720983188427	3.12134484583209	1.96907679791887	0.80503811445161	0.50785220823124	1-1291417-C-G	rs141251506	3.31568780268049	exonic	SCNN1D	nonsynonymous SNV	SCNN1D:ENST00000325425.12:exon15:c.C1922G:p.A641G,SCNN1D:ENST00000379116.9:exon18:c.C2216G:p.A739G,SCNN1D:ENST00000400928.7:exon16:c.C1724G:p.A575G,SCNN1D:ENST00000338555.6:exon15:c.C1724G:p.A575G,		0.214925532744385	11.13	EH38D2116060	0.879587446991724
1	1291509	G	A	0.0241121495327102	0.0241121495327102	5387	0.319786768905734	0.495139509039131	-5.94682894921245	5.97733629523549	-0.16644473634228	0.167298601016827	1-1291509-G-A	rs609805	3.4261900116964	exonic	SCNN1D	nonsynonymous SNV	SCNN1D:ENST00000325425.12:exon15:c.G2014A:p.G672R,SCNN1D:ENST00000379116.9:exon18:c.G2308A:p.G770R,SCNN1D:ENST00000400928.7:exon16:c.G1816A:p.G606R,SCNN1D:ENST00000338555.6:exon15:c.G1816A:p.G606R,		0.214925532744385	4.261	EH38D2116060	0.8924369907630313
1	1291580	G	C	0.0005607476635514	0.0005607476635514	5387	0.690352972755123	0.160928800677218	0.303506576586519	0.761859400677353	0.522899762578882	1.31257814645448	1-1291580-G-C	rs773650803	0.412650619255447	exonic	SCNN1D	synonymous SNV	SCNN1D:ENST00000325425.12:exon15:c.G2085C:p.G695G,SCNN1D:ENST00000379116.9:exon18:c.G2379C:p.G793G,SCNN1D:ENST00000400928.7:exon16:c.G1887C:p.G629G,SCNN1D:ENST00000338555.6:exon15:c.G1887C:p.G629G,		0.214925532744385	0.346		0.9710815494354328
1	1291594	A	G	0.0011217049915872	0.0011217049915872	5387	0.262872167339305	0.580255394155502	-1.44555566072653	1.29110311886371	-0.867187398392579	0.774531472652698	1-1291594-A-G	rs199908861	2.40979765201144	exonic	SCNN1D	nonsynonymous SNV	SCNN1D:ENST00000325425.12:exon15:c.A2099G:p.E700G,SCNN1D:ENST00000379116.9:exon18:c.A2393G:p.E798G,SCNN1D:ENST00000400928.7:exon16:c.A1901G:p.E634G,SCNN1D:ENST00000338555.6:exon15:c.A1901G:p.E634G,		0.214925532744385	13.44		0.8837601232458439
1	1293845	C	T	0.0009345794392523	0.0009345794392523	5387	0.561267798264391	0.25082987393436	0.717204831958307	1.23451793301298	0.470596183541025	0.810032785477153	1-1293845-C-T	rs145341583	21.9983711837964	exonic	ACAP3	nonsynonymous SNV	ACAP3:ENST00000353662.4:exon20:c.G2113A:p.A705T,ACAP3:ENST00000354700.10:exon23:c.G2338A:p.A780T,		0.214925532744385	26.0	EH38D2116067	0.951417744631434
1	1294158	C	T	0.0149532710280373	0.0149532710280373	5387	0.261224547715398	0.582986014087577	5.59214688778961	4.97742699781417	0.225719340250764	0.200907014897285	1-1294158-C-T	rs148138514	0.406389972753099	exonic	ACAP3	synonymous SNV	ACAP3:ENST00000353662.4:exon19:c.G1956A:p.A652A,ACAP3:ENST00000354700.10:exon22:c.G2181A:p.A727A,		0.214925532744385	2.721		0.8837601232458439
1	1295471	C	T	0.0007476635514018	0.0007476635514018	5387	0.178146902195159	0.749221725214428	-1.40436909835604	1.04299083718032	-1.29098227200691	0.958781193805554	1-1295471-C-T	rs774062574	20.4703539664916	exonic	ACAP3	nonsynonymous SNV	ACAP3:ENST00000353662.4:exon17:c.G1663A:p.G555R,ACAP3:ENST00000354700.10:exon19:c.G1789A:p.G597R,		0.214925532744385	22.7		0.881064863565476
1	1295767	G	T	0.0006542056074766	0.0006542056074766	5387	0.565835738390796	0.247309625815492	0.622817720950844	1.08467948714838	0.529368514254957	0.921931327962142	1-1295767-G-T	rs147071154	0.408616676523461	exonic	ACAP3	synonymous SNV	ACAP3:ENST00000353662.4:exon16:c.C1548A:p.P516P,ACAP3:ENST00000354700.10:exon18:c.C1674A:p.P558P,		0.214925532744385	0.034		0.9524550132795688
1	1295828	C	T	0.0037383177570093	0.0037383177570093	5387	0.92549474046114	0.0336260449771979	0.222854833300144	2.38310168135805	0.0392407149467082	0.41962120534871	1-1295828-C-T	rs61744741	15.5763528101474	exonic	ACAP3	nonsynonymous SNV	ACAP3:ENST00000353662.4:exon16:c.G1487A:p.C496Y,ACAP3:ENST00000354700.10:exon18:c.G1613A:p.C538Y,		0.214925532744385	17.97		0.9950617380079787
1	1296276	G	A	0.0357009345794392	0.0357009345794392	5387	0.631351548785425	0.199728749815543	-3.44047135862805	7.1702568151492	-0.0669188586057516	0.139465018587231	1-1296276-G-A	rs1749951	0.409860382428319	exonic	ACAP3	synonymous SNV	ACAP3:ENST00000353662.4:exon14:c.C1216T:p.L406L,ACAP3:ENST00000354700.10:exon16:c.C1342T:p.L448L,		0.214925532744385	21.0		0.9630114185382549
1	1296624	G	A	0.0082242990654205	0.0082242990654205	5387	0.620266458778868	0.207421702892908	1.84480107492699	3.72331496903276	0.133073013041977	0.268577869000371	1-1296624-G-A	rs149746396	19.8646087629758	exonic	ACAP3	nonsynonymous SNV	ACAP3:ENST00000353662.4:exon13:c.C1012T:p.R338C,ACAP3:ENST00000354700.10:exon15:c.C1138T:p.R380C,		0.214925532744385	25.6	EH38D2116070	0.9613235002710991
1	1300036	G	A	0.0021495327102804	0.0021495327102804	5387	0.0215791850144395	1.66596496143325	-4.27346580679292	1.85989298340875	-1.23539068210177	0.537665343608767	1-1300036-G-A	rs147197474	0.417639527748297	exonic	ACAP3	synonymous SNV	ACAP3:ENST00000353662.4:exon6:c.C474T:p.F158F,ACAP3:ENST00000354700.10:exon8:c.C600T:p.F200F,	Name=0.74;genehancer_id=GH01I001297;connected_gene=ANKRD65;score=15.85;connected_gene=SCNN1D;score=11.62;connected_gene=ATAD3A;score=4.99;connected_gene=MIR6726;score=0.77;connected_gene=PUSL1;score=0.44;connected_gene=ACAP3;score=0.39	0.214925532744385	19.22		0.7498713008161485
1	1303174	G	T	0.0004672897196261	0.0004672897196261	5387	0.899979941699873	0.0457671697897152	0.102467450865507	0.815260983643273	0.154167423731469	1.22660107629726	1-1303174-G-T	rs137985693	7.47787098336886	exonic	ACAP3	nonsynonymous SNV	ACAP3:ENST00000353662.4:exon1:c.C87A:p.D29E,ACAP3:ENST00000354700.10:exon3:c.C213A:p.D71E,		0.214925532744385	13.21		0.9924698805519849
1	1303203	G	A	0.0053271028037382	0.0053271028037382	5387	0.196590996640638	0.706436375612859	3.7638156598667	2.91469272855657	0.443039848457022	0.343089338441252	1-1303203-G-A	rs145087137	18.3242434719758	exonic	ACAP3	nonsynonymous SNV	ACAP3:ENST00000353662.4:exon1:c.C58T:p.R20C,ACAP3:ENST00000354700.10:exon3:c.C184T:p.R62C,		0.214925532744385	24.9		0.8816944081323591
1	1304119	C	A	0.0004672897196261	0.0004672897196261	5387	0.997013863679504	0.0012988026937141	-0.00318649323476	0.851417198329371	-0.0043957012034957	1.17451233303975	1-1304119-C-A	rs368663259	2.59002465517741	exonic	ACAP3	nonsynonymous SNV	ACAP3:ENST00000354980.7:exon3:c.G119T:p.R40L,	Name=2.29;genehancer_id=GH01I001303;connected_gene=PUSL1;score=560.99;connected_gene=ACAP3;score=550.77;connected_gene=ATAD3B;score=24.03;connected_gene=CCNL2;score=21.03;connected_gene=ANKRD65;score=20.15;connected_gene=SCNN1D;score=19.07;connected_gene=ENSG00000240731;score=17.18;connected_gene=INTS11;score=13.94;connected_gene=ENSG00000272455;score=13.89;connected_gene=LOC100288379;score=13.86…	0.214925532744385	0.052	EH38D2116079	0.9998084556388178
1	1308943	C	A	0.0008411214953271	0.0008411214953271	5387	0.517433585125495	0.286145385899135	-0.724216562247496	1.11881549812821	-0.578564130706868	0.893802420214064	1-1308943-C-A	rs200089551	9.89773987202804	exonic	PUSL1	nonsynonymous SNV	PUSL1:ENST00000379031.10:exon2:c.C106A:p.R36S,	Name=2.29;genehancer_id=GH01I001303;connected_gene=PUSL1;score=560.99;connected_gene=ACAP3;score=550.77;connected_gene=ATAD3B;score=24.03;connected_gene=CCNL2;score=21.03;connected_gene=ANKRD65;score=20.15;connected_gene=SCNN1D;score=19.07;connected_gene=ENSG00000240731;score=17.18;connected_gene=INTS11;score=13.94;connected_gene=ENSG00000272455;score=13.89;connected_gene=LOC100288379;score=13.86…	0.214925532744385	13.04		0.9431697352240572
1	1309780	C	T	0.0018695083193119	0.0018695083193119	5387	0.557363038140823	0.253861835162954	1.05555071711009	1.79893946089424	0.326171498060148	0.555883075410947	1-1309780-C-T	rs187699906	0.410667696495458	exonic	PUSL1	synonymous SNV	PUSL1:ENST00000467712.1:exon4:c.C90T:p.P30P,PUSL1:ENST00000379031.10:exon5:c.C573T:p.P191P,	Name=2.29;genehancer_id=GH01I001303;connected_gene=PUSL1;score=560.99;connected_gene=ACAP3;score=550.77;connected_gene=ATAD3B;score=24.03;connected_gene=CCNL2;score=21.03;connected_gene=ANKRD65;score=20.15;connected_gene=SCNN1D;score=19.07;connected_gene=ENSG00000240731;score=17.18;connected_gene=INTS11;score=13.94;connected_gene=ENSG00000272455;score=13.89;connected_gene=LOC100288379;score=13.86…	0.214925532744385	0.273	EH38D2116097	0.9508703539240837
1	1309796	C	T	0.0004672897196261	0.0004672897196261	5387	0.634275316226102	0.197722189493892	0.422625179144059	0.888394395409096	0.535480607891711	1.12562619166402	1-1309796-C-T	rs34738574	14.4544418489873	exonic	PUSL1	nonsynonymous SNV	PUSL1:ENST00000467712.1:exon4:c.C106T:p.R36W,PUSL1:ENST00000379031.10:exon5:c.C589T:p.R197W,	Name=2.29;genehancer_id=GH01I001303;connected_gene=PUSL1;score=560.99;connected_gene=ACAP3;score=550.77;connected_gene=ATAD3B;score=24.03;connected_gene=CCNL2;score=21.03;connected_gene=ANKRD65;score=20.15;connected_gene=SCNN1D;score=19.07;connected_gene=ENSG00000240731;score=17.18;connected_gene=INTS11;score=13.94;connected_gene=ENSG00000272455;score=13.89;connected_gene=LOC100288379;score=13.86…	0.214925532744385	17.72	EH38D2116097	0.9633075570688713
1	1310923	G	A	0.0255187885586091	0.0255187885586091	5387	0.669180396668763	0.174456789979941	2.66258692854196	6.23158045745765	0.068565773899349	0.160472934085806	1-1310923-G-A	rs41285824	0.41407609555006	exonic	PUSL1	synonymous SNV	PUSL1:ENST00000467712.1:exon6:c.G231A:p.T77T,PUSL1:ENST00000379031.10:exon7:c.G714A:p.T238T,		0.214925532744385	4.37		0.9684606842288408
1	1311010	C	G	0.0014018691588785	0.0014018691588785	5387	0.888207282621625	0.0514856702645503	0.217334574311095	1.54606205215374	0.0909232560038515	0.646804569458871	1-1311010-C-G	rs144555782	9.66716161755633	exonic	PUSL1	nonsynonymous SNV	PUSL1:ENST00000467712.1:exon6:c.C318G:p.H106Q,PUSL1:ENST00000379031.10:exon7:c.C801G:p.H267Q,		0.214925532744385	0.902		0.9913792480609576
1	1311058	G	A	0.0255140186915888	0.0255140186915888	5387	0.863889058595417	0.0635420264255413	1.05870707030866	6.17589516624072	0.0277572209628341	0.161919846934303	1-1311058-G-A	rs115163464	0.412696607873194	exonic	PUSL1	synonymous SNV	PUSL1:ENST00000467712.1:exon6:c.G366A:p.L122L,PUSL1:ENST00000379031.10:exon7:c.G849A:p.L283L,		0.214925532744385	0.002		0.9891525878539316
1	1311058	G	C	0.0009345794392523	0.0009345794392523	5387	0.371205801289124	0.430385245146691	-1.09380599018899	1.22319973472945	-0.731047406966452	0.817527973239123	1-1311058-G-C	rs115163464	0.41298742807643	exonic	PUSL1	synonymous SNV	PUSL1:ENST00000467712.1:exon6:c.G366C:p.L122L,PUSL1:ENST00000379031.10:exon7:c.G849C:p.L283L,		0.214925532744385	0.001		0.9053570546594187
1	1312114	T	C	0.833333333333333	0.166666666666667	5387	0.946627450162829	0.023820906078257	-0.961791918018194	14.3674257953884	-0.0046593270720429	0.0696018907103718	1-1312114-T-C	rs12103	0.410816523338233	exonic	INTS11	synonymous SNV	INTS11:ENST00000421495.6:exon13:c.A867G:p.P289P,INTS11:ENST00000620829.4:exon14:c.A1347G:p.P449P,INTS11:ENST00000411962.5:exon14:c.A1347G:p.P449P,INTS11:ENST00000435064.5:exon16:c.A1641G:p.P547P,INTS11:ENST00000618806.4:exon11:c.A1008G:p.P336P,INTS11:ENST00000545578.5:exon17:c.A1554G:p.P518P,INTS11:ENST00000450926.6:exon16:c.A1575G:p.P525P,INTS11:ENST00000540437.5:exon18:c.A1659G:p.P553P,INTS11:E…		0.214925532744385	0.017	EH38D2116103	0.9963161192459429
1	1312246	G	A	0.0031073446327684	0.0031073446327684	5387	0.751017441285371	0.124349977022412	-0.681391848023683	2.14748185169966	-0.14775355157023	0.46566167681861	1-1312246-G-A	rs201688337	0.423329930971799	exonic	INTS11	synonymous SNV	INTS11:ENST00000421495.6:exon12:c.C813T:p.R271R,INTS11:ENST00000620829.4:exon13:c.C1293T:p.R431R,INTS11:ENST00000411962.5:exon13:c.C1293T:p.R431R,INTS11:ENST00000435064.5:exon15:c.C1587T:p.R529R,INTS11:ENST00000618806.4:exon10:c.C954T:p.R318R,INTS11:ENST00000545578.5:exon16:c.C1500T:p.R500R,INTS11:ENST00000450926.6:exon15:c.C1521T:p.R507R,INTS11:ENST00000540437.5:exon17:c.C1605T:p.R535R,INTS11:EN…		0.214925532744385	0.037		0.9779163274530827
1	1312911	G	A	0.0014953271028037	0.0014953271028037	5387	0.918961006252363	0.0367029163926852	-0.15438982759128	1.51745545260342	-0.0670481472152293	0.658997928594444	1-1312911-G-A	rs138107513	0.409267553186376	exonic	INTS11	synonymous SNV	INTS11:ENST00000421495.6:exon9:c.C396T:p.S132S,INTS11:ENST00000620829.4:exon10:c.C876T:p.S292S,INTS11:ENST00000411962.5:exon10:c.C876T:p.S292S,INTS11:ENST00000435064.5:exon12:c.C1170T:p.S390S,INTS11:ENST00000618806.4:exon9:c.C810T:p.S270S,INTS11:ENST00000545578.5:exon13:c.C1083T:p.S361S,INTS11:ENST00000450926.6:exon12:c.C1104T:p.S368S,INTS11:ENST00000540437.5:exon14:c.C1188T:p.S396S,INTS11:ENST00…		0.214925532744385	4.97	EH38D0000681	0.9942859119978046
1	1312949	G	A	0.0027102803738318	0.0027102803738318	5387	0.0769728177373595	1.11366261496854	3.75128899297567	2.12113735227988	0.833763615774954	0.47144518902803	1-1312949-G-A	rs56104163	4.70488673013327	exonic	INTS11	synonymous SNV	INTS11:ENST00000421495.6:exon9:c.C358T:p.L120L,INTS11:ENST00000620829.4:exon10:c.C838T:p.L280L,INTS11:ENST00000411962.5:exon10:c.C838T:p.L280L,INTS11:ENST00000435064.5:exon12:c.C1132T:p.L378L,INTS11:ENST00000618806.4:exon9:c.C772T:p.L258L,INTS11:ENST00000545578.5:exon13:c.C1045T:p.L349L,INTS11:ENST00000450926.6:exon12:c.C1066T:p.L356L,INTS11:ENST00000540437.5:exon14:c.C1150T:p.L384L,INTS11:ENST00…		0.214925532744385	20.8	EH38D0000681	0.8623890233502108
1	1313104	G	A	0.0004672897196261	0.0004672897196261	5387	0.323178932781341	0.490556957535503	-0.730324823587893	0.73923532081903	-1.3364436249745	1.35274921508358	1-1313104-G-A	rs140151309	0.407604375115515	exonic	INTS11	synonymous SNV	INTS11:ENST00000421495.6:exon8:c.C288T:p.C96C,INTS11:ENST00000620829.4:exon9:c.C768T:p.C256C,INTS11:ENST00000411962.5:exon9:c.C768T:p.C256C,INTS11:ENST00000435064.5:exon11:c.C1062T:p.C354C,INTS11:ENST00000618806.4:exon8:c.C702T:p.C234C,INTS11:ENST00000545578.5:exon12:c.C975T:p.C325C,INTS11:ENST00000450926.6:exon11:c.C996T:p.C332C,INTS11:ENST00000540437.5:exon13:c.C1080T:p.C360C,INTS11:ENST0000041…		0.214925532744385	18.36	EH38D0000681	0.8935945823670403
1	1313807	G	A	0.820680628272251	0.179319371727749	5387	0.976454702002589	0.0103478989471663	0.4358988898021	14.7692549119783	0.001998336358932	0.0677082226530583	1-1313807-G-A	rs12142199	1.72674948686526	exonic	INTS11	nonsynonymous SNV	INTS11:ENST00000528879.5:exon8:c.C817T:p.R273C,		0.214925532744385	12.63		0.9983115111023863
1	1315577	G	A	0.0255140186915888	0.0255140186915888	5387	0.863889058595417	0.0635420264255413	1.05870707030866	6.17589516624072	0.0277572209628341	0.161919846934303	1-1315577-G-A	rs34054191	0.409854883379985	exonic	INTS11	nonsynonymous SNV	INTS11:ENST00000527383.5:exon1:c.C32T:p.T11M,	Name=0.6;genehancer_id=GH01I001315;connected_gene=ANKRD65;score=10.50;connected_gene=MIR6727;score=0.77;connected_gene=ENSG00000240731;score=0.77;connected_gene=INTS11;score=0.44	0.214925532744385	14.95	EH38D2116106	0.9891525878539316
1	1319255	G	A	0.0022611089264648	0.0022611089264648	5387	0.286399317565529	0.543028021203141	-2.02835991110248	1.90268060618772	-0.560290469880803	0.525574285430721	1-1319255-G-A	rs185049027	2.47820038736152	exonic	INTS11	nonsynonymous SNV	INTS11:ENST00000434694.6:exon4:c.C470T:p.T157I,INTS11:ENST00000429572.5:exon4:c.C470T:p.T157I,	Name=1.28;genehancer_id=GH01I001317;connected_gene=ENSG00000240731;score=563.20;connected_gene=NOC2L;score=17.82;connected_gene=MXRA8;score=14.93;connected_gene=ANKRD65;score=14.00;connected_gene=INTS11;score=13.49;connected_gene=ENSG00000230092;score=12.04;connected_gene=ATAD3B;score=10.50;connected_gene=FAM87B;score=10.19;connected_gene=CCNL2;score=9.83;connected_gene=TAS1R3;score=6.45	0.214925532744385	3.606		0.8874589193971085
1	1319461	C	G	0.939801832118153	0.0601981678818471	5387	0.455052062930258	0.34193891246416	-6.97270429524063	9.33403815190589	-0.0800317114576484	0.107134766724283	1-1319461-C-G	rs10907179	0.425522370495648	exonic	INTS11	synonymous SNV	INTS11:ENST00000434694.6:exon4:c.G264C:p.G88G,INTS11:ENST00000528879.5:exon4:c.G264C:p.G88G,INTS11:ENST00000498476.6:exon6:c.G444C:p.G148G,INTS11:ENST00000435064.5:exon4:c.G264C:p.G88G,INTS11:ENST00000618806.4:exon4:c.G264C:p.G88G,INTS11:ENST00000530031.5:exon5:c.G405C:p.G135G,INTS11:ENST00000534345.5:exon4:c.G267C:p.G89G,INTS11:ENST00000429572.5:exon4:c.G264C:p.G88G,INTS11:ENST00000545578.5:exon…	Name=1.28;genehancer_id=GH01I001317;connected_gene=ENSG00000240731;score=563.20;connected_gene=NOC2L;score=17.82;connected_gene=MXRA8;score=14.93;connected_gene=ANKRD65;score=14.00;connected_gene=INTS11;score=13.49;connected_gene=ENSG00000230092;score=12.04;connected_gene=ATAD3B;score=10.50;connected_gene=FAM87B;score=10.19;connected_gene=CCNL2;score=9.83;connected_gene=TAS1R3;score=6.45	0.214925532744385	14.23		0.9284236376543169
1	1323147	C	T	0.0257009345794392	0.0257009345794392	5387	0.644914750785764	0.190497689566615	2.88624709723766	6.26303896434913	0.0735805927269459	0.159666897442641	1-1323147-C-T	rs140361978	3.12316731052198	exonic	INTS11	nonsynonymous SNV	INTS11:ENST00000530031.5:exon2:c.G169A:p.G57R,INTS11:ENST00000458452.7:exon2:c.G169A:p.G57S,		0.214925532744385	0.552		0.9646972484181601
1	1326973	C	T	0.0004672897196261	0.0004672897196261	5387	0.540054233691806	0.267562624972591	0.576545027473267	0.940943162861651	0.651188090233453	1.06276344785666	1-1326973-C-T	rs374692614	0.531812993067121	exonic	CPTP	synonymous SNV	CPTP:ENST00000343938.9:exon2:c.C63T:p.L21L,CPTP:ENST00000488011.1:exon2:c.C63T:p.L21L,		0.214925532744385	7.484		0.9478551044561365
1	1326986	G	A	0.0004672897196261	0.0004672897196261	5387	0.402777834750803	0.394934437101245	0.535558533585703	0.64010690818871	1.30707923505986	1.56223903727218	1-1326986-G-A	rs138441848	18.7755106433221	exonic	CPTP	nonsynonymous SNV	CPTP:ENST00000343938.9:exon2:c.G76A:p.E26K,CPTP:ENST00000488011.1:exon2:c.G76A:p.E26K,		0.214925532744385	24.7		0.9143620946033543
1	1327315	G	A	0.0038317757009346	0.0038317757009346	5387	0.678962919879946	0.168153943144026	0.977614291220416	2.36207906847296	0.175217984084207	0.423355853471273	1-1327315-G-A	rs148629756	7.38467486333585	exonic	CPTP	nonsynonymous SNV	CPTP:ENST00000343938.9:exon3:c.G197A:p.R66H,CPTP:ENST00000488011.1:exon3:c.G197A:p.R66H,		0.214925532744385	8.736	EH38D2116118	0.9695843159849898
1	1327506	G	A	0.0007476635514018	0.0007476635514018	5387	0.74270797932455	0.129181910192379	0.354184316400017	1.0789440544396	0.304250621463493	0.926832115052891	1-1327506-G-A	rs201918850	14.2935436205668	exonic	CPTP	nonsynonymous SNV	CPTP:ENST00000343938.9:exon3:c.G388A:p.E130K,		0.214925532744385	22.3		0.9770169511226553
1	1327578	G	A	0.0004672897196261	0.0004672897196261	5387	0.668171721565536	0.175111908566076	-0.330908255858798	0.771962316701929	-0.555284308276685	1.29540001935887	1-1327578-G-A	rs142975407	11.018400603327	exonic	CPTP	nonsynonymous SNV	CPTP:ENST00000343938.9:exon3:c.G460A:p.V154M,		0.214925532744385	20.9		0.9683953971906334
1	1327586	C	T	0.939158878504673	0.0608411214953271	5387	0.277629662850919	0.556534134311391	-10.2311557680934	9.42390843648259	-0.115202679683663	0.106113085323359	1-1327586-C-T	rs307349	0.411945067194579	exonic	CPTP	synonymous SNV	CPTP:ENST00000343938.9:exon3:c.C468T:p.R156R,		0.214925532744385	0.596		0.8861174322829428
1	1327705	G	A	0.0031775700934579	0.0031775700934579	5387	0.705024081156944	0.151796048774606	0.826229039540758	2.1826310557623	0.173436217945492	0.458162636951366	1-1327705-G-A	rs150672559	7.15878832847016	exonic	CPTP	nonsynonymous SNV	CPTP:ENST00000343938.9:exon3:c.G587A:p.R196H,		0.214925532744385	14.84		0.97301483490729
1	1331358	G	A	0.0763551401869159	0.0763551401869159	5387	0.945620542445371	0.0242831018458943	0.721847188656922	10.5831225024209	0.0064449213660584	0.0944900713160272	1-1331358-G-A	rs76755863	2.74680569279445	exonic	TAS1R3	nonsynonymous SNV	TAS1R3:ENST00000339381.6:exon1:c.G13A:p.A5T,	Name=1.6;genehancer_id=GH01I001330;connected_gene=TAS1R3;score=557.05;connected_gene=ANKRD65;score=21.07;connected_gene=ATAD3B;score=7.76;connected_gene=LOC100288379;score=5.32;connected_gene=MIR6808;score=0.44;connected_gene=DVL1;score=0.37	0.214925532744385	2.438	EH38D2116125	0.9962952290537235
1	1331360	T	A	0.0763551401869159	0.0763551401869159	5387	0.945620542445371	0.0242831018458943	0.721847188656922	10.5831225024209	0.0064449213660584	0.0944900713160272	1-1331360-T-A	rs141430443	0.414023444735458	exonic	TAS1R3	synonymous SNV	TAS1R3:ENST00000339381.6:exon1:c.T15A:p.A5A,	Name=1.6;genehancer_id=GH01I001330;connected_gene=TAS1R3;score=557.05;connected_gene=ANKRD65;score=21.07;connected_gene=ATAD3B;score=7.76;connected_gene=LOC100288379;score=5.32;connected_gene=MIR6808;score=0.44;connected_gene=DVL1;score=0.37	0.214925532744385	1.783	EH38D2116125	0.9962952290537235
1	1331478	G	A	0.0017757009345794	0.0017757009345794	5387	0.83280488971356	0.079456733582315	0.392342980879545	1.8585154849336	0.113588278997087	0.538063851556086	1-1331478-G-A	rs137986343	3.39263412079719	exonic	TAS1R3	nonsynonymous SNV	TAS1R3:ENST00000339381.6:exon1:c.G133A:p.E45K,	Name=1.6;genehancer_id=GH01I001330;connected_gene=TAS1R3;score=557.05;connected_gene=ANKRD65;score=21.07;connected_gene=ATAD3B;score=7.76;connected_gene=LOC100288379;score=5.32;connected_gene=MIR6808;score=0.44;connected_gene=DVL1;score=0.37	0.214925532744385	1.114		0.9863414433118541
1	1331757	C	T	0.0004672897196261	0.0004672897196261	5387	0.746112290865347	0.12719580572675	0.249180730577805	0.769623044426207	0.420686260832637	1.29933739282138	1-1331757-C-T	rs138687954	2.82236535722379	exonic	TAS1R3	nonsynonymous SNV	TAS1R3:ENST00000339381.6:exon2:c.C311T:p.S104L,	Name=1.6;genehancer_id=GH01I001330;connected_gene=TAS1R3;score=557.05;connected_gene=ANKRD65;score=21.07;connected_gene=ATAD3B;score=7.76;connected_gene=LOC100288379;score=5.32;connected_gene=MIR6808;score=0.44;connected_gene=DVL1;score=0.37	0.214925532744385	2.11	EH38D2116126	0.9773755486308351
1	1331905	C	T	0.0021495327102804	0.0021495327102804	5387	0.678835004683839	0.168235771025745	0.770925362619997	1.86189843105604	0.22238237381639	0.537086225177609	1-1331905-C-T	rs147731455	0.412388643587951	exonic	TAS1R3	synonymous SNV	TAS1R3:ENST00000339381.6:exon2:c.C459T:p.T153T,	Name=1.6;genehancer_id=GH01I001330;connected_gene=TAS1R3;score=557.05;connected_gene=ANKRD65;score=21.07;connected_gene=ATAD3B;score=7.76;connected_gene=LOC100288379;score=5.32;connected_gene=MIR6808;score=0.44;connected_gene=DVL1;score=0.37	0.214925532744385	0.01	EH38D2116126	0.9695843159849898
1	1332115	C	T	0.0007476635514018	0.0007476635514018	5387	0.567512127426891	0.246024853397742	-0.572244179187752	1.00091799504418	-0.571194989493994	0.999082846897826	1-1332115-C-T	rs201534184	2.88157299638947	exonic	TAS1R3	nonsynonymous SNV	TAS1R3:ENST00000339381.6:exon3:c.C584T:p.T195M,	Name=1.6;genehancer_id=GH01I001330;connected_gene=TAS1R3;score=557.05;connected_gene=ANKRD65;score=21.07;connected_gene=ATAD3B;score=7.76;connected_gene=LOC100288379;score=5.32;connected_gene=MIR6808;score=0.44;connected_gene=DVL1;score=0.37	0.214925532744385	0.008		0.9527406676241259
1	1332271	G	A	0.0108411214953271	0.0108411214953271	5387	0.735201237971973	0.133593770332577	1.34456926765067	3.97548781426324	0.0850750723960331	0.251541457733112	1-1332271-G-A	rs111615792	2.97100382818645	exonic	TAS1R3	nonsynonymous SNV	TAS1R3:ENST00000339381.6:exon3:c.G740A:p.R247H,	Name=1.6;genehancer_id=GH01I001330;connected_gene=TAS1R3;score=557.05;connected_gene=ANKRD65;score=21.07;connected_gene=ATAD3B;score=7.76;connected_gene=LOC100288379;score=5.32;connected_gene=MIR6808;score=0.44;connected_gene=DVL1;score=0.37	0.214925532744385	0.859	EH38D2116127	0.9762952737332711
1	1332490	C	T	0.0011214953271028	0.0011214953271028	5387	0.775376858447238	0.110487164895282	-0.405569569913659	1.42131117659076	-0.200764545471725	0.703575695787222	1-1332490-C-T	rs201607183	17.4365384185305	exonic	TAS1R3	nonsynonymous SNV	TAS1R3:ENST00000339381.6:exon3:c.C959T:p.T320M,	Name=1.6;genehancer_id=GH01I001330;connected_gene=TAS1R3;score=557.05;connected_gene=ANKRD65;score=21.07;connected_gene=ATAD3B;score=7.76;connected_gene=LOC100288379;score=5.32;connected_gene=MIR6808;score=0.44;connected_gene=DVL1;score=0.37	0.214925532744385	23.3		0.9804821107461681
1	1332575	G	A	0.0021495327102804	0.0021495327102804	5387	0.110747267360685	0.955666980994889	-2.99424506287314	1.87745400687624	-0.849471335923576	0.532636217099042	1-1332575-G-A	rs139462406	0.408701068004702	exonic	TAS1R3	synonymous SNV	TAS1R3:ENST00000339381.6:exon3:c.G1044A:p.P348P,	Name=1.6;genehancer_id=GH01I001330;connected_gene=TAS1R3;score=557.05;connected_gene=ANKRD65;score=21.07;connected_gene=ATAD3B;score=7.76;connected_gene=LOC100288379;score=5.32;connected_gene=MIR6808;score=0.44;connected_gene=DVL1;score=0.37	0.214925532744385	0.011		0.879587446991724
1	1332779	C	T	0.0450467289719626	0.0450467289719626	5387	0.081814032127959	1.08717220301441	-13.9618850374538	8.02289031881019	-0.216911385171096	0.124643359221232	1-1332779-C-T	rs3813210	0.408784395048245	exonic	TAS1R3	synonymous SNV	TAS1R3:ENST00000339381.6:exon3:c.C1248T:p.P416P,	Name=1.6;genehancer_id=GH01I001330;connected_gene=TAS1R3;score=557.05;connected_gene=ANKRD65;score=21.07;connected_gene=ATAD3B;score=7.76;connected_gene=LOC100288379;score=5.32;connected_gene=MIR6808;score=0.44;connected_gene=DVL1;score=0.37	0.214925532744385	0.07		0.8653001769692106
1	1332968	G	A	0.0004672897196261	0.0004672897196261	5387	0.372035794033363	0.429415274087615	0.710484222831736	0.795912270498067	1.12156394068195	1.25641988076678	1-1332968-G-A	rs111703380	0.408497147831651	exonic	TAS1R3	synonymous SNV	TAS1R3:ENST00000339381.6:exon4:c.G1323A:p.P441P,	Name=1.6;genehancer_id=GH01I001330;connected_gene=TAS1R3;score=557.05;connected_gene=ANKRD65;score=21.07;connected_gene=ATAD3B;score=7.76;connected_gene=LOC100288379;score=5.32;connected_gene=MIR6808;score=0.44;connected_gene=DVL1;score=0.37	0.214925532744385	0.2	EH38D2116128	0.9056443117944104
1	1333007	C	T	0.0023364485981308	0.0023364485981308	5387	0.138108141898721	0.859780717674402	2.98653274559585	2.01401781346046	0.736276036865195	0.496519938064407	1-1333007-C-T	rs142857537	0.406818081603036	exonic	TAS1R3	synonymous SNV	TAS1R3:ENST00000339381.6:exon4:c.C1362T:p.Y454Y,	Name=1.6;genehancer_id=GH01I001330;connected_gene=TAS1R3;score=557.05;connected_gene=ANKRD65;score=21.07;connected_gene=ATAD3B;score=7.76;connected_gene=LOC100288379;score=5.32;connected_gene=MIR6808;score=0.44;connected_gene=DVL1;score=0.37	0.214925532744385	4.052	EH38D2116128	0.8804261515479223
1	1333008	G	A	0.0010280373831775	0.0010280373831775	5387	0.916664539150648	0.0377895688561699	0.136458387668004	1.30412295384646	0.0802348707904397	0.766798864363626	1-1333008-G-A	rs149099807	2.77021130389632	exonic	TAS1R3	nonsynonymous SNV	TAS1R3:ENST00000339381.6:exon4:c.G1363A:p.D455N,	Name=1.6;genehancer_id=GH01I001330;connected_gene=TAS1R3;score=557.05;connected_gene=ANKRD65;score=21.07;connected_gene=ATAD3B;score=7.76;connected_gene=LOC100288379;score=5.32;connected_gene=MIR6808;score=0.44;connected_gene=DVL1;score=0.37	0.214925532744385	20.5	EH38D2116128	0.9941554142957272
1	1333082	G	A	0.0114018691588785	0.0114018691588785	5387	0.74959935534845	0.125170795611115	1.27919656521756	4.00791370881969	0.0796343720072406	0.249506369810166	1-1333082-G-A	rs138915131	0.41318429558327	exonic	TAS1R3	synonymous SNV	TAS1R3:ENST00000339381.6:exon4:c.G1437A:p.R479R,	Name=1.6;genehancer_id=GH01I001330;connected_gene=TAS1R3;score=557.05;connected_gene=ANKRD65;score=21.07;connected_gene=ATAD3B;score=7.76;connected_gene=LOC100288379;score=5.32;connected_gene=MIR6808;score=0.44;connected_gene=DVL1;score=0.37	0.214925532744385	0.506	EH38D2116128	0.9778791753904591
1	1333594	A	G	0.0018691588785047	0.0018691588785047	5387	0.557003201467795	0.254142308639913	1.05651476654933	1.79893979107571	0.326469275273082	0.555882973382912	1-1333594-A-G	rs142152891	0.406400775394476	exonic	TAS1R3	synonymous SNV	TAS1R3:ENST00000339381.6:exon6:c.A1689G:p.A563A,	Name=1.6;genehancer_id=GH01I001330;connected_gene=TAS1R3;score=557.05;connected_gene=ANKRD65;score=21.07;connected_gene=ATAD3B;score=7.76;connected_gene=LOC100288379;score=5.32;connected_gene=MIR6808;score=0.44;connected_gene=DVL1;score=0.37	0.214925532744385	0.003		0.9508390941259975
1	1333753	G	C	0.0008411214953271	0.0008411214953271	5387	0.976251969480583	0.0104380769725826	0.0364723451950862	1.22521418268305	0.0242962729997253	0.816183826578094	1-1333753-G-C	rs756803844	0.405951572582676	exonic	TAS1R3	synonymous SNV	TAS1R3:ENST00000339381.6:exon6:c.G1848C:p.L616L,	Name=1.6;genehancer_id=GH01I001330;connected_gene=TAS1R3;score=557.05;connected_gene=ANKRD65;score=21.07;connected_gene=ATAD3B;score=7.76;connected_gene=LOC100288379;score=5.32;connected_gene=MIR6808;score=0.44;connected_gene=DVL1;score=0.37	0.214925532744385	0.023	EH38D2116129	0.9983115111023863
1	1334089	C	T	0.0011214953271028	0.0011214953271028	5387	0.542023116116439	0.265982191344022	0.700589080117279	1.14896531891926	0.530700533316462	0.870348289485897	1-1334089-C-T	rs139727182	0.407738969590192	exonic	TAS1R3	synonymous SNV	TAS1R3:ENST00000339381.6:exon6:c.C2184T:p.V728V,	Name=1.6;genehancer_id=GH01I001330;connected_gene=TAS1R3;score=557.05;connected_gene=ANKRD65;score=21.07;connected_gene=ATAD3B;score=7.76;connected_gene=LOC100288379;score=5.32;connected_gene=MIR6808;score=0.44;connected_gene=DVL1;score=0.37	0.214925532744385	0.079	EH38D2116129	0.9483838295210052
1	1334122	G	A	0.0004672897196261	0.0004672897196261	5387	0.326452408363671	0.486180123092005	0.865961075280706	0.882476973200575	1.11196625291366	1.13317404348035	1-1334122-G-A	rs577836548	0.40770065271338	exonic	TAS1R3	synonymous SNV	TAS1R3:ENST00000339381.6:exon6:c.G2217A:p.T739T,	Name=1.6;genehancer_id=GH01I001330;connected_gene=TAS1R3;score=557.05;connected_gene=ANKRD65;score=21.07;connected_gene=ATAD3B;score=7.76;connected_gene=LOC100288379;score=5.32;connected_gene=MIR6808;score=0.44;connected_gene=DVL1;score=0.37	0.214925532744385	0.013		0.8938330796324716
1	1334174	T	C	0.976168224299065	0.0238317757009346	5387	0.363245726913677	0.439799485877088	-5.45844461693361	6.00358319765356	-0.151442524736815	0.166567192804264	1-1334174-T-C	rs307377	1.05585570144224	exonic	TAS1R3	nonsynonymous SNV	TAS1R3:ENST00000339381.6:exon6:c.T2269C:p.C757R,	Name=1.6;genehancer_id=GH01I001330;connected_gene=TAS1R3;score=557.05;connected_gene=ANKRD65;score=21.07;connected_gene=ATAD3B;score=7.76;connected_gene=LOC100288379;score=5.32;connected_gene=MIR6808;score=0.44;connected_gene=DVL1;score=0.37	0.214925532744385	2.636		0.9039496241316866
1	1334232	TCTC	T	0.0027102803738318	0.0027102803738318	5387	0.307291090765934	0.512450030981117	-2.01911919076927	1.97773965173207	-0.516206792575139	0.505627724622003	1-1334232-TCTC-T	rs531899606		exonic	TAS1R3	nonframeshift deletion	TAS1R3:ENST00000339381.6:exon6:c.2328_2330del:p.776_777del,	Name=1.6;genehancer_id=GH01I001330;connected_gene=TAS1R3;score=557.05;connected_gene=ANKRD65;score=21.07;connected_gene=ATAD3B;score=7.76;connected_gene=LOC100288379;score=5.32;connected_gene=MIR6808;score=0.44;connected_gene=DVL1;score=0.37		20.9		0.8905251129285247
1	1334242	G	C	0.0007476635514018	0.0007476635514018	5387	0.100887644735678	0.996162016633935	-1.85782413515571	1.13242912459333	-1.44871360918853	0.883057472015404	1-1334242-G-C	rs762196026	0.405775562436062	exonic	TAS1R3	synonymous SNV	TAS1R3:ENST00000339381.6:exon6:c.G2337C:p.V779V,	Name=1.6;genehancer_id=GH01I001330;connected_gene=TAS1R3;score=557.05;connected_gene=ANKRD65;score=21.07;connected_gene=ATAD3B;score=7.76;connected_gene=LOC100288379;score=5.32;connected_gene=MIR6808;score=0.44;connected_gene=DVL1;score=0.37	0.214925532744385	10.35		0.8764327719025273
1	1334312	C	T	0.0016822429906542	0.0016822429906542	5387	0.764183475067303	0.116802357860223	-0.505430525294046	1.68481494545076	-0.17805618119553	0.593536995086695	1-1334312-C-T	rs145408540	0.407166040693603	exonic	TAS1R3	synonymous SNV	TAS1R3:ENST00000339381.6:exon6:c.C2407T:p.L803L,	Name=1.6;genehancer_id=GH01I001330;connected_gene=TAS1R3;score=557.05;connected_gene=ANKRD65;score=21.07;connected_gene=ATAD3B;score=7.76;connected_gene=LOC100288379;score=5.32;connected_gene=MIR6808;score=0.44;connected_gene=DVL1;score=0.37	0.214925532744385	9.748	EH38D2116130	0.9793993295618603
1	1334416	C	G	0.0014018691588785	0.0014018691588785	5387	0.138001515580247	0.860116144000764	-2.20239974520192	1.48482284505152	-0.998957165531948	0.673481017168281	1-1334416-C-G	rs150371886	0.408821018672981	exonic	TAS1R3	synonymous SNV	TAS1R3:ENST00000339381.6:exon6:c.C2511G:p.A837A,	Name=1.6;genehancer_id=GH01I001330;connected_gene=TAS1R3;score=557.05;connected_gene=ANKRD65;score=21.07;connected_gene=ATAD3B;score=7.76;connected_gene=LOC100288379;score=5.32;connected_gene=MIR6808;score=0.44;connected_gene=DVL1;score=0.37	0.214925532744385	0.703	EH38D2116130	0.8804261515479223
1	1334422	C	T	0.0014953271028037	0.0014953271028037	5387	0.0324340838316008	1.48899836511466	3.47470987876537	1.62444043748706	1.31677315839511	0.615596593708882	1-1334422-C-T	rs148758835	0.409439539057144	exonic	TAS1R3	synonymous SNV	TAS1R3:ENST00000339381.6:exon6:c.C2517T:p.G839G,	Name=1.6;genehancer_id=GH01I001330;connected_gene=TAS1R3;score=557.05;connected_gene=ANKRD65;score=21.07;connected_gene=ATAD3B;score=7.76;connected_gene=LOC100288379;score=5.32;connected_gene=MIR6808;score=0.44;connected_gene=DVL1;score=0.37	0.214925532744385	0.108	EH38D2116130	0.7877084354630568
1	1336468	G	A	0.0007476635514018	0.0007476635514018	5387	0.360232319619541	0.443417325378929	-1.02997473995791	1.12575080973894	-0.812722040621822	0.888296052153758	1-1336468-G-A	rs202097902	13.917780120778	exonic	DVL1	nonsynonymous SNV	DVL1:ENST00000378888.10:exon15:c.C1762T:p.R588C,DVL1:ENST00000610709.2:exon9:c.C1009T:p.R337C,DVL1:ENST00000378891.9:exon15:c.C1687T:p.R563C,	Name=1.6;genehancer_id=GH01I001330;connected_gene=TAS1R3;score=557.05;connected_gene=ANKRD65;score=21.07;connected_gene=ATAD3B;score=7.76;connected_gene=LOC100288379;score=5.32;connected_gene=MIR6808;score=0.44;connected_gene=DVL1;score=0.37	0.214925532744385	23.9	EH38D2116134	0.9033096056566675
1	1336473	G	C	0.0161682242990654	0.0161682242990654	5387	0.487915526272131	0.311655361705271	3.471239798903	5.0044689268843	0.138601720851208	0.199821402552415	1-1336473-G-C	rs113005319	6.35946459389642	exonic	DVL1	nonsynonymous SNV	DVL1:ENST00000378888.10:exon15:c.C1757G:p.P586R,DVL1:ENST00000610709.2:exon9:c.C1004G:p.P335R,DVL1:ENST00000378891.9:exon15:c.C1682G:p.P561R,	Name=1.6;genehancer_id=GH01I001330;connected_gene=TAS1R3;score=557.05;connected_gene=ANKRD65;score=21.07;connected_gene=ATAD3B;score=7.76;connected_gene=LOC100288379;score=5.32;connected_gene=MIR6808;score=0.44;connected_gene=DVL1;score=0.37	0.214925532744385	5.702	EH38D2116134	0.9359605261137877
1	1338168	T	C	0.0006543279117592	0.0006543279117592	5387	0.285000314646493	0.545154660520752	1.12806571188613	1.05510131113901	1.01331873756853	0.947776284080692	1-1338168-T-C	rs368987984	16.4914302704719	exonic	DVL1	nonsynonymous SNV	DVL1:ENST00000631679.1:exon7:c.A554G:p.N185S,DVL1:ENST00000378888.10:exon14:c.A1523G:p.N508S,DVL1:ENST00000632445.1:exon4:c.A452G:p.N151S,DVL1:ENST00000610709.2:exon8:c.A770G:p.N257S,DVL1:ENST00000378891.9:exon14:c.A1448G:p.N483S,	Name=0.49;genehancer_id=GH01I001337;connected_gene=MIR6808;score=550.77;connected_gene=ANKRD65;score=10.25;connected_gene=TAS1R3;score=0.44;connected_gene=DVL1;score=0.39	0.214925532744385	18.27		0.8873351896951845
1	1338410	T	C	0.0042056074766355	0.0042056074766355	5387	0.207917975932729	0.682107961313535	3.25083281978663	2.58143738380587	0.487833303414141	0.387381079344903	1-1338410-T-C	rs140107023	9.99516373172198	exonic	DVL1	nonsynonymous SNV	DVL1:ENST00000631679.1:exon6:c.A397G:p.T133A,DVL1:ENST00000378888.10:exon13:c.A1366G:p.T456A,DVL1:ENST00000632445.1:exon3:c.A295G:p.T99A,DVL1:ENST00000378891.9:exon13:c.A1291G:p.T431A,		0.214925532744385	0.668		0.8816944081323591
1	1338639	G	A	0.0008411214953271	0.0008411214953271	5387	0.262549901863772	0.580788139708024	-1.0397248504347	0.928007082999567	-1.20730178350724	1.07757798223666	1-1338639-G-A	rs138293356	22.2471867023939	exonic	DVL1	nonsynonymous SNV	DVL1:ENST00000631679.1:exon5:c.C253T:p.P85S,DVL1:ENST00000378888.10:exon12:c.C1222T:p.P408S,DVL1:ENST00000632445.1:exon2:c.C151T:p.P51S,DVL1:ENST00000378891.9:exon12:c.C1147T:p.P383S,		0.214925532744385	23.2		0.8837601232458439
1	1338640	C	T	0.0028971962616822	0.0028971962616822	5387	0.173591553321921	0.760471410697123	-2.93331040071417	2.15565131643562	-0.631249423950566	0.463896917082817	1-1338640-C-T	rs144133102	0.411281014316258	exonic	DVL1	synonymous SNV	DVL1:ENST00000631679.1:exon5:c.G252A:p.A84A,DVL1:ENST00000378888.10:exon12:c.G1221A:p.A407A,DVL1:ENST00000632445.1:exon2:c.G150A:p.A50A,DVL1:ENST00000378891.9:exon12:c.G1146A:p.A382A,		0.214925532744385	0.16		0.881064863565476
1	1340089	G	A	0.0005607476635514	0.0005607476635514	5387	0.237849923609508	0.623696983726839	-1.09150580653473	0.924708731465397	-1.27648622789906	1.0814216044173	1-1340089-G-A	rs142495951	0.410505538877378	exonic	DVL1	synonymous SNV	DVL1:ENST00000378888.10:exon8:c.C858T:p.G286G,DVL1:ENST00000378891.9:exon8:c.C858T:p.G286G,		0.214925532744385	0.229		0.8816944081323591
1	1340424	G	C	0.0010280373831775	0.0010280373831775	5387	0.65668948729153	0.182639936122674	0.578345334153854	1.30114821131497	0.341612456347701	0.768551953808072	1-1340424-G-C	rs144365982	14.9875727356981	exonic	DVL1	nonsynonymous SNV	DVL1:ENST00000378888.10:exon6:c.C685G:p.R229G,DVL1:ENST00000378891.9:exon6:c.C685G:p.R229G,		0.214925532744385	21.5		0.9665451379867617
1	1341741	G	A	0.0014953271028037	0.0014953271028037	5387	0.23180468446649	0.634877791765907	-1.88713136999553	1.57823460545044	-0.757633222591457	0.633619359597423	1-1341741-G-A	rs148933527	0.408089704863591	exonic	DVL1	synonymous SNV	DVL1:ENST00000378888.10:exon5:c.C531T:p.S177S,DVL1:ENST00000610709.2:exon5:c.C531T:p.S177S,DVL1:ENST00000378891.9:exon5:c.C531T:p.S177S,		0.214925532744385	5.733		0.8816944081323591
1	1341782	T	C	0.0006542056074766	0.0006542056074766	5387	0.637623688588428	0.195435556680745	-0.438878673580026	0.93175463259071	-0.505523508248545	1.0732439260533	1-1341782-T-C	rs376205129	17.2303065677773	exonic	DVL1	nonsynonymous SNV	DVL1:ENST00000378888.10:exon5:c.A490G:p.R164G,DVL1:ENST00000610709.2:exon5:c.A490G:p.R164G,DVL1:ENST00000378891.9:exon5:c.A490G:p.R164G,		0.214925532744385	20.9		0.9638142660042309
1	1342153	T	C	0.997943925233645	0.0020560747663551	5387	0.960515684352996	0.0174955391080199	0.0887784799963852	1.7932703961682	0.0276068049533233	0.557640388274276	1-1342153-T-C	rs307362	0.409112841629763	exonic	DVL1	synonymous SNV	DVL1:ENST00000378888.10:exon4:c.A366G:p.P122P,DVL1:ENST00000610709.2:exon4:c.A366G:p.P122P,DVL1:ENST00000378891.9:exon4:c.A366G:p.P122P,		0.214925532744385	1.92		0.9973434250667452
1	1354066	C	T	0.0032710280373832	0.0032710280373832	5387	0.347419504132846	0.459145803909942	-2.13149050688986	2.26849301954285	-0.414198487148017	0.44082128152262	1-1354066-C-T	rs150058708	13.3200392860116	exonic	MXRA8	nonsynonymous SNV	MXRA8:ENST00000309212.10:exon8:c.G1186A:p.D396N,MXRA8:ENST00000445648.5:exon8:c.G1186A:p.D396N,MXRA8:ENST00000477278.3:exon8:c.G1159A:p.D387N,MXRA8:ENST00000342753.8:exon7:c.G883A:p.D295N,	Name=0.99;genehancer_id=GH01I001351;connected_gene=ANKRD65;score=18.85;connected_gene=TAS1R3;score=6.89;connected_gene=DVL1;score=0.77;connected_gene=GC01M001356;score=0.77;connected_gene=MXRA8;score=0.39	0.214925532744385	21.3		0.8987979664876018
1	1354455	C	T	0.0005608524957936	0.0005608524957936	5387	0.152669178542636	0.816248631181523	-1.433886468484	1.00260092906548	-1.42645659391329	0.997405818217323	1-1354455-C-T	rs146919120	16.3927976288903	exonic	MXRA8	nonsynonymous SNV	MXRA8:ENST00000309212.10:exon6:c.G1004A:p.R335Q,MXRA8:ENST00000445648.5:exon6:c.G1004A:p.R335Q,MXRA8:ENST00000477278.3:exon6:c.G977A:p.R326Q,MXRA8:ENST00000342753.8:exon5:c.G701A:p.R234Q,	Name=0.99;genehancer_id=GH01I001351;connected_gene=ANKRD65;score=18.85;connected_gene=TAS1R3;score=6.89;connected_gene=DVL1;score=0.77;connected_gene=GC01M001356;score=0.77;connected_gene=MXRA8;score=0.39	0.214925532744385	23.6	EH38D2116155	0.8804261515479223
1	1354791	G	T	0.0022429906542056	0.0022429906542056	5387	0.435977795105415	0.360535629329492	-1.41107069745741	1.81137971061129	-0.430060717925839	0.552065364397026	1-1354791-G-T	rs138606719	0.470672938839973	exonic	MXRA8	synonymous SNV	MXRA8:ENST00000309212.10:exon5:c.C840A:p.G280G,MXRA8:ENST00000445648.5:exon5:c.C840A:p.G280G,MXRA8:ENST00000477278.3:exon5:c.C813A:p.G271G,MXRA8:ENST00000342753.8:exon4:c.C537A:p.G179G,		0.214925532744385	8.551		0.9234606115214895
1	1355537	G	C	0.0014018691588785	0.0014018691588785	5387	0.643838779193867	0.191222868776991	-0.695976670319147	1.50534090893923	-0.307131919309497	0.664301351316273	1-1355537-G-C	rs200138692	18.1483421479813	exonic	MXRA8	nonsynonymous SNV	MXRA8:ENST00000309212.10:exon3:c.C289G:p.Q97E,MXRA8:ENST00000445648.5:exon3:c.C289G:p.Q97E,MXRA8:ENST00000477278.3:exon3:c.C262G:p.Q88E,		0.214925532744385	22.9	EH38D2116157	0.9646972484181601
1	1355705	C	T	0.0169158878504673	0.0169158878504673	5387	0.506041449393754	0.295813909038199	-3.39667255404842	5.10766967513876	-0.130199128336995	0.195784000063166	1-1355705-C-T	rs181929025	2.86333310882475	exonic	MXRA8	nonsynonymous SNV	MXRA8:ENST00000309212.10:exon3:c.G121A:p.A41T,MXRA8:ENST00000445648.5:exon3:c.G121A:p.A41T,MXRA8:ENST00000477278.3:exon3:c.G94A:p.A32T,		0.214925532744385	5.737	EH38D2116157	0.9401142017413258
1	1373805	T	C	0.0016838166510757	0.0016838166510757	5387	0.334149663633063	0.476058971716341	1.61245339891599	1.66957071484544	0.578465596998227	0.59895636112219	1-1373805-T-C	rs111933693	10.7910628350965	exonic	AURKAIP1	nonsynonymous SNV	AURKAIP1:ENST00000321751.9:exon4:c.A596G:p.K199R,AURKAIP1:ENST00000338370.7:exon3:c.A596G:p.K199R,AURKAIP1:ENST00000378853.3:exon4:c.A596G:p.K199R,AURKAIP1:ENST00000338338.9:exon4:c.A596G:p.K199R,	Name=2.14;genehancer_id=GH01I001373;connected_gene=AURKAIP1;score=561.67;connected_gene=GC01M001374;score=550.77;connected_gene=CDK11A;score=59.91;connected_gene=ENSG00000230092;score=55.98;connected_gene=ATAD3B;score=45.36;connected_gene=LOC100288379;score=45.05;connected_gene=ENSG00000237094;score=33.48;connected_gene=LINC01786;score=31.49;connected_gene=LOC100288069;score=29.51;connected_gene=…	0.214925532744385	15.88	EH38D2116189	0.8959870198798449
1	1373885	G	A	0.0008411214953271	0.0008411214953271	5387	0.703189505414379	0.152927619411297	-0.388249891231622	1.01897905132911	-0.373921839378525	0.98137444405324	1-1373885-G-A	rs564251817	0.411915651067596	exonic	AURKAIP1	synonymous SNV	AURKAIP1:ENST00000321751.9:exon4:c.C516T:p.D172D,AURKAIP1:ENST00000338370.7:exon3:c.C516T:p.D172D,AURKAIP1:ENST00000378853.3:exon4:c.C516T:p.D172D,AURKAIP1:ENST00000338338.9:exon4:c.C516T:p.D172D,	Name=2.14;genehancer_id=GH01I001373;connected_gene=AURKAIP1;score=561.67;connected_gene=GC01M001374;score=550.77;connected_gene=CDK11A;score=59.91;connected_gene=ENSG00000230092;score=55.98;connected_gene=ATAD3B;score=45.36;connected_gene=LOC100288379;score=45.05;connected_gene=ENSG00000237094;score=33.48;connected_gene=LINC01786;score=31.49;connected_gene=LOC100288069;score=29.51;connected_gene=…	0.214925532744385	12.92	EH38D2116189	0.9726595402295123
1	1374025	T	C	0.0175700934579439	0.0175700934579439	5387	0.254022785070426	0.595127326740111	-5.95606062871075	5.22171633120499	-0.21844019704076	0.191507913599978	1-1374025-T-C	rs150194697	8.81310311698699	exonic	AURKAIP1	nonsynonymous SNV	AURKAIP1:ENST00000321751.9:exon3:c.A473G:p.Q158R,AURKAIP1:ENST00000338370.7:exon2:c.A473G:p.Q158R,AURKAIP1:ENST00000378853.3:exon3:c.A473G:p.Q158R,AURKAIP1:ENST00000338338.9:exon3:c.A473G:p.Q158R,	Name=2.14;genehancer_id=GH01I001373;connected_gene=AURKAIP1;score=561.67;connected_gene=GC01M001374;score=550.77;connected_gene=CDK11A;score=59.91;connected_gene=ENSG00000230092;score=55.98;connected_gene=ATAD3B;score=45.36;connected_gene=LOC100288379;score=45.05;connected_gene=ENSG00000237094;score=33.48;connected_gene=LINC01786;score=31.49;connected_gene=LOC100288069;score=29.51;connected_gene=…	0.214925532744385	6.586	EH38D2116190	0.8833409105239695
1	1387488	C	T	0.0014018691588785	0.0014018691588785	5387	0.36115407715292	0.442307477923944	1.35388483524505	1.48262369469619	0.615913680534172	0.67447998003628	1-1387488-C-T	rs146517668	4.08869830234324	exonic	CCNL2	nonsynonymous SNV	CCNL2:ENST00000400809.8:exon11:c.G1306A:p.A436T,CCNL2:ENST00000408952.8:exon10:c.G787A:p.A263T,		0.214925532744385	11.02		0.9034262466528146
1	1388013	C	T	0.0118780396558175	0.0118780396558175	5387	0.403441779815618	0.394219128919921	-3.44782505719639	4.12670930728102	-0.202459176778344	0.242323828876349	1-1388013-C-T	rs145080018	0.410987714667198	exonic	CCNL2	synonymous SNV	CCNL2:ENST00000400809.8:exon9:c.G1059A:p.K353K,CCNL2:ENST00000408952.8:exon8:c.G540A:p.K180K,		0.214925532744385	6.69		0.9143620946033543
1	1398333	T	C	0.0018691588785047	0.0018691588785047	5387	0.413224563521016	0.38381387039404	1.49427678789944	1.82622565193819	0.448045554510614	0.54757745787805	1-1398333-T-C	rs138406527	26.6848319883128	exonic	CCNL2	nonsynonymous SNV	CCNL2:ENST00000400809.8:exon3:c.A373G:p.M125V,CCNL2:ENST00000425598.2:exon3:c.A404G:p.N135S,CCNL2:ENST00000488340.5:exon3:c.A373G:p.M125V,CCNL2:ENST00000497013.1:exon2:c.A79G:p.M27V,CCNL2:ENST00000408918.8:exon3:c.A373G:p.M125V,CCNL2:ENST00000481223.6:exon3:c.A373G:p.M125V,	Name=2.12;genehancer_id=GH01I001397;connected_gene=CCNL2;score=609.67;connected_gene=LOC148413;score=550.77;connected_gene=INTS11;score=57.65;connected_gene=ATAD3B;score=51.65;connected_gene=ENSG00000240731;score=49.74;connected_gene=LOC100288379;score=49.23;connected_gene=ENSG00000230092;score=47.66;connected_gene=CDK11A;score=37.58;connected_gene=SLC35E2;score=30.94;connected_gene=LOC100129381;…	0.214925532744385	24.4	EH38D2116205	0.9165955095051913
1	1399095	G	C	0.027196261682243	0.027196261682243	5387	0.85466590552125	0.0682036206451934	1.18306715559085	6.45890502778627	0.0283590449002755	0.154825004501226	1-1399095-G-C	rs17851391	13.8050947661843	exonic	CCNL2	nonsynonymous SNV	CCNL2:ENST00000400809.8:exon1:c.C212G:p.T71S,CCNL2:ENST00000425598.2:exon1:c.C212G:p.T71S,CCNL2:ENST00000488340.5:exon1:c.C212G:p.T71S,CCNL2:ENST00000408918.8:exon1:c.C212G:p.T71S,CCNL2:ENST00000481223.6:exon1:c.C212G:p.T71S,	Name=2.12;genehancer_id=GH01I001397;connected_gene=CCNL2;score=609.67;connected_gene=LOC148413;score=550.77;connected_gene=INTS11;score=57.65;connected_gene=ATAD3B;score=51.65;connected_gene=ENSG00000240731;score=49.74;connected_gene=LOC100288379;score=49.23;connected_gene=ENSG00000230092;score=47.66;connected_gene=CDK11A;score=37.58;connected_gene=SLC35E2;score=30.94;connected_gene=LOC100129381;…	0.214925532744385	18.82	EH38D2116207	0.9886239720173704
1	1399139	G	C	0.0110280373831776	0.0110280373831776	5387	0.849573729731863	0.070798925180781	0.765935344338684	4.03841545624979	0.0469645450704703	0.247621873190985	1-1399139-G-C	rs114112990	6.8820540506285	exonic	CCNL2	nonsynonymous SNV	CCNL2:ENST00000400809.8:exon1:c.C168G:p.D56E,CCNL2:ENST00000425598.2:exon1:c.C168G:p.D56E,CCNL2:ENST00000488340.5:exon1:c.C168G:p.D56E,CCNL2:ENST00000408918.8:exon1:c.C168G:p.D56E,CCNL2:ENST00000481223.6:exon1:c.C168G:p.D56E,	Name=2.12;genehancer_id=GH01I001397;connected_gene=CCNL2;score=609.67;connected_gene=LOC148413;score=550.77;connected_gene=INTS11;score=57.65;connected_gene=ATAD3B;score=51.65;connected_gene=ENSG00000240731;score=49.74;connected_gene=LOC100288379;score=49.23;connected_gene=ENSG00000230092;score=47.66;connected_gene=CDK11A;score=37.58;connected_gene=SLC35E2;score=30.94;connected_gene=LOC100129381;…	0.214925532744385	17.96	EH38D2116207	0.9880310627749913
1	1405805	A	G	0.0018705574261129	0.0018705574261129	5387	0.12609889204869	0.899288729281429	2.57875287636921	1.685825048075	0.907370636177567	0.593181363120613	1-1405805-A-G	rs17160977	1.70955754459099	exonic	MRPL20	nonsynonymous SNV	MRPL20:ENST00000482352.1:exon3:c.T280C:p.W94R,	Name=2.09;genehancer_id=GH01I001405;connected_gene=MRPL20;score=564.69;connected_gene=RN7SL657P;score=550.77;connected_gene=GC01P001407;score=550.77;connected_gene=ATAD3B;score=37.24;connected_gene=LOC100288379;score=32.25;connected_gene=INTS11;score=30.01;connected_gene=CCNL2;score=29.94;connected_gene=ENSG00000230092;score=28.90;connected_gene=CDK11A;score=27.21;connected_gene=ANKRD65;score=25.…	0.214925532744385	2.039		0.8800416152461176
1	1407014	G	A	0.0253697809398989	0.0253697809398989	5387	0.328163751165835	0.483909392625052	6.06082273150105	6.19830609359808	0.157755875457144	0.161334400866851	1-1407014-G-A	rs11548045	0.406427164948542	exonic	MRPL20	synonymous SNV	MRPL20:ENST00000482352.1:exon2:c.C93T:p.F31F,MRPL20:ENST00000344843.12:exon2:c.C93T:p.F31F,	Name=2.09;genehancer_id=GH01I001405;connected_gene=MRPL20;score=564.69;connected_gene=RN7SL657P;score=550.77;connected_gene=GC01P001407;score=550.77;connected_gene=ATAD3B;score=37.24;connected_gene=LOC100288379;score=32.25;connected_gene=INTS11;score=30.01;connected_gene=CCNL2;score=29.94;connected_gene=ENSG00000230092;score=28.90;connected_gene=CDK11A;score=27.21;connected_gene=ANKRD65;score=25.…	0.214925532744385	19.2	EH38D2116221	0.8940037872548761
1	1419135	C	G	0.0731114435302918	0.0731114435302918	5387	0.272579353426439	0.564507042971452	-11.1896534205737	10.1989114789548	-0.107574414380972	0.0980496793273944	1-1419135-C-G	rs904589	0.486206869720629	exonic	ANKRD65	nonsynonymous SNV	ANKRD65:ENST00000537107.5:exon4:c.G1165C:p.E389Q,ANKRD65:ENST00000454272.2:exon3:c.G1165C:p.E389Q,		0.214925532744385	0.549	EH38D2116237	0.8852936025925391
1	1419158	G	A	0.0025233644859813	0.0025233644859813	5387	0.761521863596365	0.118317623381191	-0.605287972214789	1.99447130830162	-0.152162087560982	0.501386004319883	1-1419158-G-A	rs185838741	1.85875710567903	exonic	ANKRD65	nonsynonymous SNV	ANKRD65:ENST00000537107.5:exon4:c.C1142T:p.A381V,ANKRD65:ENST00000454272.2:exon3:c.C1142T:p.A381V,		0.214925532744385	0.005	EH38D2116237	0.9791504372003919
1	1419214	A	G	0.0727102803738318	0.0727102803738318	5387	0.22454410326957	0.64869834541584	-12.3625267485868	10.1788281334538	-0.119319570468	0.0982431363305358	1-1419214-A-G	rs3766165	0.406578391598255	exonic	ANKRD65	synonymous SNV	ANKRD65:ENST00000537107.5:exon4:c.T1086C:p.T362T,ANKRD65:ENST00000454272.2:exon3:c.T1086C:p.T362T,		0.214925532744385	3.683		0.8816944081323591
1	1419346	G	A	0.0008411214953271	0.0008411214953271	5387	0.703189505414379	0.152927619411297	-0.388249891231622	1.01897905132911	-0.373921839378525	0.98137444405324	1-1419346-G-A	rs543842989	3.44578020202527	exonic	ANKRD65	nonsynonymous SNV	ANKRD65:ENST00000427211.3:exon3:c.C413T:p.P138L,ANKRD65:ENST00000442470.1:exon2:c.C413T:p.P138L,		0.214925532744385	0.383	EH38D2116238	0.9726595402295123
1	1419376	G	A	0.0008411214953271	0.0008411214953271	5387	0.125082264709446	0.902804264126327	-1.66760170681878	1.08724523127222	-1.41070858069691	0.91975570114009	1-1419376-G-A	rs552630536	3.01573264491455	exonic	ANKRD65	nonsynonymous SNV	ANKRD65:ENST00000427211.3:exon3:c.C383T:p.T128M,ANKRD65:ENST00000442470.1:exon2:c.C383T:p.T128M,		0.214925532744385	0.006	EH38D2116238	0.879587446991724
1	1420073	C	T	0.0006543279117592	0.0006543279117592	5387	0.89537727794334	0.0479939309365306	0.125503063771918	0.954372905461331	0.137790134918193	1.04780845545548	1-1420073-C-T	rs905121507	0.412770419476564	exonic	ANKRD65	synonymous SNV	ANKRD65:ENST00000537107.5:exon3:c.G729A:p.A243A,ANKRD65:ENST00000454272.2:exon2:c.G729A:p.A243A,	Name=0.88;genehancer_id=GH01I001421;connected_gene=ANKRD65;score=582.96;connected_gene=LOC105378585;score=550.77;connected_gene=LINC01786;score=5.30	0.214925532744385	2.064	EH38D2116240	0.9919360875999413
1	1420203	C	A	0.0730841121495327	0.0730841121495327	5387	0.251166138810418	0.60003891079083	-11.7165496931181	10.2103092224674	-0.112388519110287	0.0979402267072906	1-1420203-C-A	rs1781133	5.55432417665834	exonic	ANKRD65	nonsynonymous SNV	ANKRD65:ENST00000537107.5:exon3:c.G599T:p.G200V,ANKRD65:ENST00000454272.2:exon2:c.G599T:p.G200V,	Name=0.88;genehancer_id=GH01I001421;connected_gene=ANKRD65;score=582.96;connected_gene=LOC105378585;score=550.77;connected_gene=LINC01786;score=5.30	0.214925532744385	18.76		0.8828389685175987
1	1420415	G	A	0.0007476635514018	0.0007476635514018	5387	0.309822353080351	0.508887251944013	1.12578547311575	1.10849859170595	0.916189581616916	0.902121128057573	1-1420415-G-A	rs989005356	0.408200007876434	exonic	ANKRD65	synonymous SNV	ANKRD65:ENST00000537107.5:exon3:c.C387T:p.R129R,ANKRD65:ENST00000454272.2:exon2:c.C387T:p.R129R,	Name=0.88;genehancer_id=GH01I001421;connected_gene=ANKRD65;score=582.96;connected_gene=LOC105378585;score=550.77;connected_gene=LINC01786;score=5.30	0.214925532744385	5.534		0.89099895313398
1	1420416	C	T	0.0365420560747663	0.0365420560747663	5387	0.296458469986266	0.528036137102628	-7.68906231807728	7.36459176378101	-0.141767285894899	0.13578485163536	1-1420416-C-T	rs145378993	3.01452473718669	exonic	ANKRD65	nonsynonymous SNV	ANKRD65:ENST00000537107.5:exon3:c.G386A:p.R129H,ANKRD65:ENST00000454272.2:exon2:c.G386A:p.R129H,	Name=0.88;genehancer_id=GH01I001421;connected_gene=ANKRD65;score=582.96;connected_gene=LOC105378585;score=550.77;connected_gene=LINC01786;score=5.30	0.214925532744385	11.63		0.8889976225855137
1	1420961	TTCC	T	0.0020576131687243	0.0020576131687243	5387	0.842485936427459	0.074437340050604	0.351764694703901	1.77019979854603	0.112255511945786	0.56490798429723	1-1420961-TTCC-T	rs540396555		exonic	ANKRD65	nonframeshift deletion	ANKRD65:ENST00000454272.2:exon1:c.42_44del:p.14_15del,ANKRD65:ENST00000442470.1:exon1:c.42_44del:p.14_15del,ANKRD65:ENST00000427211.3:exon2:c.42_44del:p.14_15del,ANKRD65:ENST00000537107.5:exon2:c.42_44del:p.14_15del,ANKRD65:ENST00000520296.5:exon2:c.42_44del:p.14_15del,	Name=1.44;genehancer_id=GH01I001420;connected_gene=ANKRD65;score=582.99;connected_gene=LOC105378585;score=550.77;connected_gene=ATAD3B;score=26.50;connected_gene=CCNL2;score=21.21;connected_gene=ENSG00000240731;score=16.93;connected_gene=LOC100288379;score=13.87;connected_gene=INTS11;score=13.73;connected_gene=ENSG00000234396;score=13.25;connected_gene=LINC00115;score=12.55;connected_gene=MXRA8;s…		5.311	EH38D2116242	0.987367804624001
1	1426141	G	C	0.0004672897196261	0.0004672897196261	5387	0.591132046758925	0.228315495813861	0.522614170643153	0.972855171913308	0.55218524460703	1.02790222930439	1-1426141-G-C	rs761022091	13.1288073945288	exonic	TMEM88B	nonsynonymous SNV	TMEM88B:ENST00000378821.3:exon1:c.G14C:p.G5A,	Name=1.38;genehancer_id=GH01I001425;connected_gene=TMEM88B;score=550.77;connected_gene=ATAD3C;score=17.77;connected_gene=ANKRD65;score=10.06	0.214925532744385	12.11		0.9562484624002184
1	1426150	C	T	0.0484112149532711	0.0484112149532711	5387	0.257777837243061	0.588754424363524	-9.50328215410103	8.39765547658821	-0.134758918604664	0.119080855696914	1-1426150-C-T	rs144957058	3.44937711414821	exonic	TMEM88B	nonsynonymous SNV	TMEM88B:ENST00000378821.3:exon1:c.C23T:p.T8M,	Name=1.38;genehancer_id=GH01I001425;connected_gene=TMEM88B;score=550.77;connected_gene=ATAD3C;score=17.77;connected_gene=ANKRD65;score=10.06	0.214925532744385	6.217		0.8833409105239695
1	1426163	G	A	0.0006542056074766	0.0006542056074766	5387	0.535464127452696	0.271269618709227	-0.634711047988147	1.0242452059916	-0.60501783621025	0.976328709326853	1-1426163-G-A	rs777715237	0.411705785399481	exonic	TMEM88B	synonymous SNV	TMEM88B:ENST00000378821.3:exon1:c.G36A:p.E12E,	Name=1.38;genehancer_id=GH01I001425;connected_gene=TMEM88B;score=550.77;connected_gene=ATAD3C;score=17.77;connected_gene=ANKRD65;score=10.06	0.214925532744385	10.7		0.9465684159951125
1	1426175	T	C	0.0596261682242991	0.0596261682242991	5387	0.766212666679659	0.115650672734553	2.7743024214559	9.33063947550409	0.0318662517364162	0.107173790459413	1-1426175-T-C	rs1695848	0.410207625093077	exonic	TMEM88B	synonymous SNV	TMEM88B:ENST00000378821.3:exon1:c.T48C:p.G16G,	Name=1.38;genehancer_id=GH01I001425;connected_gene=TMEM88B;score=550.77;connected_gene=ATAD3C;score=17.77;connected_gene=ANKRD65;score=10.06	0.214925532744385	1.135		0.9794025966598379
1	1426253	G	A	0.115794392523364	0.115794392523364	5387	0.745471892397804	0.127568726733668	-4.08242121101951	12.5761642605283	-0.0258119853213652	0.0795155008541527	1-1426253-G-A	rs12022947	0.410935780029463	exonic	TMEM88B	synonymous SNV	TMEM88B:ENST00000378821.3:exon1:c.G126A:p.S42S,	Name=1.38;genehancer_id=GH01I001425;connected_gene=TMEM88B;score=550.77;connected_gene=ATAD3C;score=17.77;connected_gene=ANKRD65;score=10.06	0.214925532744385	0.37		0.9773324428391303
1	1426261	C	T	0.192523364485981	0.192523364485981	5387	0.246839916001847	0.607584610045451	-17.7761966663984	15.3499908111877	-0.0754436352588584	0.0651466188026093	1-1426261-C-T	rs12030806	1.34373968779161	exonic	TMEM88B	nonsynonymous SNV	TMEM88B:ENST00000378821.3:exon1:c.C134T:p.P45L,	Name=1.38;genehancer_id=GH01I001425;connected_gene=TMEM88B;score=550.77;connected_gene=ATAD3C;score=17.77;connected_gene=ANKRD65;score=10.06	0.214925532744385	3.435		0.8820614341483891
1	1435798	T	TGGCGCGGAGC	0.0006543279117592	0.0006543279117592	5387	0.546619581383702	0.262314814768187	0.600223978571694	0.995671545221915	0.605453995555735	1.00434727174725	1-1435798-T-TGGCGCGGAGC			exonic	VWA1	frameshift insertion	VWA1:ENST00000471398.1:exon1:c.50_51insGGCGCGGAGC:p.L17fs,VWA1:ENST00000338660.5:exon1:c.50_51insGGCGCGGAGC:p.L17fs,VWA1:ENST00000476993.2:exon1:c.50_51insGGCGCGGAGC:p.L17fs,	Name=2.56;genehancer_id=GH01I001428;connected_gene=VWA1;score=558.25;connected_gene=ATAD3C;score=27.65;connected_gene=ANKRD65;score=11.36;connected_gene=ATAD3B;score=9.83;connected_gene=LOC100129381;score=5.08;connected_gene=RNF223;score=2.58;connected_gene=TMEM88B;score=2.28;connected_gene=DVL1;score=1.41;connected_gene=NADK;score=1.30;connected_gene=LINC01770;score=0.77		24.0		0.9490544613955251
1	1436888	G	A	0.0106701609883939	0.0106701609883939	5387	0.648138115226601	0.188332438127385	1.7976366033686	3.93915966239056	0.115849652257185	0.253861251055036	1-1436888-G-A	rs184782161	3.67426058549013	exonic	VWA1	nonsynonymous SNV	VWA1:ENST00000471398.1:exon2:c.G155A:p.G52E,		0.214925532744385	3.622		0.9654063585447321
1	1436889	G	T	0.0108553247239379	0.0108553247239379	5387	0.762578522927683	0.117715430252147	1.22040168668351	4.0397747265604	0.0747805239131276	0.24753855541134	1-1436889-G-T	rs189168594	0.415469697989286	exonic	VWA1	synonymous SNV	VWA1:ENST00000471398.1:exon2:c.G156T:p.G52G,		0.214925532744385	0.174		0.9792026016002114
1	1437129	C	T	0.0007476635514018	0.0007476635514018	5387	0.743200031711231	0.12889428048372	0.330718141447674	1.00946072075699	0.324548173404866	0.9906279456323	1-1437129-C-T	rs149849664	0.415587345061796	exonic	VWA1	synonymous SNV	VWA1:ENST00000471398.1:exon2:c.C396T:p.S132S,VWA1:ENST00000476993.2:exon2:c.C276T:p.S92S,VWA1:ENST00000495558.1:exon2:c.C171T:p.S57S,		0.214925532744385	9.796	EH38D2116282	0.9770610412523919
1	1437174	C	T	0.0014953271028037	0.0014953271028037	5387	0.363688572366134	0.43927034490707	1.37114385461679	1.50947349305033	0.601772087233746	0.662482650145255	1-1437174-C-T	rs147814827	0.450075005245748	exonic	VWA1	synonymous SNV	VWA1:ENST00000471398.1:exon2:c.C441T:p.R147R,VWA1:ENST00000476993.2:exon2:c.C321T:p.R107R,VWA1:ENST00000495558.1:exon2:c.C216T:p.R72R,		0.214925532744385	3.669	EH38D2116282	0.9039496241316866
1	1437310	C	T	0.0005607476635514	0.0005607476635514	5387	0.158171391291946	0.800872065260615	-1.18242692902351	0.83785884283297	-1.68435099228971	1.19351846501828	1-1437310-C-T	rs150022843	16.1622627831154	exonic	VWA1	nonsynonymous SNV	VWA1:ENST00000476993.2:exon2:c.C457T:p.P153S,VWA1:ENST00000495558.1:exon2:c.C352T:p.P118S,		0.214925532744385	14.03	EH38D2116283	0.8804261515479223
1	1439121	G	C	0.0005607476635514	0.0005607476635514	5387	0.442425752243731	0.354159602020157	-0.714384485557315	0.930062902866209	-0.825861784036554	1.07519609363868	1-1439121-G-C	rs369659789	0.415053173298647	exonic	VWA1	synonymous SNV	VWA1:ENST00000476993.2:exon3:c.G672C:p.T224T,		0.214925532744385	1.073	EH38D2116287	0.9253530809280711
1	1439348	G	A	0.0005607476635514	0.0005607476635514	5387	0.474926558064079	0.323373543835163	-0.787294672314257	1.10190318813376	-0.648411088801801	0.907520742991632	1-1439348-G-A	rs747899854	9.81931573270227	exonic	VWA1	nonsynonymous SNV	VWA1:ENST00000476993.2:exon3:c.G899A:p.R300H,		0.214925532744385	13.86		0.9327161958775477
1	1439425	G	C	0.0091588785046729	0.0091588785046729	5387	0.204069276175386	0.690222375939932	-4.50858611543378	3.54994731837098	-0.357763930355573	0.281694321159359	1-1439425-G-C	rs2275916	6.30342307280379	exonic	VWA1	nonsynonymous SNV	VWA1:ENST00000476993.2:exon3:c.G976C:p.A326P,		0.214925532744385	3.082		0.8816944081323591
1	1439454	A	G	0.185514018691589	0.185514018691589	5387	0.781830021513278	0.106887657097395	-4.21927170204733	15.2356032632394	-0.0181768315610253	0.0656357337955109	1-1439454-A-G	rs1892289	0.411538592229054	exonic	VWA1	synonymous SNV	VWA1:ENST00000476993.2:exon3:c.A1005G:p.P335P,		0.214925532744385	0.606		0.9813401907262035
1	1439529	G	A	0.0008411214953271	0.0008411214953271	5387	0.503074706689992	0.298367517341522	0.812477190396723	1.21326863913785	0.551946817274131	0.824219771072794	1-1439529-G-A	rs746438109	0.422297517059265	exonic	VWA1	synonymous SNV	VWA1:ENST00000476993.2:exon3:c.G1080A:p.A360A,		0.214925532744385	0.142	EH38D2116288	0.939333172641842
1	1439581	C	T	0.0109345794392524	0.0109345794392524	5387	0.126900839884523	0.896535503547482	-6.10139034954152	3.99714280419405	-0.381882258194477	0.250178702384798	1-1439581-C-T	rs758041400	14.3882006922406	exonic	VWA1	nonsynonymous SNV	VWA1:ENST00000476993.2:exon3:c.C1132T:p.R378W,		0.214925532744385	20.6	EH38D2116288	0.8803173972217321
1	1439761	C	A	0.0022429906542056	0.0022429906542056	5387	0.41482624171737	0.382133778144692	1.57559528083878	1.93222638508857	0.422015745518557	0.517537700404688	1-1439761-C-A	rs1023125265	2.19823966587805	exonic	VWA1	nonsynonymous SNV	VWA1:ENST00000476993.2:exon3:c.C1312A:p.P438T,		0.214925532744385	13.06		0.9170822529495516
1	1450709	C	T	0.0078504672897196	0.0078504672897196	5387	0.40157764097988	0.396230475816676	-2.86655668245167	3.41742116866757	-0.245450275141007	0.292618307971064	1-1450709-C-T	rs149262155	16.9615216883893	exonic	ATAD3C	nonsynonymous SNV	ATAD3C:ENST00000475091.2:exon2:c.C26T:p.A9V,ATAD3C:ENST00000378785.6:exon1:c.C26T:p.A9V,		0.214925532744385	8.301		0.9140624547577706
1	1452119	T	A	0.0025238362310712	0.0025238362310712	5387	0.817587781660208	0.0874656074212016	0.504589504436044	2.18769777963558	0.105429843247975	0.457101528971966	1-1452119-T-A	rs199583997	17.5776438332656	exonic	ATAD3C	nonsynonymous SNV	ATAD3C:ENST00000475091.2:exon3:c.T149A:p.I50N,ATAD3C:ENST00000378785.6:exon2:c.T149A:p.I50N,		0.214925532744385	23.7		0.9844766385367951
1	1452384	G	A	0.142095416276894	0.142095416276894	5387	0.683437555226841	0.165301160188041	5.63975864407679	13.8305043008131	0.029483869919479	0.0723039433884711	1-1452384-G-A	rs9793256	20.0564123474849	exonic	ATAD3C	nonsynonymous SNV	ATAD3C:ENST00000475091.2:exon4:c.G172A:p.G58R,ATAD3C:ENST00000378785.6:exon3:c.G172A:p.G58R,		0.214925532744385	27.3		0.9702465534073026
1	1454434	G	A	0.0014021312394839	0.0014021312394839	5387	0.818524039181224	0.0869685612973101	-0.335283638617069	1.46128907732231	-0.157014617223807	0.684327293975546	1-1454434-G-A	rs575610071	0.410046690227408	exonic	ATAD3C	synonymous SNV	ATAD3C:ENST00000378785.6:exon4:c.G312A:p.G104G,		0.214925532744385	0.995		0.9846725674770407
1	1455495	C	T	0.157939669891861	0.157939669891861	5387	0.544347281831324	0.264123941364326	8.76249381825618	14.4535451446572	0.0419448801704504	0.0691871779547218	1-1455495-C-T	rs1781147	0.405490923856078	exonic	ATAD3C	synonymous SNV	ATAD3C:ENST00000475091.2:exon5:c.C258T:p.D86D,ATAD3C:ENST00000378785.6:exon5:c.C414T:p.D138D,		0.214925532744385	0.976		0.9489036399363041
1	1455812	C	T	0.0023364485981308	0.0023364485981308	5387	0.148385998892545	0.828607075408541	-2.69819445693919	1.86693188139555	-0.774134283974127	0.535638182606047	1-1455812-C-T	rs190004171	15.0433603843637	exonic	ATAD3C	nonsynonymous SNV	ATAD3C:ENST00000475091.2:exon6:c.C304T:p.R102C,ATAD3C:ENST00000378785.6:exon6:c.C460T:p.R154C,		0.214925532744385	24.0		0.8804261515479223
1	1456276	G	A	0.0011554015020219	0.0011554015020219	5387	0.881002890757709	0.0550226665731257	0.209393684000658	1.39877414619146	0.107020847211921	0.714911698019847	1-1456276-G-A	rs201004507	19.7023632777443	exonic	ATAD3C	nonsynonymous SNV	ATAD3C:ENST00000378785.6:exon7:c.G616A:p.V206M,		0.214925532744385	24.2		0.9907744405270116
1	1460752	T	G	0.0022434099831744	0.0022434099831744	5387	0.60947016352223	0.215047550316023	0.979781798215339	1.91801963688294	0.266331949910827	0.52137109587947	1-1460752-T-G	rs187832143	20.8734868780587	exonic	ATAD3C	nonsynonymous SNV	ATAD3C:ENST00000378785.6:exon10:c.T815G:p.F272C,		0.214925532744385	27.0	EH38D2116302	0.959756600176115
1	1460858	G	T	0.0070093457943925	0.0070093457943925	5387	0.953572304539146	0.0206463710271722	0.189109583513262	3.24811331197394	0.0179246710924345	0.307871032797277	1-1460858-G-T	rs72896283	0.967354196668235	exonic	ATAD3C	synonymous SNV	ATAD3C:ENST00000378785.6:exon10:c.G921T:p.A307A,		0.214925532744385	14.87		0.9969200313557348
1	1460864	G	A	0.0083193120209385	0.0083193120209385	5387	0.0372460167880347	1.42892016531766	-7.27323170672386	3.49161413613908	-0.596588581828062	0.286400490148596	1-1460864-G-A	rs150798221	0.413076257603785	exonic	ATAD3C	synonymous SNV	ATAD3C:ENST00000378785.6:exon10:c.G927A:p.L309L,		0.214925532744385	4.864		0.7995330613433095
1	1462602	G	A	0.0006553079947575	0.0006553079947575	5387	0.680912143030444	0.166908920772323	0.416210021682197	1.01213776066622	0.406287328594059	0.988007797813778	1-1462602-G-A	rs371005081	21.3888320026674	exonic	ATAD3C	nonsynonymous SNV	ATAD3C:ENST00000378785.6:exon11:c.G983A:p.R328H,	Name=0.98;genehancer_id=GH01I001461;connected_gene=VWA1;score=12.74;connected_gene=LINC01770;score=12.74;connected_gene=ANKRD65;score=7.07;connected_gene=MTCO1P12;score=6.69;connected_gene=LOC105378585;score=6.33;connected_gene=SLC35E2;score=5.21;connected_gene=ATAD3C;score=4.96;connected_gene=GC01P001458;score=0.44;connected_gene=ATAD3B;score=0.44;connected_gene=GC01M001453;score=0.39	0.214925532744385	22.8	EH38D2116305	0.9700032701684279
1	1462628	G	A	0.0044859813084112	0.0044859813084112	5387	0.879236268035817	0.05589440579503	-0.4100772102444	2.69898699977269	-0.0562942514897885	0.370509380031923	1-1462628-G-A	rs189474682	18.4980657400441	exonic	ATAD3C	nonsynonymous SNV	ATAD3C:ENST00000378785.6:exon11:c.G1009A:p.G337R,	Name=0.98;genehancer_id=GH01I001461;connected_gene=VWA1;score=12.74;connected_gene=LINC01770;score=12.74;connected_gene=ANKRD65;score=7.07;connected_gene=MTCO1P12;score=6.69;connected_gene=LOC105378585;score=6.33;connected_gene=SLC35E2;score=5.21;connected_gene=ATAD3C;score=4.96;connected_gene=GC01P001458;score=0.44;connected_gene=ATAD3B;score=0.44;connected_gene=GC01M001453;score=0.39	0.214925532744385	23.1	EH38D2116305	0.9906115031474749
1	1462652	C	G	0.00467377079828	0.00467377079828	5387	0.323368905147326	0.490301743774679	2.69182073132048	2.7257328579162	0.362309360591014	0.36687381050412	1-1462652-C-G	rs181068440	12.9422168985336	exonic	ATAD3C	nonsynonymous SNV	ATAD3C:ENST00000378785.6:exon11:c.C1033G:p.R345G,	Name=0.98;genehancer_id=GH01I001461;connected_gene=VWA1;score=12.74;connected_gene=LINC01770;score=12.74;connected_gene=ANKRD65;score=7.07;connected_gene=MTCO1P12;score=6.69;connected_gene=LOC105378585;score=6.33;connected_gene=SLC35E2;score=5.21;connected_gene=ATAD3C;score=4.96;connected_gene=GC01P001458;score=0.44;connected_gene=ATAD3B;score=0.44;connected_gene=GC01M001453;score=0.39	0.214925532744385	6.695	EH38D2116305	0.8935945823670403
1	1462686	C	T	0.0010280373831775	0.0010280373831775	5387	0.676703599066615	0.169601513703299	0.54390928965684	1.30444655942261	0.319649399676735	0.766608637798572	1-1462686-C-T	rs375602704	19.177931458982	exonic	ATAD3C	nonsynonymous SNV	ATAD3C:ENST00000378785.6:exon11:c.C1067T:p.A356V,	Name=0.98;genehancer_id=GH01I001461;connected_gene=VWA1;score=12.74;connected_gene=LINC01770;score=12.74;connected_gene=ANKRD65;score=7.07;connected_gene=MTCO1P12;score=6.69;connected_gene=LOC105378585;score=6.33;connected_gene=SLC35E2;score=5.21;connected_gene=ATAD3C;score=4.96;connected_gene=GC01P001458;score=0.44;connected_gene=ATAD3B;score=0.44;connected_gene=GC01M001453;score=0.39	0.214925532744385	23.6	EH38D2116305	0.9694993105944448
1	1468408	G	A	0.0032710280373832	0.0032710280373832	5387	0.718192108408486	0.143759371269926	-0.830861622518611	2.30234625780054	-0.156742735138472	0.434339533687392	1-1468408-G-A	rs182168962	19.9838064641051	exonic	ATAD3C	nonsynonymous SNV	ATAD3C:ENST00000378785.6:exon12:c.G1114A:p.G372R,		0.214925532744385	23.2		0.9746283545624915
1	1468434	C	T	0.0239661654135338	0.0239661654135338	5387	0.25760791978873	0.589040789341453	6.78947378321704	5.99743421261813	0.188757897003837	0.166737969029502	1-1468434-C-T	rs146537972	0.40901570807742	exonic	ATAD3C	synonymous SNV	ATAD3C:ENST00000378785.6:exon12:c.C1140T:p.D380D,		0.214925532744385	3.698		0.8833409105239695
1	1471966	G	A	0.0004672897196261	0.0004672897196261	5387	0.0530369398939627	1.27542154164523	1.71396695404676	0.885945004719843	2.18367959912236	1.12873823394515	1-1471966-G-A	rs766445790	19.542892839364	exonic	ATAD3B	nonsynonymous SNV	ATAD3B:ENST00000308647.7:exon1:c.G82A:p.G28R,	Name=2.03;genehancer_id=GH01I001470;connected_gene=ATAD3B;score=563.55;connected_gene=GC01M001453;score=550.77;connected_gene=CDK11A;score=20.18;connected_gene=ENSG00000230092;score=15.77;connected_gene=LOC100288379;score=14.96;connected_gene=ATAD3C;score=14.17;connected_gene=ENSG00000237094;score=14.00;connected_gene=RER1;score=14.00;connected_gene=SDF4;score=13.93;connected_gene=CCNL2;score=12.…	0.214925532744385	25.1		0.8355904368446279
1	1472044	G	T	0.0006548175865295	0.0006548175865295	5387	0.489499028144435	0.310248166111973	0.796733131609617	1.15283807648628	0.599482145751031	0.86742450687254	1-1472044-G-T	rs867615092	23.9053218045077	exonic	ATAD3B	nonsynonymous SNV	ATAD3B:ENST00000308647.7:exon1:c.G160T:p.G54C,	Name=2.03;genehancer_id=GH01I001470;connected_gene=ATAD3B;score=563.55;connected_gene=GC01M001453;score=550.77;connected_gene=CDK11A;score=20.18;connected_gene=ENSG00000230092;score=15.77;connected_gene=LOC100288379;score=14.96;connected_gene=ATAD3C;score=14.17;connected_gene=ENSG00000237094;score=14.00;connected_gene=RER1;score=14.00;connected_gene=SDF4;score=13.93;connected_gene=CCNL2;score=12.…	0.214925532744385	34.0		0.9362992211275957
1	1478691	G	A	0.0091062711227938	0.0091062711227938	5387	0.299949226840399	0.522952253177706	-3.77372271293407	3.64068383672152	-0.284710873892776	0.274673672542934	1-1478691-G-A	rs200314338	0.408403351058828	exonic	ATAD3B	synonymous SNV	ATAD3B:ENST00000308647.7:exon3:c.G330A:p.A110A,		0.214925532744385	3.936		0.8895722281622916
1	1478731	C	T	0.0037446171129001	0.0037446171129001	5387	0.289460514045978	0.538410670974631	-2.50033196686804	2.36034944915487	-0.448791955366244	0.423666080612789	1-1478731-C-T	rs202031472	13.9583155980406	exonic	ATAD3B	nonsynonymous SNV	ATAD3B:ENST00000308647.7:exon3:c.C370T:p.R124W,		0.214925532744385	23.0		0.8878243200397566
1	1482216	A	G	0.0014958863126401	0.0014958863126401	5387	0.51883810542512	0.284968135193709	1.01393754241808	1.57166122536395	0.41048125188156	0.636269435080343	1-1482216-A-G	rs200889111	9.11742751847614	exonic	ATAD3B	nonsynonymous SNV	ATAD3B:ENST00000308647.7:exon6:c.A593G:p.K198R,		0.214925532744385	18.2		0.9434855641031071
1	1482218	G	C	0.0005610622779128	0.0005610622779128	5387	0.922580047433245	0.034995942079088	-0.0866368606241227	0.891469853411605	-0.109015784424402	1.12174292397332	1-1482218-G-C	rs146907250	22.8077622727134	exonic	ATAD3B	nonsynonymous SNV	ATAD3B:ENST00000308647.7:exon6:c.G595C:p.A199P,		0.214925532744385	25.3		0.9948586034693839
1	1482547	C	T	0.0014956066554495	0.0014956066554495	5387	0.338716248764912	0.470163969048684	-1.23667619022905	1.29264128686574	-0.740116272854296	0.773609825216624	1-1482547-C-T	rs141143061	17.4671803626965	exonic	ATAD3B	nonsynonymous SNV	ATAD3B:ENST00000308647.7:exon7:c.C683T:p.T228M,		0.214925532744385	23.2		0.8967589392192723
1	1482614	G	A	0.0033651149747616	0.0033651149747616	5387	0.626927473443185	0.202782697933675	1.13016602892283	2.32517665911858	0.209040453787165	0.430074848755396	1-1482614-G-A	rs142344235	6.65355678397716	exonic	ATAD3B	synonymous SNV	ATAD3B:ENST00000308647.7:exon7:c.G750A:p.T250T,		0.214925532744385	16.71		0.962261710557504
1	1485106	A	G	0.0006543279117592	0.0006543279117592	5387	0.261982326174294	0.581728006023305	-0.946991260279745	0.844232856787722	-1.32868328006125	1.1845073215996	1-1485106-A-G	rs756234912	17.9228417417156	exonic	ATAD3B	nonsynonymous SNV	ATAD3B:ENST00000308647.7:exon8:c.A841G:p.K281E,		0.214925532744385	25.2		0.8837601232458439
1	1485815	G	A	0.0006543279117592	0.0006543279117592	5387	0.769563489070183	0.113755545013237	0.297446881687016	1.01536448184851	0.288513065664941	0.984868013286676	1-1485815-G-A	rs141667597	16.91917708415	exonic	ATAD3B	nonsynonymous SNV	ATAD3B:ENST00000308647.7:exon9:c.G940A:p.V314M,		0.214925532744385	17.84		0.9795374791020101
1	1486151	C	A	0.0828174826486587	0.0828174826486587	5387	0.890539327649247	0.0503468966342995	1.50462552162067	10.9330465850703	0.0125876896513474	0.0914658135057762	1-1486151-C-A	rs819976	0.405458897725711	exonic	ATAD3B	synonymous SNV	ATAD3B:ENST00000308647.7:exon10:c.C1005A:p.T335T,		0.214925532744385	0.084	EH38D2116320	0.9916158518141089
1	1486199	T	C	0.0047187617969044	0.0047187617969044	5387	0.379981869927416	0.420237124378763	-2.35983060161863	2.68794938749551	-0.326616901686224	0.372030814513121	1-1486199-T-C	rs142840431	0.406315255985827	exonic	ATAD3B	synonymous SNV	ATAD3B:ENST00000308647.7:exon10:c.T1053C:p.Y351Y,		0.214925532744385	0.281	EH38D2116320	0.9079404087049052
1	1486214	C	T	0.000934754159656	0.000934754159656	5387	0.226884552732108	0.644195071728894	1.32471404358561	1.09623361734786	1.10234086670614	0.912214316524352	1-1486214-C-T	rs150265264	0.406400775394476	exonic	ATAD3B	synonymous SNV	ATAD3B:ENST00000308647.7:exon10:c.C1068T:p.T356T,		0.214925532744385	0.024	EH38D2116320	0.8816944081323591
1	1486611	G	A	0.0781574476118557	0.0781574476118557	5387	0.959361871890255	0.0180175457791417	-0.532077486073504	10.4422323346545	-0.004879644455535	0.0957649636544971	1-1486611-G-A	rs860213	18.7594359295057	exonic	ATAD3B	nonsynonymous SNV	ATAD3B:ENST00000308647.7:exon11:c.G1157A:p.R386Q,		0.214925532744385	31.0		0.9973434250667452
1	1487887	A	G	0.091955098222638	0.091955098222638	5387	0.914921154596933	0.0386163306317803	-1.22247876124129	11.4428524359006	-0.0093362554891789	0.08739079749579	1-1487887-A-G	rs819977	0.406833840422025	exonic	ATAD3B	synonymous SNV	ATAD3B:ENST00000308647.7:exon12:c.A1239G:p.A413A,		0.214925532744385	0.074		0.9939558878215502
1	1490296	C	T	0.0123387549074594	0.0123387549074594	5387	0.479896847412297	0.318852103070163	-3.04799738696616	4.31441383671695	-0.163746109464541	0.231781196205543	1-1490296-C-T	rs61737191	0.40624551875446	exonic	ATAD3B	synonymous SNV	ATAD3B:ENST00000308647.7:exon14:c.C1377T:p.F459F,		0.214925532744385	0.002		0.9341185718160625
1	1490320	T	C	0.092073284726117	0.092073284726117	5387	0.735836209680888	0.133218844830967	-3.86432088720454	11.4541711712164	-0.0294541059386327	0.0873044400203255	1-1490320-T-C	rs819980	0.405783046328298	exonic	ATAD3B	synonymous SNV	ATAD3B:ENST00000308647.7:exon14:c.T1401C:p.I467I,		0.214925532744385	0.008		0.9763020706186921
1	1490373	T	C	0.0164516732099458	0.0164516732099458	5387	0.140288179298137	0.852978921144605	-7.78867475985179	5.28146460700909	-0.279225335458415	0.189341418415053	1-1490373-T-C	rs145313947	17.4015501085223	exonic	ATAD3B	nonsynonymous SNV	ATAD3B:ENST00000308647.7:exon14:c.T1454C:p.V485A,		0.214925532744385	25.0		0.8804261515479223
1	1490623	G	A	0.0008412787436904	0.0008412787436904	5387	0.659018642484501	0.181102299801087	-0.466847395019245	1.05796678576859	-0.41709105194214	0.945209257465979	1-1490623-G-A	rs143153541	0.407822553703352	exonic	ATAD3B	synonymous SNV	ATAD3B:ENST00000308647.7:exon15:c.G1566A:p.T522T,		0.214925532744385	0.004		0.966847848357891
1	1490670	A	C	0.0163581977939802	0.0163581977939802	5387	0.821927246528458	0.0851666226419189	-1.12715328390375	5.00808154363535	-0.0449407377373327	0.199677259902223	1-1490670-A-C	rs138009989	23.8881604989283	exonic	ATAD3B	nonsynonymous SNV	ATAD3B:ENST00000308647.7:exon15:c.A1613C:p.Q538P,		0.214925532744385	27.6		0.9852412983992614
1	1495605	C	T	0.0652458403439895	0.0652458403439895	5387	0.940759287918403	0.0265214852889389	0.72681209129751	9.780078220167	0.0075986683038226	0.10224867097054	1-1495605-C-T	rs139902189	2.53831757696989	exonic	ATAD3B	nonsynonymous SNV	ATAD3B:ENST00000308647.7:exon16:c.C1735T:p.R579C,		0.214925532744385	8.775		0.9961402299378026
1	1495686	T	C	0.0028058361391695	0.0028058361391695	5387	0.681899442975581	0.166279664318133	-0.883727642123099	2.15610350859133	-0.190098735009554	0.463799625581678	1-1495686-T-C	rs150201453	2.7467278001455	exonic	ATAD3B	nonsynonymous SNV	ATAD3B:ENST00000308647.7:exon16:c.T1816C:p.C606R,		0.214925532744385	0.002		0.9702234317751762
1	1512312	G	A	0.0011587485515642	0.0011587485515642	5387	0.839411369409953	0.0760251527817054	0.263150497481411	1.29856939366636	0.156053628106178	0.770078214439211	1-1512312-G-A	rs2274435	11.0971031380961	exonic	ATAD3A	nonsynonymous SNV	ATAD3A:ENST00000378755.9:exon1:c.G44A:p.G15D,ATAD3A:ENST00000378756.7:exon1:c.G44A:p.G15D,	Name=2.1;genehancer_id=GH01I001510;connected_gene=ATAD3A;score=550.77;connected_gene=ATAD3B;score=39.44;connected_gene=ENSG00000230092;score=25.95;connected_gene=INTS11;score=23.08;connected_gene=CCNL2;score=20.62;connected_gene=CDK11A;score=20.19;connected_gene=NOC2L;score=17.79;connected_gene=LOC100288379;score=14.97;connected_gene=ENSG00000237094;score=14.01;connected_gene=RER1;score=14.00;con…	0.214925532744385	22.4		0.987367804624001
1	1512436	G	A	0.0015100037750094	0.0015100037750094	5387	0.86774153399719	0.0616096147712033	0.221784262774213	1.33181449942953	0.125038354297557	0.750855318385809	1-1512436-G-A	rs564012773	0.41424528437306	exonic	ATAD3A	synonymous SNV	ATAD3A:ENST00000378755.9:exon1:c.G168A:p.E56E,ATAD3A:ENST00000378756.7:exon1:c.G168A:p.E56E,	Name=2.1;genehancer_id=GH01I001510;connected_gene=ATAD3A;score=550.77;connected_gene=ATAD3B;score=39.44;connected_gene=ENSG00000230092;score=25.95;connected_gene=INTS11;score=23.08;connected_gene=CCNL2;score=20.62;connected_gene=CDK11A;score=20.19;connected_gene=NOC2L;score=17.79;connected_gene=LOC100288379;score=14.97;connected_gene=ENSG00000237094;score=14.01;connected_gene=RER1;score=14.00;con…	0.214925532744385	22.9	EH38D2116333	0.9896083661950059
1	1516035	C	G	0.0015887850467289	0.0015887850467289	5387	0.650745315957892	0.186588949244023	0.672071747758279	1.48449663620524	0.30497005875503	0.673629010407364	1-1516035-C-G	rs138594222	15.1693209050133	exonic	ATAD3A	nonsynonymous SNV	ATAD3A:ENST00000378755.9:exon2:c.C229G:p.L77V,ATAD3A:ENST00000378756.7:exon2:c.C229G:p.L77V,		0.214925532744385	21.5		0.9658035170326976
1	1517224	C	T	0.0011214953271028	0.0011214953271028	5387	0.813560578592927	0.0896101034903563	-0.300918489880587	1.27596954281064	-0.184828210098112	0.783717766332613	1-1517224-C-T	rs61777881	1.20428165447237	exonic	ATAD3A	nonsynonymous SNV	ATAD3A:ENST00000378755.9:exon3:c.C340T:p.R114C,		0.214925532744385	5.777		0.983940776236872
1	1517323	G	A	0.0014018691588785	0.0014018691588785	5387	0.847248794641307	0.0719890403495412	0.295779404957267	1.53547991359379	0.125452595739691	0.65126218268756	1-1517323-G-A	rs146731359	21.6506904256787	exonic	ATAD3A	nonsynonymous SNV	ATAD3A:ENST00000536055.5:exon3:c.G58A:p.A20T,ATAD3A:ENST00000378755.9:exon3:c.G439A:p.A147T,ATAD3A:ENST00000378756.7:exon3:c.G295A:p.A99T,		0.214925532744385	23.2		0.9877240043474813
1	1517326	G	A	0.0030846887268648	0.0030846887268648	5387	0.531534140608354	0.274468835370914	-1.29478787586286	2.06945590360721	-0.302333499130494	0.483218800776054	1-1517326-G-A	rs200230792	7.82194990202593	exonic	ATAD3A	nonsynonymous SNV	ATAD3A:ENST00000536055.5:exon3:c.G61A:p.V21M,ATAD3A:ENST00000378755.9:exon3:c.G442A:p.V148M,ATAD3A:ENST00000378756.7:exon3:c.G298A:p.V100M,		0.214925532744385	23.3		0.945606528894737
1	1517358	G	A	0.0006574004507888	0.0006574004507888	5387	0.151729836855582	0.818929009143431	1.38720657362597	0.967741090936279	1.48123093784198	1.03333423512327	1-1517358-G-A	rs35860586	0.407975259685962	exonic	ATAD3A	synonymous SNV	ATAD3A:ENST00000536055.5:exon3:c.G93A:p.A31A,ATAD3A:ENST00000378755.9:exon3:c.G474A:p.A158A,ATAD3A:ENST00000378756.7:exon3:c.G330A:p.A110A,		0.214925532744385	4.124		0.8804261515479223
1	1520153	G	A	0.0358685446009389	0.0358685446009389	5387	0.447688536472879	0.349024026032708	-5.6286667439838	7.41321989451809	-0.102421650723179	0.134894150481018	1-1520153-G-A	rs141500603	17.9948289314905	exonic	ATAD3A	nonsynonymous SNV	ATAD3A:ENST00000536055.5:exon6:c.G290A:p.R97Q,ATAD3A:ENST00000378755.9:exon6:c.G671A:p.R224Q,ATAD3A:ENST00000378756.7:exon6:c.G527A:p.R176Q,		0.214925532744385	27.7	EH38D2116337	0.9265988101176019
1	1520230	G	A	0.0009368559115607	0.0009368559115607	5387	0.541242229566826	0.266608325614049	-0.667966145208102	1.09334955816063	-0.558774249550129	0.914620573572392	1-1520230-G-A	rs148455993	25.5470006399195	exonic	ATAD3A	nonsynonymous SNV	ATAD3A:ENST00000536055.5:exon6:c.G367A:p.E123K,ATAD3A:ENST00000378755.9:exon6:c.G748A:p.E250K,ATAD3A:ENST00000378756.7:exon6:c.G604A:p.E202K,		0.214925532744385	26.6	EH38D2116337	0.9482208631151131
1	1522770	T	C	0.0071067888535627	0.0071067888535627	5387	0.639295640264859	0.194298257267012	-1.58103867134024	3.3733586262506	-0.138936855207802	0.296440465065961	1-1522770-T-C	rs1135025	0.406812649724183	exonic	ATAD3A	synonymous SNV	ATAD3A:ENST00000536055.5:exon8:c.T540C:p.V180V,ATAD3A:ENST00000378755.9:exon8:c.T921C:p.V307V,ATAD3A:ENST00000378756.7:exon8:c.T777C:p.V259V,		0.214925532744385	0.315		0.9638910726899371
1	1522785	C	T	0.0009345794392523	0.0009345794392523	5387	0.873757252885375	0.0586092062390831	-0.185285406605827	1.16613973610437	-0.136251102959221	0.857530164730189	1-1522785-C-T	rs142477467	0.407873815618335	exonic	ATAD3A	synonymous SNV	ATAD3A:ENST00000536055.5:exon8:c.C555T:p.A185A,ATAD3A:ENST00000378755.9:exon8:c.C936T:p.A312A,ATAD3A:ENST00000378756.7:exon8:c.C792T:p.A264A,		0.214925532744385	2.0		0.9900829884557767
1	1523889	C	T	0.0004672897196261	0.0004672897196261	5387	0.840106758007215	0.0756655217150361	0.186381723997422	0.923793441991971	0.218400473113234	1.08249307100915	1-1523889-C-T	rs143463496	0.414865105909194	exonic	ATAD3A	synonymous SNV	ATAD3A:ENST00000536055.5:exon10:c.C777T:p.T259T,ATAD3A:ENST00000378755.9:exon10:c.C1158T:p.T386T,ATAD3A:ENST00000378756.7:exon10:c.C1014T:p.T338T,		0.214925532744385	0.516	EH38D2116339	0.987367804624001
1	1533982	C	T	0.0005607476635514	0.0005607476635514	5387	0.677206206023951	0.169279070602077	0.410733385481782	0.986679259772269	0.42189852419979	1.01350057791912	1-1533982-C-T	rs369219136	0.412157453740226	exonic	ATAD3A	synonymous SNV	ATAD3A:ENST00000536055.5:exon16:c.C1434T:p.R478R,ATAD3A:ENST00000378755.9:exon16:c.C1815T:p.R605R,ATAD3A:ENST00000378756.7:exon16:c.C1671T:p.R557R,		0.214925532744385	0.01		0.9695602476180714
1	1534014	A	T	0.0045811518324607	0.0045811518324607	5387	0.363536814981772	0.439451602043358	-2.39025861113918	2.63057076716972	-0.345417957845263	0.380145637015467	1-1534014-A-T	rs41285840	19.4095634887017	exonic	ATAD3A	nonsynonymous SNV	ATAD3A:ENST00000536055.5:exon16:c.A1466T:p.K489M,ATAD3A:ENST00000378755.9:exon16:c.A1847T:p.K616M,ATAD3A:ENST00000378756.7:exon16:c.A1703T:p.K568M,		0.214925532744385	26.4		0.9039496241316866
1	1534019	T	C	0.0127150336574421	0.0127150336574421	5387	0.440315668217093	0.356235860306644	3.46680922108171	4.49266258767521	0.171760120858018	0.222585155347146	1-1534019-T-C	rs41285842	5.70182629739796	exonic	ATAD3A	nonsynonymous SNV	ATAD3A:ENST00000536055.5:exon16:c.T1471C:p.C491R,ATAD3A:ENST00000378755.9:exon16:c.T1852C:p.C618R,ATAD3A:ENST00000378756.7:exon16:c.T1708C:p.C570R,		0.214925532744385	11.07		0.9248528628379099
1	1534060	C	T	0.0085046728971962	0.0085046728971962	5387	0.0483198406689886	1.31587450643769	7.1732350565147	3.63285524952721	0.543524186414192	0.27526557798584	1-1534060-C-T	rs138170400	0.411480750071232	exonic	ATAD3A	synonymous SNV	ATAD3A:ENST00000536055.5:exon16:c.C1512T:p.P504P,ATAD3A:ENST00000378755.9:exon16:c.C1893T:p.P631P,ATAD3A:ENST00000378756.7:exon16:c.C1749T:p.P583P,		0.214925532744385	0.269		0.8280657166131602
1	1535427	C	T	0.0305664610207516	0.0305664610207516	5387	0.971190490354231	0.0126955787470942	-0.246715744240946	6.83135192797278	-0.0052866863648322	0.146383909150579	1-1535427-C-T	rs146206869	2.0864896670523	exonic	TMEM240	nonsynonymous SNV	TMEM240:ENST00000425828.1:exon5:c.G454A:p.A152T,TMEM240:ENST00000378733.9:exon4:c.G454A:p.A152T,		0.214925532744385	8.707		0.997913560678636
1	1535428	G	A	0.0120560747663552	0.0120560747663552	5387	0.366427074702628	0.436012444503271	-3.8192074355948	4.22859360296802	-0.213590213709351	0.236485246370828	1-1535428-G-A	rs199556012	0.412971640409294	exonic	TMEM240	synonymous SNV	TMEM240:ENST00000425828.1:exon5:c.C453T:p.A151A,TMEM240:ENST00000378733.9:exon4:c.C453T:p.A151A,		0.214925532744385	0.715		0.9046188009817859
1	1535637	C	T	0.0017757009345794	0.0017757009345794	5387	0.515949868783524	0.287392493660297	-1.20505692429493	1.85507193640395	-0.350175737218076	0.539062653245941	1-1535637-C-T	rs187039783	15.7705992443184	exonic	TMEM240	nonsynonymous SNV	TMEM240:ENST00000425828.1:exon4:c.G325A:p.G109S,TMEM240:ENST00000378733.9:exon3:c.G325A:p.G109S,		0.214925532744385	23.8		0.9427359214698174
1	1535746	G	A	0.0124299065420561	0.0124299065420561	5387	0.477203734014891	0.321296166729026	-2.98199244151869	4.19521995239374	-0.169432635891616	0.238366524603654	1-1535746-G-A	rs114114317	0.414099576286667	exonic	TMEM240	synonymous SNV	TMEM240:ENST00000425828.1:exon4:c.C216T:p.D72D,TMEM240:ENST00000378733.9:exon3:c.C216T:p.D72D,		0.214925532744385	15.63	EH38D2116344	0.9332162761783211
1	1543944	C	T	0.0005607476635514	0.0005607476635514	5387	0.0939312206387215	1.02719003395836	1.64174366175388	0.980136489523962	1.70896131767618	1.02026606568406	1-1543944-C-T	rs144883680	0.409460090592069	exonic	SSU72	synonymous SNV	SSU72:ENST00000291386.4:exon4:c.G408A:p.V136V,	Name=0.59;genehancer_id=GH01I001542;connected_gene=SSU72;score=10.10;connected_gene=ANKRD65;score=4.77;connected_gene=TMEM240;score=0.77;connected_gene=GC01M001538;score=0.39	0.214925532744385	8.211	EH38D2116359	0.8731014218637191
1	1543953	A	G	0.257060033663737	0.257060033663737	5387	0.690193231723473	0.161029303867424	6.91524252692556	17.3491384705018	0.0229747920603018	0.0576397497605006	1-1543953-A-G	rs7533	0.40953264123384	exonic	SSU72	synonymous SNV	SSU72:ENST00000291386.4:exon4:c.T399C:p.P133P,	Name=0.59;genehancer_id=GH01I001542;connected_gene=SSU72;score=10.10;connected_gene=ANKRD65;score=4.77;connected_gene=TMEM240;score=0.77;connected_gene=GC01M001538;score=0.39	0.214925532744385	0.474	EH38D2116359	0.9710012320551087
1	1616547	T	C	0.722076707202993	0.277923292797007	5387	0.941386931508184	0.0262318349366608	1.3161971772053	17.9009214390539	0.0041074301045312	0.0558630461233314	1-1616547-T-C	rs7418389	0.471213770373641	exonic	MIB2	nonsynonymous SNV	MIB2:ENST00000514363.1:exon2:c.T43C:p.F15L,MIB2:ENST00000505820.6:exon2:c.T214C:p.F72L,MIB2:ENST00000518681.5:exon2:c.T214C:p.F72L,MIB2:ENST00000355826.9:exon2:c.T214C:p.F72L,MIB2:ENST00000489635.5:exon2:c.T43C:p.F15L,MIB2:ENST00000520777.5:exon2:c.T214C:p.F72L,	Name=2.07;genehancer_id=GH01I001613;connected_gene=ENSG00000272106;score=562.71;connected_gene=GC01M001652;score=550.77;connected_gene=MIB2;score=550.77;connected_gene=SLC35E2B;score=33.90;connected_gene=ATAD3B;score=12.51;connected_gene=PUSL1;score=10.27;connected_gene=LOC100129381;score=8.94;connected_gene=SLC35E2;score=4.77;connected_gene=GC01P001590;score=0.34	0.214925532744385	6.857	EH38D2116460	0.9961402299378026
1	1623412	T	C	0.93658810325477	0.0634118967452301	5387	0.0214720204676651	1.66812708753058	-22.3071082572601	9.70051368858206	-0.237057559610268	0.103087324249338	1-1623412-T-C	rs12755088	2.00060741780992	exonic	MIB2	nonsynonymous SNV	MIB2:ENST00000504599.5:exon2:c.T2C:p.M1T,MIB2:ENST00000505820.6:exon3:c.T305C:p.M102T,MIB2:ENST00000518681.5:exon3:c.T305C:p.M102T,MIB2:ENST00000489635.5:exon3:c.T134C:p.M45T,MIB2:ENST00000520777.5:exon3:c.T305C:p.M102T,MIB2:ENST00000487053.5:exon3:c.T2C:p.M1T,		0.214925532744385	0.616	EH38D2116476	0.7490911020644122
1	1625121	G	A	0.0010280373831775	0.0010280373831775	5387	0.20769160945674	0.682581048194045	-1.67585036654383	1.33010507285941	-0.947247219376632	0.751820303827754	1-1625121-G-A	rs202053540	0.464374016281283	exonic	MIB2	synonymous SNV	MIB2:ENST00000504599.5:exon5:c.G699A:p.V233V,MIB2:ENST00000506488.5:exon5:c.G657A:p.V219V,MIB2:ENST00000505820.6:exon6:c.G1002A:p.V334V,MIB2:ENST00000355826.9:exon6:c.G960A:p.V320V,MIB2:ENST00000378708.5:exon5:c.G657A:p.V219V,MIB2:ENST00000520777.5:exon6:c.G1002A:p.V334V,MIB2:ENST00000487053.5:exon6:c.G699A:p.V233V,	Name=1.75;genehancer_id=GH01I001624;connected_gene=MMP23B;score=550.77;connected_gene=SLC35E2B;score=47.00;connected_gene=SLC35E2;score=18.31;connected_gene=LOC100288379;score=18.03;connected_gene=MIB2;score=17.26;connected_gene=LOC100129381;score=16.25;connected_gene=MORN1;score=14.93;connected_gene=LOC105378580;score=14.01;connected_gene=FAAP20;score=13.89;connected_gene=ATAD3B;score=12.92;conn…	0.214925532744385	18.3	EH38D2116481	0.8816944081323591
1	1625184	C	T	0.0005607476635514	0.0005607476635514	5387	0.52317392924853	0.281353905864228	-0.629905344969698	0.986600267315664	-0.647131940626259	1.01358172415744	1-1625184-C-T	rs374674829	0.714346562375309	exonic	MIB2	synonymous SNV	MIB2:ENST00000504599.5:exon5:c.C762T:p.L254L,MIB2:ENST00000506488.5:exon5:c.C720T:p.L240L,MIB2:ENST00000505820.6:exon6:c.C1065T:p.L355L,MIB2:ENST00000355826.9:exon6:c.C1023T:p.L341L,MIB2:ENST00000378708.5:exon5:c.C720T:p.L240L,MIB2:ENST00000520777.5:exon6:c.C1065T:p.L355L,MIB2:ENST00000487053.5:exon6:c.C762T:p.L254L,	Name=1.75;genehancer_id=GH01I001624;connected_gene=MMP23B;score=550.77;connected_gene=SLC35E2B;score=47.00;connected_gene=SLC35E2;score=18.31;connected_gene=LOC100288379;score=18.03;connected_gene=MIB2;score=17.26;connected_gene=LOC100129381;score=16.25;connected_gene=MORN1;score=14.93;connected_gene=LOC105378580;score=14.01;connected_gene=FAAP20;score=13.89;connected_gene=ATAD3B;score=12.92;conn…	0.214925532744385	0.004	EH38D2116481	0.9446372165944812
1	1625341	C	T	0.0010280373831775	0.0010280373831775	5387	0.770878550663449	0.113014038202426	-0.370090240097315	1.27080123159146	-0.229167157557101	0.786905123429628	1-1625341-C-T	rs375548963	0.410972504140161	exonic	MIB2	synonymous SNV	MIB2:ENST00000504599.5:exon6:c.C819T:p.H273H,MIB2:ENST00000506488.5:exon6:c.C777T:p.H259H,MIB2:ENST00000505820.6:exon7:c.C1122T:p.H374H,MIB2:ENST00000518681.5:exon6:c.C927T:p.H309H,MIB2:ENST00000355826.9:exon7:c.C1080T:p.H360H,MIB2:ENST00000378708.5:exon6:c.C777T:p.H259H,MIB2:ENST00000378712.5:exon6:c.C582T:p.H194H,MIB2:ENST00000520777.5:exon7:c.C1122T:p.H374H,MIB2:ENST00000487053.5:exon7:c.C819T…	Name=1.75;genehancer_id=GH01I001624;connected_gene=MMP23B;score=550.77;connected_gene=SLC35E2B;score=47.00;connected_gene=SLC35E2;score=18.31;connected_gene=LOC100288379;score=18.03;connected_gene=MIB2;score=17.26;connected_gene=LOC100129381;score=16.25;connected_gene=MORN1;score=14.93;connected_gene=LOC105378580;score=14.01;connected_gene=FAAP20;score=13.89;connected_gene=ATAD3B;score=12.92;conn…	0.214925532744385	3.164	EH38D2116481	0.9797869389601266
1	1625413	C	T	0.0004672897196261	0.0004672897196261	5387	0.232764652910931	0.633082969946812	1.23964607309279	1.03886692910007	1.14862394689372	0.962587191861295	1-1625413-C-T	rs369835622	0.414334389008988	exonic	MIB2	synonymous SNV	MIB2:ENST00000504599.5:exon6:c.C891T:p.N297N,MIB2:ENST00000506488.5:exon6:c.C849T:p.N283N,MIB2:ENST00000505820.6:exon7:c.C1194T:p.N398N,MIB2:ENST00000518681.5:exon6:c.C999T:p.N333N,MIB2:ENST00000355826.9:exon7:c.C1152T:p.N384N,MIB2:ENST00000378708.5:exon6:c.C849T:p.N283N,MIB2:ENST00000378712.5:exon6:c.C654T:p.N218N,MIB2:ENST00000520777.5:exon7:c.C1194T:p.N398N,MIB2:ENST00000487053.5:exon7:c.C891T…	Name=1.75;genehancer_id=GH01I001624;connected_gene=MMP23B;score=550.77;connected_gene=SLC35E2B;score=47.00;connected_gene=SLC35E2;score=18.31;connected_gene=LOC100288379;score=18.03;connected_gene=MIB2;score=17.26;connected_gene=LOC100129381;score=16.25;connected_gene=MORN1;score=14.93;connected_gene=LOC105378580;score=14.01;connected_gene=FAAP20;score=13.89;connected_gene=ATAD3B;score=12.92;conn…	0.214925532744385	8.884	EH38D2116481	0.8816944081323591
1	1625586	G	A	0.0041121495327103	0.0041121495327103	5387	0.830411777431945	0.0807065000093055	0.530854486731101	2.47861915882484	0.0864083849185328	0.40345044394562	1-1625586-G-A	rs114944847	21.478813245507	exonic	MIB2	nonsynonymous SNV	MIB2:ENST00000504599.5:exon7:c.G947A:p.R316H,MIB2:ENST00000486072.1:exon1:c.G20A:p.R7H,MIB2:ENST00000505820.6:exon8:c.G1250A:p.R417H,MIB2:ENST00000518681.5:exon7:c.G1055A:p.R352H,MIB2:ENST00000355826.9:exon8:c.G1208A:p.R403H,MIB2:ENST00000378712.5:exon7:c.G710A:p.R237H,MIB2:ENST00000520777.5:exon8:c.G1238A:p.R413H,MIB2:ENST00000487053.5:exon8:c.G947A:p.R316H,	Name=1.75;genehancer_id=GH01I001624;connected_gene=MMP23B;score=550.77;connected_gene=SLC35E2B;score=47.00;connected_gene=SLC35E2;score=18.31;connected_gene=LOC100288379;score=18.03;connected_gene=MIB2;score=17.26;connected_gene=LOC100129381;score=16.25;connected_gene=MORN1;score=14.93;connected_gene=LOC105378580;score=14.01;connected_gene=FAAP20;score=13.89;connected_gene=ATAD3B;score=12.92;conn…	0.214925532744385	25.6	EH38D2116482	0.9860479910233468
1	1626878	C	T	0.0007476635514018	0.0007476635514018	5387	0.650478560698823	0.186767012897378	0.455579725553943	1.00547842523736	0.450628729164347	0.994551424376837	1-1626878-C-T	rs182596783	0.413741150416722	exonic	MIB2	synonymous SNV	MIB2:ENST00000504599.5:exon9:c.C1161T:p.D387D,MIB2:ENST00000506488.5:exon8:c.C1011T:p.D337D,MIB2:ENST00000505820.6:exon10:c.C1464T:p.D488D,MIB2:ENST00000518681.5:exon9:c.C1269T:p.D423D,MIB2:ENST00000355826.9:exon10:c.C1422T:p.D474D,MIB2:ENST00000378708.5:exon8:c.C1011T:p.D337D,MIB2:ENST00000378712.5:exon9:c.C924T:p.D308D,MIB2:ENST00000520777.5:exon10:c.C1452T:p.D484D,MIB2:ENST00000487053.5:exon10…	Name=1.75;genehancer_id=GH01I001624;connected_gene=MMP23B;score=550.77;connected_gene=SLC35E2B;score=47.00;connected_gene=SLC35E2;score=18.31;connected_gene=LOC100288379;score=18.03;connected_gene=MIB2;score=17.26;connected_gene=LOC100129381;score=16.25;connected_gene=MORN1;score=14.93;connected_gene=LOC105378580;score=14.01;connected_gene=FAAP20;score=13.89;connected_gene=ATAD3B;score=12.92;conn…	0.214925532744385	2.611	EH38D2116486	0.9658035170326976
1	1626977	C	T	0.0014018691588785	0.0014018691588785	5387	0.620761849779965	0.207074981407017	-0.662696965211007	1.33940166852443	-0.369396954476091	0.746602026486694	1-1626977-C-T	rs374415093	0.408954426094297	exonic	MIB2	synonymous SNV	MIB2:ENST00000504599.5:exon9:c.C1260T:p.A420A,MIB2:ENST00000506488.5:exon8:c.C1110T:p.A370A,MIB2:ENST00000505820.6:exon10:c.C1563T:p.A521A,MIB2:ENST00000518681.5:exon9:c.C1368T:p.A456A,MIB2:ENST00000355826.9:exon10:c.C1521T:p.A507A,MIB2:ENST00000378708.5:exon8:c.C1110T:p.A370A,MIB2:ENST00000378712.5:exon9:c.C1023T:p.A341A,MIB2:ENST00000520777.5:exon10:c.C1551T:p.A517A,MIB2:ENST00000487053.5:exon1…	Name=1.75;genehancer_id=GH01I001624;connected_gene=MMP23B;score=550.77;connected_gene=SLC35E2B;score=47.00;connected_gene=SLC35E2;score=18.31;connected_gene=LOC100288379;score=18.03;connected_gene=MIB2;score=17.26;connected_gene=LOC100129381;score=16.25;connected_gene=MORN1;score=14.93;connected_gene=LOC105378580;score=14.01;connected_gene=FAAP20;score=13.89;connected_gene=ATAD3B;score=12.92;conn…	0.214925532744385	0.068		0.9614931864270624
1	1627156	G	A	0.119439252336449	0.119439252336449	5387	0.149990262837176	0.823936933833282	18.6178911717782	12.9329901612291	0.111309592546518	0.0773216392754887	1-1627156-G-A	rs11544452	0.409663773301368	exonic	MIB2	synonymous SNV	MIB2:ENST00000504599.5:exon10:c.G1365A:p.A455A,MIB2:ENST00000505820.6:exon11:c.G1668A:p.A556A,MIB2:ENST00000518681.5:exon10:c.G1473A:p.A491A,MIB2:ENST00000355826.9:exon11:c.G1626A:p.A542A,MIB2:ENST00000378708.5:exon9:c.G1215A:p.A405A,MIB2:ENST00000378712.5:exon10:c.G1128A:p.A376A,MIB2:ENST00000520777.5:exon11:c.G1656A:p.A552A,MIB2:ENST00000487053.5:exon11:c.G1365A:p.A455A,	Name=1.75;genehancer_id=GH01I001624;connected_gene=MMP23B;score=550.77;connected_gene=SLC35E2B;score=47.00;connected_gene=SLC35E2;score=18.31;connected_gene=LOC100288379;score=18.03;connected_gene=MIB2;score=17.26;connected_gene=LOC100129381;score=16.25;connected_gene=MORN1;score=14.93;connected_gene=LOC105378580;score=14.01;connected_gene=FAAP20;score=13.89;connected_gene=ATAD3B;score=12.92;conn…	0.214925532744385	0.713	EH38D2116487	0.8804261515479223
1	1627196	C	T	0.0005607476635514	0.0005607476635514	5387	0.76908898178335	0.114023410443191	-0.271812162953282	0.925895583681348	-0.317062486565261	1.08003539235387	1-1627196-C-T	rs201142750	14.9854684471211	exonic	MIB2	nonsynonymous SNV	MIB2:ENST00000504599.5:exon10:c.C1405T:p.R469C,MIB2:ENST00000505820.6:exon11:c.C1708T:p.R570C,MIB2:ENST00000518681.5:exon10:c.C1513T:p.R505C,MIB2:ENST00000355826.9:exon11:c.C1666T:p.R556C,MIB2:ENST00000378708.5:exon9:c.C1255T:p.R419C,MIB2:ENST00000378712.5:exon10:c.C1168T:p.R390C,MIB2:ENST00000520777.5:exon11:c.C1696T:p.R566C,MIB2:ENST00000487053.5:exon11:c.C1405T:p.R469C,	Name=1.75;genehancer_id=GH01I001624;connected_gene=MMP23B;score=550.77;connected_gene=SLC35E2B;score=47.00;connected_gene=SLC35E2;score=18.31;connected_gene=LOC100288379;score=18.03;connected_gene=MIB2;score=17.26;connected_gene=LOC100129381;score=16.25;connected_gene=MORN1;score=14.93;connected_gene=LOC105378580;score=14.01;connected_gene=FAAP20;score=13.89;connected_gene=ATAD3B;score=12.92;conn…	0.214925532744385	23.9		0.9794671082176626
1	1627402	C	T	0.0013084112149532	0.0013084112149532	5387	0.815059279325998	0.0888108038392349	-0.321304698020825	1.37365882488364	-0.170278303496065	0.727982801759169	1-1627402-C-T	rs202247285	11.2350096911868	exonic	MIB2	nonsynonymous SNV	MIB2:ENST00000504599.5:exon11:c.C1523T:p.P508L,MIB2:ENST00000505820.6:exon12:c.C1826T:p.P609L,MIB2:ENST00000518681.5:exon11:c.C1631T:p.P544L,MIB2:ENST00000355826.9:exon12:c.C1784T:p.P595L,MIB2:ENST00000378708.5:exon10:c.C1373T:p.P458L,MIB2:ENST00000378712.5:exon11:c.C1286T:p.P429L,MIB2:ENST00000520777.5:exon12:c.C1814T:p.P605L,MIB2:ENST00000487053.5:exon12:c.C1523T:p.P508L,	Name=1.75;genehancer_id=GH01I001624;connected_gene=MMP23B;score=550.77;connected_gene=SLC35E2B;score=47.00;connected_gene=SLC35E2;score=18.31;connected_gene=LOC100288379;score=18.03;connected_gene=MIB2;score=17.26;connected_gene=LOC100129381;score=16.25;connected_gene=MORN1;score=14.93;connected_gene=LOC105378580;score=14.01;connected_gene=FAAP20;score=13.89;connected_gene=ATAD3B;score=12.92;conn…	0.214925532744385	8.785	EH38D2116488	0.9841924686150879
1	1627729	T	C	0.0007476635514018	0.0007476635514018	5387	0.290632184209413	0.536656294199719	1.18863830610644	1.12482070992661	0.939470428272046	0.889030572761458	1-1627729-T-C	rs200373195	12.4112406093584	exonic	MIB2	nonsynonymous SNV	MIB2:ENST00000504599.5:exon12:c.T1622C:p.I541T,MIB2:ENST00000505820.6:exon13:c.T1925C:p.I642T,MIB2:ENST00000518681.5:exon12:c.T1730C:p.I577T,MIB2:ENST00000355826.9:exon13:c.T1883C:p.I628T,MIB2:ENST00000378708.5:exon11:c.T1472C:p.I491T,MIB2:ENST00000378712.5:exon12:c.T1385C:p.I462T,MIB2:ENST00000520777.5:exon13:c.T1913C:p.I638T,MIB2:ENST00000487053.5:exon13:c.T1622C:p.I541T,	Name=1.75;genehancer_id=GH01I001624;connected_gene=MMP23B;score=550.77;connected_gene=SLC35E2B;score=47.00;connected_gene=SLC35E2;score=18.31;connected_gene=LOC100288379;score=18.03;connected_gene=MIB2;score=17.26;connected_gene=LOC100129381;score=16.25;connected_gene=MORN1;score=14.93;connected_gene=LOC105378580;score=14.01;connected_gene=FAAP20;score=13.89;connected_gene=ATAD3B;score=12.92;conn…	0.214925532744385	15.27	EH38D2116489	0.8879849137330664
1	1627741	A	G	0.0006542056074766	0.0006542056074766	5387	0.533582432342532	0.272798477559076	-0.594922874529497	0.955627673311771	-0.651453215932421	1.04643265146818	1-1627741-A-G	rs201037166	7.79494538158591	exonic	MIB2	nonsynonymous SNV	MIB2:ENST00000504599.5:exon12:c.A1634G:p.Q545R,MIB2:ENST00000505820.6:exon13:c.A1937G:p.Q646R,MIB2:ENST00000518681.5:exon12:c.A1742G:p.Q581R,MIB2:ENST00000355826.9:exon13:c.A1895G:p.Q632R,MIB2:ENST00000378708.5:exon11:c.A1484G:p.Q495R,MIB2:ENST00000378712.5:exon12:c.A1397G:p.Q466R,MIB2:ENST00000520777.5:exon13:c.A1925G:p.Q642R,MIB2:ENST00000487053.5:exon13:c.A1634G:p.Q545R,	Name=1.75;genehancer_id=GH01I001624;connected_gene=MMP23B;score=550.77;connected_gene=SLC35E2B;score=47.00;connected_gene=SLC35E2;score=18.31;connected_gene=LOC100288379;score=18.03;connected_gene=MIB2;score=17.26;connected_gene=LOC100129381;score=16.25;connected_gene=MORN1;score=14.93;connected_gene=LOC105378580;score=14.01;connected_gene=FAAP20;score=13.89;connected_gene=ATAD3B;score=12.92;conn…	0.214925532744385	15.46	EH38D2116489	0.9460805540904706
1	1628311	T	G	0.0004672897196261	0.0004672897196261	5387	0.993650229858326	0.0027664626597286	0.0065830560427221	0.827189523061097	0.0096209399076769	1.20891279703278	1-1628311-T-G	rs193243389	19.4859167315454	exonic	MIB2	nonsynonymous SNV	MIB2:ENST00000504599.5:exon14:c.T1922G:p.V641G,MIB2:ENST00000505820.6:exon15:c.T2225G:p.V742G,MIB2:ENST00000518681.5:exon14:c.T2030G:p.V677G,MIB2:ENST00000355826.9:exon15:c.T2183G:p.V728G,MIB2:ENST00000378708.5:exon13:c.T1772G:p.V591G,MIB2:ENST00000378712.5:exon14:c.T1685G:p.V562G,MIB2:ENST00000520777.5:exon15:c.T2213G:p.V738G,MIB2:ENST00000487053.5:exon15:c.T1922G:p.V641G,	Name=1.75;genehancer_id=GH01I001624;connected_gene=MMP23B;score=550.77;connected_gene=SLC35E2B;score=47.00;connected_gene=SLC35E2;score=18.31;connected_gene=LOC100288379;score=18.03;connected_gene=MIB2;score=17.26;connected_gene=LOC100129381;score=16.25;connected_gene=MORN1;score=14.93;connected_gene=LOC105378580;score=14.01;connected_gene=FAAP20;score=13.89;connected_gene=ATAD3B;score=12.92;conn…	0.214925532744385	25.5	EH38D2116491	0.9995109577350851
1	1628668	C	T	0.0006542056074766	0.0006542056074766	5387	0.397091741585721	0.401109144970985	-0.837270879469168	0.988715768226013	-0.856491516648022	1.01141301892477	1-1628668-C-T	rs373124666	0.420967549812659	exonic	MIB2	synonymous SNV	MIB2:ENST00000504599.5:exon15:c.C2190T:p.P730P,MIB2:ENST00000505820.6:exon16:c.C2493T:p.P831P,MIB2:ENST00000518681.5:exon15:c.C2298T:p.P766P,MIB2:ENST00000483015.1:exon1:c.C180T:p.P60P,MIB2:ENST00000355826.9:exon16:c.C2451T:p.P817P,MIB2:ENST00000378708.5:exon14:c.C2040T:p.P680P,MIB2:ENST00000378712.5:exon15:c.C1953T:p.P651P,MIB2:ENST00000520777.5:exon16:c.C2481T:p.P827P,MIB2:ENST00000487053.5:exo…	Name=1.75;genehancer_id=GH01I001624;connected_gene=MMP23B;score=550.77;connected_gene=SLC35E2B;score=47.00;connected_gene=SLC35E2;score=18.31;connected_gene=LOC100288379;score=18.03;connected_gene=MIB2;score=17.26;connected_gene=LOC100129381;score=16.25;connected_gene=MORN1;score=14.93;connected_gene=LOC105378580;score=14.01;connected_gene=FAAP20;score=13.89;connected_gene=ATAD3B;score=12.92;conn…	0.214925532744385	6.416	EH38D2116492	0.9128239377141372
1	1628684	G	A	0.0045794392523365	0.0045794392523365	5387	0.938186184156371	0.0277109668150279	-0.206407951806787	2.66161846452385	-0.0291363283623753	0.375711249876265	1-1628684-G-A	rs201947158	6.82381022945922	exonic	MIB2	nonsynonymous SNV	MIB2:ENST00000504599.5:exon15:c.G2206A:p.A736T,MIB2:ENST00000505820.6:exon16:c.G2509A:p.A837T,MIB2:ENST00000518681.5:exon15:c.G2314A:p.A772T,MIB2:ENST00000483015.1:exon1:c.G196A:p.A66T,MIB2:ENST00000355826.9:exon16:c.G2467A:p.A823T,MIB2:ENST00000378708.5:exon14:c.G2056A:p.A686T,MIB2:ENST00000378712.5:exon15:c.G1969A:p.A657T,MIB2:ENST00000520777.5:exon16:c.G2497A:p.A833T,MIB2:ENST00000487053.5:exo…	Name=1.75;genehancer_id=GH01I001624;connected_gene=MMP23B;score=550.77;connected_gene=SLC35E2B;score=47.00;connected_gene=SLC35E2;score=18.31;connected_gene=LOC100288379;score=18.03;connected_gene=MIB2;score=17.26;connected_gene=LOC100129381;score=16.25;connected_gene=MORN1;score=14.93;connected_gene=LOC105378580;score=14.01;connected_gene=FAAP20;score=13.89;connected_gene=ATAD3B;score=12.92;conn…	0.214925532744385	15.29	EH38D2116492	0.9961000899569129
1	1629171	G	A	0.001214953271028	0.001214953271028	5387	0.329331979253265	0.482366095771844	-1.35808322924683	1.39224857502095	-0.700636602839245	0.718262541575919	1-1629171-G-A	rs750202320	0.413280096976957	exonic	MIB2	synonymous SNV	MIB2:ENST00000504599.5:exon16:c.G2283A:p.T761T,MIB2:ENST00000505820.6:exon17:c.G2586A:p.T862T,MIB2:ENST00000518681.5:exon16:c.G2391A:p.T797T,MIB2:ENST00000483015.1:exon2:c.G372A:p.T124T,MIB2:ENST00000355826.9:exon17:c.G2544A:p.T848T,MIB2:ENST00000378708.5:exon15:c.G2133A:p.T711T,MIB2:ENST00000378712.5:exon16:c.G2046A:p.T682T,MIB2:ENST00000520777.5:exon17:c.G2574A:p.T858T,MIB2:ENST00000487053.5:ex…	Name=1.75;genehancer_id=GH01I001624;connected_gene=MMP23B;score=550.77;connected_gene=SLC35E2B;score=47.00;connected_gene=SLC35E2;score=18.31;connected_gene=LOC100288379;score=18.03;connected_gene=MIB2;score=17.26;connected_gene=LOC100129381;score=16.25;connected_gene=MORN1;score=14.93;connected_gene=LOC105378580;score=14.01;connected_gene=FAAP20;score=13.89;connected_gene=ATAD3B;score=12.92;conn…	0.214925532744385	7.492		0.8944680036982234
1	1629180	G	C	0.0016822429906542	0.0016822429906542	5387	0.87534328512477	0.0578215954374083	-0.268865760850809	1.71388424874083	-0.0915319099956645	0.583469975136704	1-1629180-G-C	rs765388187	0.414225028941826	exonic	MIB2	synonymous SNV	MIB2:ENST00000504599.5:exon16:c.G2292C:p.A764A,MIB2:ENST00000505820.6:exon17:c.G2595C:p.A865A,MIB2:ENST00000518681.5:exon16:c.G2400C:p.A800A,MIB2:ENST00000483015.1:exon2:c.G381C:p.A127A,MIB2:ENST00000355826.9:exon17:c.G2553C:p.A851A,MIB2:ENST00000378708.5:exon15:c.G2142C:p.A714A,MIB2:ENST00000378712.5:exon16:c.G2055C:p.A685A,MIB2:ENST00000520777.5:exon17:c.G2583C:p.A861A,MIB2:ENST00000487053.5:ex…	Name=1.75;genehancer_id=GH01I001624;connected_gene=MMP23B;score=550.77;connected_gene=SLC35E2B;score=47.00;connected_gene=SLC35E2;score=18.31;connected_gene=LOC100288379;score=18.03;connected_gene=MIB2;score=17.26;connected_gene=LOC100129381;score=16.25;connected_gene=MORN1;score=14.93;connected_gene=LOC105378580;score=14.01;connected_gene=FAAP20;score=13.89;connected_gene=ATAD3B;score=12.92;conn…	0.214925532744385	2.737		0.9903187617252586
1	1629457	C	G	0.0008412787436904	0.0008412787436904	5387	0.153015200337346	0.815265424772382	-1.64932614948269	1.15421286836603	-1.23804012569945	0.866391310829569	1-1629457-C-G	rs774506518	19.7291607123427	exonic	MIB2	nonsynonymous SNV	MIB2:ENST00000504599.5:exon17:c.C2496G:p.N832K,MIB2:ENST00000505820.6:exon18:c.C2799G:p.N933K,MIB2:ENST00000518681.5:exon17:c.C2604G:p.N868K,MIB2:ENST00000483015.1:exon3:c.C585G:p.N195K,MIB2:ENST00000355826.9:exon18:c.C2757G:p.N919K,MIB2:ENST00000378708.5:exon16:c.C2346G:p.N782K,MIB2:ENST00000520777.5:exon18:c.C2787G:p.N929K,	Name=1.75;genehancer_id=GH01I001624;connected_gene=MMP23B;score=550.77;connected_gene=SLC35E2B;score=47.00;connected_gene=SLC35E2;score=18.31;connected_gene=LOC100288379;score=18.03;connected_gene=MIB2;score=17.26;connected_gene=LOC100129381;score=16.25;connected_gene=MORN1;score=14.93;connected_gene=LOC105378580;score=14.01;connected_gene=FAAP20;score=13.89;connected_gene=ATAD3B;score=12.92;conn…	0.214925532744385	24.1		0.8804261515479223
1	1629458	C	T	0.0006542056074766	0.0006542056074766	5387	0.733993969346823	0.13430750832665	0.356169892867621	1.04812110731998	0.324215871789436	0.954088218447364	1-1629458-C-T	rs556708054	0.653889380395767	exonic	MIB2	synonymous SNV	MIB2:ENST00000504599.5:exon17:c.C2497T:p.L833L,MIB2:ENST00000505820.6:exon18:c.C2800T:p.L934L,MIB2:ENST00000518681.5:exon17:c.C2605T:p.L869L,MIB2:ENST00000483015.1:exon3:c.C586T:p.L196L,MIB2:ENST00000355826.9:exon18:c.C2758T:p.L920L,MIB2:ENST00000378708.5:exon16:c.C2347T:p.L783L,MIB2:ENST00000520777.5:exon18:c.C2788T:p.L930L,	Name=1.75;genehancer_id=GH01I001624;connected_gene=MMP23B;score=550.77;connected_gene=SLC35E2B;score=47.00;connected_gene=SLC35E2;score=18.31;connected_gene=LOC100288379;score=18.03;connected_gene=MIB2;score=17.26;connected_gene=LOC100129381;score=16.25;connected_gene=MORN1;score=14.93;connected_gene=LOC105378580;score=14.01;connected_gene=FAAP20;score=13.89;connected_gene=ATAD3B;score=12.92;conn…	0.214925532744385	21.7		0.9762857182925374
1	1630476	C	T	0.0004672897196261	0.0004672897196261	5387	0.979156475254693	0.0091478997091635	0.0221780213385001	0.848872160718835	0.0307778455027982	1.17803368548827	1-1630476-C-T	rs374713270	0.413578221605983	exonic	MIB2	synonymous SNV	MIB2:ENST00000504599.5:exon19:c.C2856T:p.S952S,MIB2:ENST00000505820.6:exon20:c.C3159T:p.S1053S,MIB2:ENST00000518681.5:exon19:c.C2964T:p.S988S,MIB2:ENST00000483015.1:exon5:c.C945T:p.S315S,MIB2:ENST00000355826.9:exon20:c.C3117T:p.S1039S,MIB2:ENST00000378708.5:exon18:c.C2706T:p.S902S,MIB2:ENST00000520777.5:exon20:c.C3147T:p.S1049S,	Name=1.75;genehancer_id=GH01I001624;connected_gene=MMP23B;score=550.77;connected_gene=SLC35E2B;score=47.00;connected_gene=SLC35E2;score=18.31;connected_gene=LOC100288379;score=18.03;connected_gene=MIB2;score=17.26;connected_gene=LOC100129381;score=16.25;connected_gene=MORN1;score=14.93;connected_gene=LOC105378580;score=14.01;connected_gene=FAAP20;score=13.89;connected_gene=ATAD3B;score=12.92;conn…	0.214925532744385	15.81	EH38D2116496	0.9984264129240175
1	1636429	G	A	0.0004730368968779	0.0004730368968779	5387	0.694728782877194	0.158184707767663	-0.35754366912432	0.911064878308816	-0.430755154389228	1.09761667232335	1-1636429-G-A	rs1059811	22.4576368063753	exonic	CDK11B	nonsynonymous SNV	CDK11B:ENST00000629289.2:exon20:c.C1973T:p.A658V,CDK11B:ENST00000407249.7:exon18:c.C2009T:p.A670V,CDK11B:ENST00000340677.9:exon19:c.C1868T:p.A623V,CDK11B:ENST00000629312.2:exon20:c.C1979T:p.A660V,CDK11B:ENST00000341832.10:exon18:c.C1970T:p.A657V,CDK11B:ENST00000626918.2:exon19:c.C1940T:p.A647V,	Name=1.75;genehancer_id=GH01I001624;connected_gene=MMP23B;score=550.77;connected_gene=SLC35E2B;score=47.00;connected_gene=SLC35E2;score=18.31;connected_gene=LOC100288379;score=18.03;connected_gene=MIB2;score=17.26;connected_gene=LOC100129381;score=16.25;connected_gene=MORN1;score=14.93;connected_gene=LOC105378580;score=14.01;connected_gene=FAAP20;score=13.89;connected_gene=ATAD3B;score=12.92;conn…	0.214925532744385	24.6	EH38D2116501	0.9716453010019491
1	1636763	A	G	0.0005608524957936	0.0005608524957936	5387	0.786457402196276	0.104324795599	-0.240321672565755	0.88707830589886	-0.305399991809127	1.12729619623233	1-1636763-A-G	rs200050513	0.405374306292834	exonic	CDK11B	synonymous SNV	CDK11B:ENST00000629289.2:exon19:c.T1839C:p.G613G,CDK11B:ENST00000407249.7:exon17:c.T1875C:p.G625G,CDK11B:ENST00000340677.9:exon18:c.T1734C:p.G578G,CDK11B:ENST00000629312.2:exon19:c.T1845C:p.G615G,CDK11B:ENST00000341832.10:exon17:c.T1836C:p.G612G,CDK11B:ENST00000626918.2:exon18:c.T1806C:p.G602G,	Name=1.75;genehancer_id=GH01I001624;connected_gene=MMP23B;score=550.77;connected_gene=SLC35E2B;score=47.00;connected_gene=SLC35E2;score=18.31;connected_gene=LOC100288379;score=18.03;connected_gene=MIB2;score=17.26;connected_gene=LOC100129381;score=16.25;connected_gene=MORN1;score=14.93;connected_gene=LOC105378580;score=14.01;connected_gene=FAAP20;score=13.89;connected_gene=ATAD3B;score=12.92;conn…	0.214925532744385	17.35		0.9814248946922208
1	1636934	A	T	0.0005608524957936	0.0005608524957936	5387	0.04775988451948	1.32093673197528	2.01338037246562	1.01711628318445	1.94618722035509	0.983171753842282	1-1636934-A-T	rs200190129	16.3608209601825	exonic	CDK11B	nonsynonymous SNV	CDK11B:ENST00000629289.2:exon18:c.T1766A:p.L589Q,CDK11B:ENST00000407249.7:exon16:c.T1802A:p.L601Q,CDK11B:ENST00000340677.9:exon17:c.T1661A:p.L554Q,CDK11B:ENST00000629312.2:exon18:c.T1772A:p.L591Q,CDK11B:ENST00000341832.10:exon16:c.T1763A:p.L588Q,CDK11B:ENST00000626918.2:exon17:c.T1733A:p.L578Q,	Name=1.75;genehancer_id=GH01I001624;connected_gene=MMP23B;score=550.77;connected_gene=SLC35E2B;score=47.00;connected_gene=SLC35E2;score=18.31;connected_gene=LOC100288379;score=18.03;connected_gene=MIB2;score=17.26;connected_gene=LOC100129381;score=16.25;connected_gene=MORN1;score=14.93;connected_gene=LOC105378580;score=14.01;connected_gene=FAAP20;score=13.89;connected_gene=ATAD3B;score=12.92;conn…	0.214925532744385	21.0	EH38D2116502	0.8258476922132884
1	1637168	A	C	0.0028063610851263	0.0028063610851263	5387	0.55111929174628	0.258754386375519	-1.25069675270365	2.09818971196592	-0.284094297100625	0.47660132651353	1-1637168-A-C	rs190165683	0.406462987832915	exonic	CDK11B	synonymous SNV	CDK11B:ENST00000629289.2:exon17:c.T1608G:p.R536R,CDK11B:ENST00000407249.7:exon15:c.T1644G:p.R548R,CDK11B:ENST00000340677.9:exon16:c.T1503G:p.R501R,CDK11B:ENST00000629312.2:exon17:c.T1614G:p.R538R,CDK11B:ENST00000341832.10:exon15:c.T1605G:p.R535R,CDK11B:ENST00000626918.2:exon16:c.T1575G:p.R525R,	Name=1.75;genehancer_id=GH01I001624;connected_gene=MMP23B;score=550.77;connected_gene=SLC35E2B;score=47.00;connected_gene=SLC35E2;score=18.31;connected_gene=LOC100288379;score=18.03;connected_gene=MIB2;score=17.26;connected_gene=LOC100129381;score=16.25;connected_gene=MORN1;score=14.93;connected_gene=LOC105378580;score=14.01;connected_gene=FAAP20;score=13.89;connected_gene=ATAD3B;score=12.92;conn…	0.214925532744385	1.486		0.9497007000217045
1	1637768	G	A	0.0008411214953271	0.0008411214953271	5387	0.890893216190519	0.0501743480376807	0.160882289255798	1.17283320351402	0.116959561729744	0.852636160882743	1-1637768-G-A	rs374689261	0.406825318887269	exonic	CDK11B	synonymous SNV	CDK11B:ENST00000629289.2:exon15:c.C1461T:p.T487T,CDK11B:ENST00000407249.7:exon13:c.C1497T:p.T499T,CDK11B:ENST00000340677.9:exon14:c.C1356T:p.T452T,CDK11B:ENST00000629312.2:exon15:c.C1467T:p.T489T,CDK11B:ENST00000341832.10:exon13:c.C1458T:p.T486T,CDK11B:ENST00000626918.2:exon14:c.C1428T:p.T476T,	Name=1.75;genehancer_id=GH01I001624;connected_gene=MMP23B;score=550.77;connected_gene=SLC35E2B;score=47.00;connected_gene=SLC35E2;score=18.31;connected_gene=LOC100288379;score=18.03;connected_gene=MIB2;score=17.26;connected_gene=LOC100129381;score=16.25;connected_gene=MORN1;score=14.93;connected_gene=LOC105378580;score=14.01;connected_gene=FAAP20;score=13.89;connected_gene=ATAD3B;score=12.92;conn…	0.214925532744385	0.272	EH38D2116503	0.9916418959628939
1	1640286	C	T	0.0010280373831775	0.0010280373831775	5387	0.0527690190782845	1.27762097883496	-2.38724068610848	1.2325654976671	-1.57136181116011	0.811315911318889	1-1640286-C-T	rs376847409	0.405888647305478	exonic	CDK11B	synonymous SNV	CDK11B:ENST00000629289.2:exon13:c.G1245A:p.P415P,CDK11B:ENST00000407249.7:exon11:c.G1281A:p.P427P,CDK11B:ENST00000340677.9:exon12:c.G1140A:p.P380P,CDK11B:ENST00000629312.2:exon13:c.G1251A:p.P417P,CDK11B:ENST00000341832.10:exon11:c.G1242A:p.P414P,CDK11B:ENST00000626918.2:exon12:c.G1212A:p.P404P,	Name=0.38;genehancer_id=GH01I001639;connected_gene=SLC35E2B;score=45.36;connected_gene=LOC100129381;score=33.29;connected_gene=LOC100288379;score=15.88;connected_gene=PIR42013;score=0.44;connected_gene=MMP23B;score=0.44;connected_gene=CDK11B;score=0.37	0.214925532744385	6.607		0.8355904368446279
1	1649531	C	T	0.0004712535344014	0.0004712535344014	5387	0.279880673727735	0.553027089326549	-0.864667776411084	0.800183074025898	-1.35042526044927	1.24971401228069	1-1649531-C-T	rs1201246991	0.405274048767571	exonic	CDK11B	synonymous SNV	CDK11B:ENST00000407249.7:exon5:c.G462A:p.R154R,CDK11B:ENST00000611150.3:exon5:c.G462A:p.R154R,CDK11B:ENST00000340677.9:exon6:c.G360A:p.R120R,CDK11B:ENST00000615951.4:exon5:c.G462A:p.R154R,CDK11B:ENST00000341832.10:exon5:c.G462A:p.R154R,		0.214925532744385	5.891		0.8866038860674236
1	1655484	A	T	0.0005638037962788	0.0005638037962788	5387	0.757210057525139	0.120783626220838	0.242312653307003	0.783811627664447	0.394414333569152	1.2758167456379	1-1655484-A-T	rs144413330	14.1851134997989	exonic	CDK11B	nonsynonymous SNV	CDK11B:ENST00000629289.2:exon3:c.T112A:p.S38T,CDK11B:ENST00000407249.7:exon3:c.T112A:p.S38T,CDK11B:ENST00000611150.3:exon3:c.T112A:p.S38T,CDK11B:ENST00000340677.9:exon4:c.T10A:p.S4T,CDK11B:ENST00000615951.4:exon3:c.T112A:p.S38T,CDK11B:ENST00000629312.2:exon3:c.T112A:p.S38T,CDK11B:ENST00000341832.10:exon3:c.T112A:p.S38T,CDK11B:ENST00000626918.2:exon3:c.T112A:p.S38T,	Name=0.2;genehancer_id=GH01I001654;connected_gene=PIR59394;score=550.77;connected_gene=LOC100288379;score=17.29;connected_gene=CDK11B;score=0.77;connected_gene=PIR42013;score=0.44	0.214925532744385	18.44		0.9786284528856097
1	1665938	G	A	0.0016822429906542	0.0016822429906542	5387	0.814748788510495	0.0889762766358748	0.39731937280145	1.69574122833527	0.138172171429413	0.58971261846462	1-1665938-G-A	rs181174644	0.41457687342414	exonic	SLC35E2B	synonymous SNV	SLC35E2B:ENST00000617444.4:exon10:c.C1062T:p.A354A,SLC35E2B:ENST00000611123.1:exon9:c.C1062T:p.A354A,	Name=0.52;genehancer_id=GH01I001663;connected_gene=SLC35E2B;score=48.21;connected_gene=LOC100129381;score=33.78;connected_gene=LOC100288379;score=18.44;connected_gene=GC01P001660;score=0.77	0.214925532744385	0.057	EH38D2116517	0.9841545503849423
1	1665964	C	T	0.0057009345794392	0.0057009345794392	5387	0.934949197121885	0.0292119869981297	0.24031996906753	2.94438962944487	0.0277203877335769	0.33962896418316	1-1665964-C-T	rs114859950	17.9205286501098	exonic	SLC35E2B	nonsynonymous SNV	SLC35E2B:ENST00000617444.4:exon10:c.G1036A:p.G346S,SLC35E2B:ENST00000611123.1:exon9:c.G1036A:p.G346S,	Name=0.52;genehancer_id=GH01I001663;connected_gene=SLC35E2B;score=48.21;connected_gene=LOC100129381;score=33.78;connected_gene=LOC100288379;score=18.44;connected_gene=GC01P001660;score=0.77	0.214925532744385	23.1	EH38D2116517	0.9959820410144309
1	1668422	G	A	0.0006545726575649	0.0006545726575649	5387	0.0320305208405021	1.49443599932191	1.9427165895525	0.906105332691827	2.36620341091547	1.10362445062456	1-1668422-G-A	rs368042065	0.408254662107032	exonic	SLC35E2B	nonsynonymous SNV	SLC35E2B:ENST00000614300.4:exon6:c.C637T:p.R213C,		0.214925532744385	11.93		0.7869033642274075
1	1703487	G	A	0.0030018761726078	0.0030018761726078	5387	0.661299757542376	0.179601636524851	1.10673188983944	2.52609671958284	0.173437288152152	0.39586766106293	1-1703487-G-A	rs376339378	0.415603044629839	exonic	CDK11A	synonymous SNV	CDK11A:ENST00000357760.6:exon18:c.C2046T:p.D682D,CDK11A:ENST00000356200.7:exon17:c.C1947T:p.D649D,CDK11A:ENST00000378638.6:exon18:c.C1947T:p.D649D,CDK11A:ENST00000378633.5:exon18:c.C2058T:p.D686D,CDK11A:ENST00000358779.9:exon18:c.C2019T:p.D673D,CDK11A:ENST00000404249.8:exon18:c.C2049T:p.D683D,	Name=0.4;genehancer_id=GH01I001698;connected_gene=MMP23A;score=550.77;connected_gene=CDK11B;score=9.29;connected_gene=CDK11A;score=0.34;connected_gene=ENSG00000268575;score=0.28	0.214925532744385	15.75		0.9670918460204472
1	1703905	G	A	0.001593252108716	0.001593252108716	5387	0.0703833556101339	1.15253003150162	-3.1298210683803	1.72972227180292	-1.04608447046192	0.578127492662555	1-1703905-G-A	rs1059816	0.416292065425686	exonic	CDK11A	synonymous SNV	CDK11A:ENST00000357760.6:exon17:c.C1827T:p.G609G,CDK11A:ENST00000356200.7:exon16:c.C1728T:p.G576G,CDK11A:ENST00000378638.6:exon17:c.C1728T:p.G576G,CDK11A:ENST00000378633.5:exon17:c.C1839T:p.G613G,CDK11A:ENST00000358779.9:exon17:c.C1800T:p.G600G,CDK11A:ENST00000404249.8:exon17:c.C1830T:p.G610G,		0.214925532744385	15.54		0.8570774292650598
1	1704076	T	A	0.0031876992312019	0.0031876992312019	5387	0.31927711136757	0.495832214448538	-2.2601112337067	2.26931443492787	-0.438874616139571	0.440661719067498	1-1704076-T-A	rs56410233	0.769802721273541	exonic	CDK11A	nonsynonymous SNV	CDK11A:ENST00000357760.6:exon16:c.A1754T:p.Q585L,CDK11A:ENST00000356200.7:exon15:c.A1655T:p.Q552L,CDK11A:ENST00000378638.6:exon16:c.A1655T:p.Q552L,CDK11A:ENST00000378633.5:exon16:c.A1766T:p.Q589L,CDK11A:ENST00000358779.9:exon16:c.A1727T:p.Q576L,CDK11A:ENST00000404249.8:exon16:c.A1757T:p.Q586L,		0.214925532744385	16.75	EH38D2116549	0.8923740892649734
1	1704126	C	T	0.05420773313116	0.05420773313116	5387	0.0608961042408585	1.21541048997494	-16.9600439776224	9.04898088979192	-0.207122668116939	0.110509681938669	1-1704126-C-T	rs11488591	0.407769211077616	exonic	CDK11A	synonymous SNV	CDK11A:ENST00000357760.6:exon16:c.G1704A:p.A568A,CDK11A:ENST00000356200.7:exon15:c.G1605A:p.A535A,CDK11A:ENST00000378638.6:exon16:c.G1605A:p.A535A,CDK11A:ENST00000378633.5:exon16:c.G1716A:p.A572A,CDK11A:ENST00000358779.9:exon16:c.G1677A:p.A559A,CDK11A:ENST00000404249.8:exon16:c.G1707A:p.A569A,		0.214925532744385	0.066	EH38D2116549	0.8470029491923048
1	1704238	G	A	0.0030927835051546	0.0030927835051546	5387	0.294373006960223	0.531102015889177	2.08976001365712	1.99294921577482	0.526143186380519	0.501768932236047	1-1704238-G-A	rs186584733	0.408416956045433	exonic	CDK11A	synonymous SNV	CDK11A:ENST00000357760.6:exon15:c.C1668T:p.H556H,CDK11A:ENST00000356200.7:exon14:c.C1569T:p.H523H,CDK11A:ENST00000378638.6:exon15:c.C1569T:p.H523H,CDK11A:ENST00000378633.5:exon15:c.C1680T:p.H560H,CDK11A:ENST00000358779.9:exon15:c.C1641T:p.H547H,CDK11A:ENST00000404249.8:exon15:c.C1671T:p.H557H,		0.214925532744385	15.14		0.888361499675711
1	1704291	C	T	0.0008436445444319	0.0008436445444319	5387	0.136113416722994	0.866099064204622	-1.66487901251958	1.11705239187312	-1.33424502758563	0.895213158554859	1-1704291-C-T	rs372429949	15.5330926378108	exonic	CDK11A	nonsynonymous SNV	CDK11A:ENST00000357760.6:exon15:c.G1615A:p.D539N,CDK11A:ENST00000356200.7:exon14:c.G1516A:p.D506N,CDK11A:ENST00000378638.6:exon15:c.G1516A:p.D506N,CDK11A:ENST00000378633.5:exon15:c.G1627A:p.D543N,CDK11A:ENST00000358779.9:exon15:c.G1588A:p.D530N,CDK11A:ENST00000404249.8:exon15:c.G1618A:p.D540N,		0.214925532744385	23.5	EH38D2116550	0.8804261515479223
1	1704316	C	G	0.0011244377811094	0.0011244377811094	5387	0.187324467538456	0.727405493191034	-2.00647530721296	1.52174544414523	-0.866462554972694	0.657140130662065	1-1704316-C-G	rs376932954	0.409525858106863	exonic	CDK11A	synonymous SNV	CDK11A:ENST00000357760.6:exon15:c.G1590C:p.L530L,CDK11A:ENST00000356200.7:exon14:c.G1491C:p.L497L,CDK11A:ENST00000378638.6:exon15:c.G1491C:p.L497L,CDK11A:ENST00000378633.5:exon15:c.G1602C:p.L534L,CDK11A:ENST00000358779.9:exon15:c.G1563C:p.L521L,CDK11A:ENST00000404249.8:exon15:c.G1593C:p.L531L,		0.214925532744385	12.2	EH38D2116550	0.8816944081323591
1	1707555	C	T	0.0531935176358437	0.0531935176358437	5387	0.0172139134306378	1.76412038544674	-21.2006206736617	8.8999462247261	-0.267654044581566	0.112360229460912	1-1707555-C-T	rs6658335	16.6966859095461	exonic	CDK11A	nonsynonymous SNV	CDK11A:ENST00000357760.6:exon11:c.G1096A:p.G366R,CDK11A:ENST00000356200.7:exon10:c.G997A:p.G333R,CDK11A:ENST00000509982.5:exon10:c.G1138A:p.G380R,CDK11A:ENST00000378638.6:exon11:c.G997A:p.G333R,CDK11A:ENST00000378633.5:exon11:c.G1108A:p.G370R,CDK11A:ENST00000460465.5:exon11:c.G1099A:p.G367R,CDK11A:ENST00000358779.9:exon11:c.G1069A:p.G357R,CDK11A:ENST00000404249.8:exon11:c.G1099A:p.G367R,	Name=0.2;genehancer_id=GH01I001706;connected_gene=CDK11B;score=11.22;connected_gene=MMP23A;score=0.44;connected_gene=CDK11A;score=0.37;connected_gene=ENSG00000268575;score=0.29	0.214925532744385	21.4		0.7248378349169893
1	1719368	T	C	0.930409466566491	0.0695905334335086	5387	0.0271738650450579	1.56584858578672	-22.5621291308274	10.2136782255991	-0.216279689442317	0.0979079209186018	1-1719368-T-C	rs1137005	0.408815898320607	exonic	CDK11A	synonymous SNV	CDK11A:ENST00000357760.6:exon4:c.A315G:p.R105R,CDK11A:ENST00000356200.7:exon3:c.A213G:p.R71R,CDK11A:ENST00000509982.5:exon3:c.A315G:p.R105R,CDK11A:ENST00000479362.1:exon4:c.A315G:p.R105R,CDK11A:ENST00000378638.6:exon4:c.A213G:p.R71R,CDK11A:ENST00000378633.5:exon4:c.A315G:p.R105R,CDK11A:ENST00000460465.5:exon4:c.A315G:p.R105R,CDK11A:ENST00000358779.9:exon4:c.A315G:p.R105R,CDK11A:ENST00000404249.8:…		0.214925532744385	17.86		0.7729310721179697
1	1719406	G	A	0.930839002267574	0.0691609977324263	5387	0.0217132193755944	1.66327577979755	-23.3914635387116	10.1908159333202	-0.225236868369505	0.0981275696218167	1-1719406-G-A	rs1059831	22.7220737677904	exonic	CDK11A	nonsynonymous SNV	CDK11A:ENST00000357760.6:exon4:c.C277T:p.R93W,CDK11A:ENST00000356200.7:exon3:c.C175T:p.R59W,CDK11A:ENST00000509982.5:exon3:c.C277T:p.R93W,CDK11A:ENST00000479362.1:exon4:c.C277T:p.R93W,CDK11A:ENST00000378638.6:exon4:c.C175T:p.R59W,CDK11A:ENST00000378633.5:exon4:c.C277T:p.R93W,CDK11A:ENST00000460465.5:exon4:c.C277T:p.R93W,CDK11A:ENST00000358779.9:exon4:c.C277T:p.R93W,CDK11A:ENST00000404249.8:exon4:…		0.214925532744385	28.2		0.7508321126310545
1	1753033	C	T	0.509170877784016	0.490829122215984	5387	0.295445276549836	0.529522948939484	-20.6671083782205	19.7534944108157	-0.0529653503351112	0.0506239543851272	1-1753033-C-T	rs7407	0.411838101400253	exonic	NADK	synonymous SNV	NADK:ENST00000342348.9:exon10:c.G1116A:p.P372P,NADK:ENST00000341991.7:exon12:c.G1212A:p.P404P,NADK:ENST00000341426.9:exon12:c.G1212A:p.P404P,NADK:ENST00000378625.5:exon14:c.G1647A:p.P549P,	Name=0.52;genehancer_id=GH01I001752;connected_gene=PIR37346;score=550.77;connected_gene=GC01M001755;score=550.77;connected_gene=CALML6;score=12.52;connected_gene=TMEM52;score=12.12;connected_gene=GC01P001749;score=0.77;connected_gene=NADK;score=0.31	0.214925532744385	3.058		0.8885926928393374
1	1754068	C	T	0.0005607476635514	0.0005607476635514	5387	0.0126874568648143	1.89662542126724	2.50110107057425	1.00348147850588	2.4837765362338	0.996530600135181	1-1754068-C-T	rs145224339	22.524294335954	exonic	NADK	nonsynonymous SNV	NADK:ENST00000342348.9:exon8:c.G988A:p.A330T,NADK:ENST00000341991.7:exon10:c.G1084A:p.A362T,NADK:ENST00000341426.9:exon10:c.G1084A:p.A362T,NADK:ENST00000378625.5:exon12:c.G1519A:p.A507T,	Name=0.31;genehancer_id=GH01I001753;connected_gene=PIR37346;score=550.77;connected_gene=GC01M001755;score=550.77;connected_gene=CALML6;score=12.84;connected_gene=GC01P001749;score=0.77;connected_gene=NADK;score=0.31	0.214925532744385	28.2	EH38D2116576	0.6901399117549265
1	1754365	T	A	0.0005607476635514	0.0005607476635514	5387	0.144034448849408	0.841533624877306	1.06969384567672	0.732200243666405	1.99526120783177	1.36574660914154	1-1754365-T-A	rs149269930	23.9019328848927	exonic	NADK	nonsynonymous SNV	NADK:ENST00000498806.1:exon1:c.A19T:p.I7F,NADK:ENST00000342348.9:exon7:c.A766T:p.I256F,NADK:ENST00000341991.7:exon9:c.A862T:p.I288F,NADK:ENST00000341426.9:exon9:c.A862T:p.I288F,NADK:ENST00000378625.5:exon11:c.A1297T:p.I433F,	Name=0.31;genehancer_id=GH01I001753;connected_gene=PIR37346;score=550.77;connected_gene=GC01M001755;score=550.77;connected_gene=CALML6;score=12.84;connected_gene=GC01P001749;score=0.77;connected_gene=NADK;score=0.31	0.214925532744385	29.8		0.8804261515479223
1	1754601	G	T	0.429025621844025	0.429025621844025	5387	0.818421060702994	0.0870232033068826	-4.49977560461668	19.6003529472268	-0.0117128632587241	0.0510194894292189	1-1754601-G-T	rs4751	14.6275121834146	exonic	NADK	nonsynonymous SNV	NADK:ENST00000342348.9:exon6:c.C690A:p.N230K,NADK:ENST00000341991.7:exon8:c.C786A:p.N262K,NADK:ENST00000341426.9:exon8:c.C786A:p.N262K,NADK:ENST00000378625.5:exon10:c.C1221A:p.N407K,		0.214925532744385	0.083		0.9846197730730203
1	1754642	G	A	0.0317757009345795	0.0317757009345795	5387	0.390282445932524	0.408620981913947	6.11899980879645	7.12252630519155	0.120618053561211	0.140399621868874	1-1754642-G-A	rs75816936	17.6533857991776	exonic	NADK	nonsynonymous SNV	NADK:ENST00000342348.9:exon6:c.C649T:p.R217W,NADK:ENST00000341991.7:exon8:c.C745T:p.R249W,NADK:ENST00000341426.9:exon8:c.C745T:p.R249W,NADK:ENST00000378625.5:exon10:c.C1180T:p.R394W,		0.214925532744385	7.1		0.91082924278838
1	1754648	C	G	0.0029906542056075	0.0029906542056075	5387	0.720319378363225	0.142474901476245	-0.763187291194115	2.1316176369342	-0.167962573384669	0.469127287499013	1-1754648-C-G	rs142307360	29.7662866942337	exonic	NADK	nonsynonymous SNV	NADK:ENST00000342348.9:exon6:c.G643C:p.E215Q,NADK:ENST00000341991.7:exon8:c.G739C:p.E247Q,NADK:ENST00000341426.9:exon8:c.G739C:p.E247Q,NADK:ENST00000378625.5:exon10:c.G1174C:p.E392Q,		0.214925532744385	22.9		0.9749719471828899
1	1756566	G	A	0.0008411214953271	0.0008411214953271	5387	0.837448336702795	0.0770419756665984	0.253492915311552	1.23559582512662	0.166040090574717	0.809326140202457	1-1756566-G-A	rs147892956	22.2743819505156	exonic	NADK	nonsynonymous SNV	NADK:ENST00000489538.1:exon1:c.C43T:p.P15S,NADK:ENST00000342348.9:exon3:c.C340T:p.P114S,NADK:ENST00000341991.7:exon5:c.C436T:p.P146S,NADK:ENST00000341426.9:exon5:c.C436T:p.P146S,NADK:ENST00000378625.5:exon7:c.C871T:p.P291S,		0.214925532744385	25.2		0.9870953547456541
1	1756657	C	T	0.0076635514018691	0.0076635514018691	5387	0.199848180881223	0.699299800552951	-4.42933096502151	3.45505887404955	-0.371045550721584	0.28943066860911	1-1756657-C-T	rs72634841	1.34690506680608	exonic	NADK	synonymous SNV	NADK:ENST00000378625.5:exon7:c.G780A:p.P260P,		0.214925532744385	0.769		0.8816944081323591
1	1757111	C	T	0.0076678511314756	0.0076678511314756	5387	0.169239996067766	0.771496993431428	-4.69653997672803	3.41653523465474	-0.402352047279019	0.292694186161687	1-1757111-C-T	rs199931813	3.23748852312242	exonic	NADK	nonsynonymous SNV	NADK:ENST00000378625.5:exon6:c.G775A:p.A259T,		0.214925532744385	0.036		0.8807089906088507
1	1759112	G	A	0.0118691588785047	0.0118691588785047	5387	0.405005068779697	0.3925395414044	3.57214336524615	4.28975125603323	0.194117487042917	0.233113749566148	1-1759112-G-A	rs146614907	0.42448288092807	exonic	NADK	synonymous SNV	NADK:ENST00000378625.5:exon5:c.C564T:p.G188G,	Name=1.18;genehancer_id=GH01I001757;connected_gene=GC01M001756;score=550.77;connected_gene=CALML6;score=14.70;connected_gene=TMEM52;score=14.24;connected_gene=GC01P001762;score=0.77;connected_gene=NADK;score=0.34	0.214925532744385	2.132	EH38D2116584	0.9146317911457086
1	1759197	C	T	0.0004672897196261	0.0004672897196261	5387	0.517962650760552	0.285701555222716	-0.666079000354731	1.03030197306599	-0.627475363350468	0.970589231256332	1-1759197-C-T	rs545225553	3.43515197698048	exonic	NADK	nonsynonymous SNV	NADK:ENST00000378625.5:exon5:c.G479A:p.R160Q,	Name=1.18;genehancer_id=GH01I001757;connected_gene=GC01M001756;score=550.77;connected_gene=CALML6;score=14.70;connected_gene=TMEM52;score=14.24;connected_gene=GC01P001762;score=0.77;connected_gene=NADK;score=0.34	0.214925532744385	0.608		0.9432712663557059
1	1759737	T	G	0.0098130841121495	0.0098130841121495	5387	0.0369007132136616	1.43296523975519	8.53476213784406	4.08976097751143	0.510264750949102	0.244513067022437	1-1759737-T-G	rs143521678	3.74481077354119	exonic	NADK	nonsynonymous SNV	NADK:ENST00000378625.5:exon4:c.A429C:p.E143D,	Name=1.18;genehancer_id=GH01I001757;connected_gene=GC01M001756;score=550.77;connected_gene=CALML6;score=14.70;connected_gene=TMEM52;score=14.24;connected_gene=GC01P001762;score=0.77;connected_gene=NADK;score=0.34	0.214925532744385	2.325	EH38D2116586	0.7989641740995156
1	1759788	G	A	0.0013084112149532	0.0013084112149532	5387	0.314335649639921	0.502606361699842	1.50276279226804	1.49355331024547	0.673672743142671	0.669544229282077	1-1759788-G-A	rs74046214	0.411767354906317	exonic	NADK	synonymous SNV	NADK:ENST00000378625.5:exon4:c.C378T:p.G126G,	Name=1.18;genehancer_id=GH01I001757;connected_gene=GC01M001756;score=550.77;connected_gene=CALML6;score=14.70;connected_gene=TMEM52;score=14.24;connected_gene=GC01P001762;score=0.77;connected_gene=NADK;score=0.34	0.214925532744385	0.046	EH38D2116586	0.8914135677679956
1	1759845	C	T	0.0017757009345794	0.0017757009345794	5387	0.649464170009156	0.187444803323108	0.738677304557741	1.62522863358074	0.279657084283956	0.615298044433771	1-1759845-C-T	rs367736412	0.413270824593099	exonic	NADK	synonymous SNV	NADK:ENST00000378625.5:exon4:c.G321A:p.S107S,	Name=1.18;genehancer_id=GH01I001757;connected_gene=GC01M001756;score=550.77;connected_gene=CALML6;score=14.70;connected_gene=TMEM52;score=14.24;connected_gene=GC01P001762;score=0.77;connected_gene=NADK;score=0.34	0.214925532744385	0.122	EH38D2116586	0.9656490159705882
1	1759857	G	A	0.0010280373831775	0.0010280373831775	5387	0.829411428099369	0.0812299849759777	0.283086007782696	1.31388941819536	0.163983735004505	0.761099059138102	1-1759857-G-A	rs774726062	0.410174017881385	exonic	NADK	synonymous SNV	NADK:ENST00000378625.5:exon4:c.C309T:p.A103A,	Name=1.18;genehancer_id=GH01I001757;connected_gene=GC01M001756;score=550.77;connected_gene=CALML6;score=14.70;connected_gene=TMEM52;score=14.24;connected_gene=GC01P001762;score=0.77;connected_gene=NADK;score=0.34	0.214925532744385	2.461	EH38D2116586	0.9859348914085705
1	1765335	C	T	0.0019626168224299	0.0019626168224299	5387	0.779989213183525	0.107911403318834	0.492605783500692	1.76350671799273	0.15839638641404	0.567051993506567	1-1765335-C-T	rs144624776	0.409142129941918	exonic	NADK	synonymous SNV	NADK:ENST00000341991.7:exon2:c.G72A:p.S24S,NADK:ENST00000341426.9:exon2:c.G72A:p.S24S,NADK:ENST00000378625.5:exon2:c.G72A:p.S24S,	Name=1.19;genehancer_id=GH01I001763;connected_gene=GC01P001764;score=550.77;connected_gene=PIR60981;score=550.77;connected_gene=TMEM52;score=28.87;connected_gene=CALML6;score=11.14;connected_gene=CDK11B;score=4.69;connected_gene=ANKRD65;score=4.44;connected_gene=GC01P001762;score=0.77;connected_gene=NADK;score=0.37	0.214925532744385	0.26	EH38D2116593	0.9812292081916144
1	1789228	G	A	0.0005608524957936	0.0005608524957936	5387	0.313334386369321	0.503991941565867	-0.80359794791426	0.797022391155192	-1.26502111395965	1.25466989522166	1-1789228-G-A	rs78079274	0.406966987109415	exonic	GNB1	synonymous SNV	GNB1:ENST00000378609.9:exon10:c.C741T:p.D247D,GNB1:ENST00000610897.4:exon9:c.C741T:p.D247D,GNB1:ENST00000615252.4:exon8:c.C441T:p.D147D,	Name=0.66;genehancer_id=GH01I001789;connected_gene=GC01M001783;score=0.77;connected_gene=GC01P001820;score=0.29;connected_gene=GNB1;score=0.15	0.214925532744385	7.768	EH38D2116627	0.8911333388228838
1	1789231	G	A	0.0026168224299065	0.0026168224299065	5387	0.965078114238518	0.0154375330709563	0.0831032487181183	1.89811117471896	0.0230661286416247	0.526839530433755	1-1789231-G-A	rs79516120	0.406966987109415	exonic	GNB1	synonymous SNV	GNB1:ENST00000378609.9:exon10:c.C738T:p.D246D,GNB1:ENST00000610897.4:exon9:c.C738T:p.D246D,GNB1:ENST00000615252.4:exon8:c.C438T:p.D146D,	Name=0.66;genehancer_id=GH01I001789;connected_gene=GC01M001783;score=0.77;connected_gene=GC01P001820;score=0.29;connected_gene=GNB1;score=0.15	0.214925532744385	8.773	EH38D2116627	0.9976234485453196
1	1793247	C	T	0.0031781641428304	0.0031781641428304	5387	0.859097474244455	0.0659575577929095	-0.404728773928018	2.27986461872396	-0.0778656590449542	0.438622535648498	1-1793247-C-T	rs143709588	0.858517614434133	exonic	GNB1	synonymous SNV	GNB1:ENST00000378609.9:exon8:c.G495A:p.T165T,GNB1:ENST00000610897.4:exon7:c.G495A:p.T165T,GNB1:ENST00000615252.4:exon6:c.G195A:p.T65T,GNB1:ENST00000434686.6:exon9:c.G495A:p.T165T,GNB1:ENST00000439272.6:exon7:c.G456A:p.T152T,	Name=0.46;genehancer_id=GH01I001793;connected_gene=LOC105378949;score=22.15;connected_gene=CALML6;score=11.75;connected_gene=GC01M001783;score=0.44;connected_gene=GC01P001820;score=0.31;connected_gene=GNB1;score=0.15	0.214925532744385	10.19		0.9889522604587114
1	1815790	T	C	0.0004678143712575	0.0004678143712575	5387	0.000456490856592	3.34056791686218	3.44013298060229	0.981473993050718	3.57122849668803	1.01887569826654	1-1815790-T-C	rs141326438	26.0991040798387	exonic	GNB1	nonsynonymous SNV	GNB1:ENST00000378609.9:exon5:c.A169G:p.K57E,GNB1:ENST00000610897.4:exon4:c.A169G:p.K57E,GNB1:ENST00000434686.6:exon6:c.A169G:p.K57E,GNB1:ENST00000437146.1:exon4:c.A169G:p.K57E,GNB1:ENST00000439272.6:exon4:c.A130G:p.K44E,	Name=0.38;genehancer_id=GH01I001815;connected_gene=CALML6;score=11.29;connected_gene=TMEM52;score=11.28;connected_gene=GC01P001820;score=0.77;connected_gene=GC01M001783;score=0.29;connected_gene=GNB1;score=0.18	0.214925532744385	28.9		0.3122495052477675
1	1916513	G	A	0.0006542056074766	0.0006542056074766	5387	0.336508099542021	0.47300447811438	1.03646966344732	1.07843406900523	0.891188136694316	0.927270408771875	1-1916513-G-A	rs140177117	16.2721590031464	exonic	CALML6	nonsynonymous SNV	CALML6:ENST00000378604.3:exon2:c.G100A:p.G34R,CALML6:ENST00000307786.8:exon3:c.G151A:p.G51R,	Name=2.19;genehancer_id=GH01I001913;connected_gene=TMEM52;score=571.22;connected_gene=LOC105378949;score=21.22;connected_gene=CALML6;score=14.10;connected_gene=CFAP74;score=11.50;connected_gene=LOC105378589;score=11.49;connected_gene=GABRD;score=11.48	0.214925532744385	24.1		0.8965200231010299
1	1916540	T	C	0.0444008225836605	0.0444008225836605	5387	0.0183403844479533	1.73659156496508	-19.1969310383283	8.13886749503829	-0.289803648511202	0.122867217166225	1-1916540-T-C	rs28581776	2.35679027349776	exonic	CALML6	nonsynonymous SNV	CALML6:ENST00000378604.3:exon2:c.T127C:p.W43R,CALML6:ENST00000307786.8:exon3:c.T178C:p.W60R,	Name=2.19;genehancer_id=GH01I001913;connected_gene=TMEM52;score=571.22;connected_gene=LOC105378949;score=21.22;connected_gene=CALML6;score=14.10;connected_gene=CFAP74;score=11.50;connected_gene=LOC105378589;score=11.49;connected_gene=GABRD;score=11.48	0.214925532744385	13.08	EH38D2116778	0.7314236978189647
1	1916569	C	T	0.001214953271028	0.001214953271028	5387	0.534507984774177	0.272045802676976	-0.843880790828521	1.35860154776639	-0.457190177430531	0.736050979512021	1-1916569-C-T	rs35804144	0.409731984120149	exonic	CALML6	synonymous SNV	CALML6:ENST00000378604.3:exon2:c.C156T:p.P52P,CALML6:ENST00000307786.8:exon3:c.C207T:p.P69P,	Name=2.19;genehancer_id=GH01I001913;connected_gene=TMEM52;score=571.22;connected_gene=LOC105378949;score=21.22;connected_gene=CALML6;score=14.10;connected_gene=CFAP74;score=11.50;connected_gene=LOC105378589;score=11.49;connected_gene=GABRD;score=11.48	0.214925532744385	8.712	EH38D2116778	0.9463196514460681
1	1917158	A	G	0.0006542056074766	0.0006542056074766	5387	0.854642445598036	0.0682155418590478	-0.204659762971339	1.11714894594974	-0.163987334445056	0.895135786168471	1-1917158-A-G	rs754408730	12.1683474892235	exonic	CALML6	nonsynonymous SNV	CALML6:ENST00000378604.3:exon5:c.A460G:p.M154V,CALML6:ENST00000307786.8:exon6:c.A511G:p.M171V,	Name=2.19;genehancer_id=GH01I001913;connected_gene=TMEM52;score=571.22;connected_gene=LOC105378949;score=21.22;connected_gene=CALML6;score=14.10;connected_gene=CFAP74;score=11.50;connected_gene=LOC105378589;score=11.49;connected_gene=GABRD;score=11.48	0.214925532744385	21.1		0.9886239720173704
1	1918090	A	G	0.497102262105066	0.497102262105066	5387	0.0973571732059869	1.0116320444623	33.0038273660332	19.9081683487469	0.0832725180954296	0.0502306381221124	1-1918090-A-G	rs28640257	0.405274048767571	exonic	TMEM52	nonsynonymous SNV	TMEM52:ENST00000310991.8:exon5:c.T422C:p.M141T,TMEM52:ENST00000378602.3:exon2:c.T377C:p.M126T,	Name=2.19;genehancer_id=GH01I001913;connected_gene=TMEM52;score=571.22;connected_gene=LOC105378949;score=21.22;connected_gene=CALML6;score=14.10;connected_gene=CFAP74;score=11.50;connected_gene=LOC105378589;score=11.49;connected_gene=GABRD;score=11.48	0.214925532744385	8.589	EH38D2116782	0.8764327719025273
1	1918091	T	C	0.0442990654205607	0.0442990654205607	5387	0.0139475845851252	1.85550099613077	-19.971815143247	8.12321232706019	-0.302664808421128	0.123104008579067	1-1918091-T-C	rs4459050	0.405274048767571	exonic	TMEM52	nonsynonymous SNV	TMEM52:ENST00000310991.8:exon5:c.A421G:p.M141V,TMEM52:ENST00000378602.3:exon2:c.A376G:p.M126V,	Name=2.19;genehancer_id=GH01I001913;connected_gene=TMEM52;score=571.22;connected_gene=LOC105378949;score=21.22;connected_gene=CALML6;score=14.10;connected_gene=CFAP74;score=11.50;connected_gene=LOC105378589;score=11.49;connected_gene=GABRD;score=11.48	0.214925532744385	5.28	EH38D2116782	0.7018723447685515
1	1918305	G	A	0.0442990654205607	0.0442990654205607	5387	0.0139475845851252	1.85550099613077	-19.971815143247	8.12321232706019	-0.302664808421128	0.123104008579067	1-1918305-G-A	rs1884455	0.414626557743518	exonic	TMEM52	synonymous SNV	TMEM52:ENST00000310991.8:exon4:c.C297T:p.D99D,TMEM52:ENST00000378602.3:exon1:c.C252T:p.D84D,	Name=2.19;genehancer_id=GH01I001913;connected_gene=TMEM52;score=571.22;connected_gene=LOC105378949;score=21.22;connected_gene=CALML6;score=14.10;connected_gene=CFAP74;score=11.50;connected_gene=LOC105378589;score=11.49;connected_gene=GABRD;score=11.48	0.214925532744385	4.477	EH38D2116783	0.7018723447685515
1	1918413	G	A	0.0015887850467289	0.0015887850467289	5387	0.711800167482841	0.14764191414495	0.580173299833097	1.57041495254839	0.235249600642473	0.636774375063895	1-1918413-G-A	rs148427511	0.433758768008685	exonic	TMEM52	synonymous SNV	TMEM52:ENST00000310991.8:exon4:c.C189T:p.V63V,TMEM52:ENST00000416272.1:exon3:c.C282T:p.V94V,TMEM52:ENST00000378602.3:exon1:c.C144T:p.V48V,	Name=2.19;genehancer_id=GH01I001913;connected_gene=TMEM52;score=571.22;connected_gene=LOC105378949;score=21.22;connected_gene=CALML6;score=14.10;connected_gene=CFAP74;score=11.50;connected_gene=LOC105378589;score=11.49;connected_gene=GABRD;score=11.48	0.214925532744385	2.763	EH38D2116783	0.9738466378424071
1	1919158	G	A	0.002803738317757	0.002803738317757	5387	0.677469348819969	0.169110349072716	-0.862333767001377	2.07332190625161	-0.200605076781538	0.4823177708125	1-1919158-G-A	rs373728381	2.60481697100377	exonic	TMEM52	nonsynonymous SNV	TMEM52:ENST00000378598.4:exon1:c.C101T:p.S34L,	Name=2.19;genehancer_id=GH01I001913;connected_gene=TMEM52;score=571.22;connected_gene=LOC105378949;score=21.22;connected_gene=CALML6;score=14.10;connected_gene=CFAP74;score=11.50;connected_gene=LOC105378589;score=11.49;connected_gene=GABRD;score=11.48	0.214925532744385	4.822		0.9695602476180714
1	1922344	C	T	0.0006542056074766	0.0006542056074766	5387	0.182498937910296	0.73873965866526	-1.30102190074453	0.975937099706606	-1.36596934095642	1.02465619997501	1-1922344-C-T	rs199922119	0.417807801263756	exonic	CFAP74	synonymous SNV	CFAP74:ENST00000493964.5:exon38:c.G4698A:p.G1566G,	Name=0.79;genehancer_id=GH01I001922;connected_gene=LOC105378949;score=21.20;connected_gene=TMEM52;score=18.17;connected_gene=CFAP74;score=11.51;connected_gene=LOC105378589;score=11.49;connected_gene=GABRD;score=11.49;connected_gene=GC01P001930;score=0.44	0.214925532744385	8.868		0.881064863565476
1	1922598	C	T	0.0005607476635514	0.0005607476635514	5387	0.544719994754277	0.263826683012024	-0.636753465298355	1.0512844303773	-0.576143746110959	0.951217359550455	1-1922598-C-T	rs143449363	1.67430924047594	exonic	CFAP74	unknown	UNKNOWN	Name=0.79;genehancer_id=GH01I001922;connected_gene=LOC105378949;score=21.20;connected_gene=TMEM52;score=18.17;connected_gene=CFAP74;score=11.51;connected_gene=LOC105378589;score=11.49;connected_gene=GABRD;score=11.49;connected_gene=GC01P001930;score=0.44	16.0181719992756	0.051	EH38D2116792	0.9489036399363041
1	1922670	A	G	0.542056074766355	0.457943925233645	5387	0.492158045463478	0.307895410950767	-13.6662339088064	19.8960870276225	-0.0345233956873208	0.0502611392185641	1-1922670-A-G	rs2803348	2.17967933837559	exonic	CFAP74	unknown	UNKNOWN	Name=0.79;genehancer_id=GH01I001922;connected_gene=LOC105378949;score=21.20;connected_gene=TMEM52;score=18.17;connected_gene=CFAP74;score=11.51;connected_gene=LOC105378589;score=11.49;connected_gene=GABRD;score=11.49;connected_gene=GC01P001930;score=0.44	14.3974603970258	14.0	EH38D2116792	0.9366291357140462
1	1923016	C	T	0.0024299065420561	0.0024299065420561	5387	0.171387394990434	0.766021122245974	-2.43478080528647	1.78012359261624	-0.76835081653009	0.561758747621734	1-1923016-C-T	rs148082346	18.5827699264961	exonic	CFAP74	nonsynonymous SNV	CFAP74:ENST00000493964.5:exon37:c.G4622A:p.C1541Y,	Name=0.79;genehancer_id=GH01I001922;connected_gene=LOC105378949;score=21.20;connected_gene=TMEM52;score=18.17;connected_gene=CFAP74;score=11.51;connected_gene=LOC105378589;score=11.49;connected_gene=GABRD;score=11.49;connected_gene=GC01P001930;score=0.44	0.214925532744385	23.1	EH38D2116793	0.881064863565476
1	1923107	C	T	0.0441203963357637	0.0441203963357637	5387	0.0151568789987959	1.81939021645741	-19.6987590683835	8.11112910294084	-0.299416852305927	0.123287397760372	1-1923107-C-T	rs28633659	14.6357774939741	exonic	CFAP74	nonsynonymous SNV	CFAP74:ENST00000493964.5:exon37:c.G4531A:p.E1511K,	Name=0.79;genehancer_id=GH01I001922;connected_gene=LOC105378949;score=21.20;connected_gene=TMEM52;score=18.17;connected_gene=CFAP74;score=11.51;connected_gene=LOC105378589;score=11.49;connected_gene=GABRD;score=11.49;connected_gene=GC01P001930;score=0.44	0.214925532744385	18.01	EH38D2116794	0.7076718002190272
1	1923416	G	A	0.0074766355140186	0.0074766355140186	5387	0.494336091663141	0.305977680378929	-2.48240389574702	3.63228012107023	-0.188154139010589	0.275309163023846	1-1923416-G-A	rs142831649	0.413261855743095	exonic	CFAP74	synonymous SNV	CFAP74:ENST00000493964.5:exon36:c.C4473T:p.P1491P,	Name=0.79;genehancer_id=GH01I001922;connected_gene=LOC105378949;score=21.20;connected_gene=TMEM52;score=18.17;connected_gene=CFAP74;score=11.51;connected_gene=LOC105378589;score=11.49;connected_gene=GABRD;score=11.49;connected_gene=GC01P001930;score=0.44	0.214925532744385	6.601		0.9372978000895466
1	1923422	G	A	0.0042990654205608	0.0042990654205608	5387	0.588744754595552	0.230072949179999	-1.39135839452026	2.57346363657252	-0.210088819445281	0.388581360073871	1-1923422-G-A	rs150000110	0.41146203097208	exonic	CFAP74	synonymous SNV	CFAP74:ENST00000493964.5:exon36:c.C4467T:p.D1489D,	Name=0.79;genehancer_id=GH01I001922;connected_gene=LOC105378949;score=21.20;connected_gene=TMEM52;score=18.17;connected_gene=CFAP74;score=11.51;connected_gene=LOC105378589;score=11.49;connected_gene=GABRD;score=11.49;connected_gene=GC01P001930;score=0.44	0.214925532744385	13.54		0.9557951180828296
1	1923782	A	AAG	0.0022434099831744	0.0022434099831744	5387	0.230949514511977	0.636482946363921	2.25414446423269	1.8817208135442	0.636606939616109	0.531428463139818	1-1923782-A-AAG	rs578234038		exonic	CFAP74	frameshift insertion	CFAP74:ENST00000493964.5:exon35:c.4381_4382insCT:p.F1461fs,	Name=0.79;genehancer_id=GH01I001922;connected_gene=LOC105378949;score=21.20;connected_gene=TMEM52;score=18.17;connected_gene=CFAP74;score=11.51;connected_gene=LOC105378589;score=11.49;connected_gene=GABRD;score=11.49;connected_gene=GC01P001930;score=0.44		29.5		0.8816944081323591
1	1923880	C	T	0.0463638063189381	0.0463638063189381	5387	0.0278521241457613	1.55514167770373	-18.2165945044939	8.28266858714412	-0.265537964888934	0.120734035109426	1-1923880-C-T	rs2295362	0.415150640975945	exonic	CFAP74	synonymous SNV	CFAP74:ENST00000493964.5:exon35:c.G4284A:p.K1428K,	Name=0.79;genehancer_id=GH01I001922;connected_gene=LOC105378949;score=21.20;connected_gene=TMEM52;score=18.17;connected_gene=CFAP74;score=11.51;connected_gene=LOC105378589;score=11.49;connected_gene=GABRD;score=11.49;connected_gene=GC01P001930;score=0.44	0.214925532744385	5.911	EH38D2116796	0.7767427851563089
1	1923926	G	A	0.0005608524957936	0.0005608524957936	5387	0.872035266461821	0.0594659511682828	-0.15113089550566	0.938271059116727	-0.171670872414672	1.06579009368719	1-1923926-G-A	rs141875534	19.477737551421	exonic	CFAP74	nonsynonymous SNV	CFAP74:ENST00000493964.5:exon35:c.C4238T:p.T1413M,	Name=0.79;genehancer_id=GH01I001922;connected_gene=LOC105378949;score=21.20;connected_gene=TMEM52;score=18.17;connected_gene=CFAP74;score=11.51;connected_gene=LOC105378589;score=11.49;connected_gene=GABRD;score=11.49;connected_gene=GC01P001930;score=0.44	0.214925532744385	24.5	EH38D2116796	0.9899420512403055
1	1925867	C	T	0.0023373223635003	0.0023373223635003	5387	0.17780492942613	0.75005620291085	-2.55041784618604	1.89264089890353	-0.711991644758896	0.528362247999256	1-1925867-C-T	rs137862830	0.411576441294815	exonic	CFAP74	synonymous SNV	CFAP74:ENST00000493964.5:exon33:c.G4020A:p.A1340A,		0.214925532744385	0.035		0.881064863565476
1	1926722	C	T	0.0440351533283471	0.0440351533283471	5387	0.0163439308090981	1.7866434849274	-19.4516075174322	8.10097706728663	-0.296401701616922	0.123441899871338	1-1926722-C-T	rs78807865	0.409349155046127	exonic	CFAP74	synonymous SNV	CFAP74:ENST00000493964.5:exon30:c.G3702A:p.T1234T,		0.214925532744385	0.028	EH38D2116802	0.7172454242644464
1	1927671	C	A	0.0014953271028037	0.0014953271028037	5387	0.867827449841155	0.0615666170254263	0.261088850105469	1.5688671554779	0.106075718806896	0.637402597478298	1-1927671-C-A	rs549247354	4.54958504037062	exonic	CFAP74	nonsynonymous SNV	CFAP74:ENST00000493964.5:exon28:c.G3463T:p.D1155Y,		0.214925532744385	18.7	EH38D2116805	0.9896745853354901
1	1927672	G	A	0.0010284218399401	0.0010284218399401	5387	0.649516580453153	0.187409758051458	0.542488931108132	1.19376870723927	0.380671620245606	0.837683207756904	1-1927672-G-A	rs149316970	0.423067864954346	exonic	CFAP74	synonymous SNV	CFAP74:ENST00000493964.5:exon28:c.C3462T:p.R1154R,		0.214925532744385	0.259	EH38D2116805	0.9656490159705882
1	1927692	C	T	0.268885564697083	0.268885564697083	5387	0.916392697086833	0.037918380446769	1.85613239618682	17.6810353223731	0.0059373625288021	0.0565577740085518	1-1927692-C-T	rs4648734	1.22003957837467	exonic	CFAP74	nonsynonymous SNV	CFAP74:ENST00000493964.5:exon28:c.G3442A:p.V1148I,		0.214925532744385	0.001	EH38D2116805	0.9941178188291887
1	1927737	T	C	0.0441121495327103	0.0441121495327103	5387	0.0115447945473655	1.93761379143796	-20.4711449733749	8.10494098749838	-0.31163226753467	0.12338152758206	1-1927737-T-C	rs45489198	0.516794575732429	exonic	CFAP74	nonsynonymous SNV	CFAP74:ENST00000493964.5:exon28:c.A3397G:p.N1133D,		0.214925532744385	1.894	EH38D2116805	0.683388819450764
1	1928859	G	A	0.0036455412226584	0.0036455412226584	5387	0.0457002031558755	1.34008186931134	-4.95355416322608	2.47906796385045	-0.806009294168829	0.403377404162334	1-1928859-G-A	rs111261748	0.416320938466396	exonic	CFAP74	synonymous SNV	CFAP74:ENST00000493964.5:exon27:c.C3312T:p.F1104F,		0.214925532744385	8.421	EH38D2116807	0.8213394700901306
1	1930142	C	A	0.0088785046728971	0.0088785046728971	5387	0.737564109992163	0.13220022429117	-1.23670339188027	3.6907613485198	-0.0907890818892251	0.270946806246645	1-1930142-C-A	rs141833643	20.7215431511263	exonic	CFAP74	nonsynonymous SNV	CFAP74:ENST00000493964.5:exon26:c.G3206T:p.G1069V,		0.214925532744385	24.8		0.9764413297407708
1	1930143	C	T	0.49738219895288	0.49738219895288	5387	0.103547509170486	0.984860343574238	32.4149424081136	19.9122031591152	0.0817535509212537	0.05022045988629	1-1930143-C-T	rs2803295	20.4957986832397	exonic	CFAP74	nonsynonymous SNV	CFAP74:ENST00000493964.5:exon26:c.G3205A:p.G1069R,		0.214925532744385	25.1		0.877658579578711
1	1930255	C	T	0.0011214953271028	0.0011214953271028	5387	0.887864321816878	0.0516533954694238	0.188856587337199	1.33934083958145	0.105280978891974	0.746635934966716	1-1930255-C-T	rs750605404	0.408614977579177	exonic	CFAP74	synonymous SNV	CFAP74:ENST00000493964.5:exon26:c.G3093A:p.T1031T,		0.214925532744385	0.019	EH38D2116811	0.9913792480609576
1	1938954	G	T	0.0006543279117592	0.0006543279117592	5387	0.835804367305114	0.0778953638796909	0.215771362454956	1.04105039320477	0.19909039067206	0.960568293837917	1-1938954-G-T	rs937664964	16.9909746623238	exonic	CFAP74	nonsynonymous SNV	CFAP74:ENST00000493964.5:exon25:c.C2912A:p.T971K,		0.214925532744385	19.49		0.9869073035324039
1	1942075	A	G	0.539540100953449	0.460459899046551	5387	0.469446716134337	0.328413694563086	-14.3144270005258	19.7882653757808	-0.0365559871678939	0.0505350004666866	1-1942075-A-G	rs2803326	0.405645556754939	exonic	CFAP74	synonymous SNV	CFAP74:ENST00000493964.5:exon22:c.T2568C:p.Y856Y,		0.214925532744385	7.21	EH38D2116820	0.9316124475613984
1	1942086	T	C	0.539626168224299	0.460373831775701	5387	0.458284697887638	0.338864643592891	-14.6798162358333	19.7928070919046	-0.0374719104291046	0.0505234045558401	1-1942086-T-C	rs2803327	2.66516048180681	exonic	CFAP74	nonsynonymous SNV	CFAP74:ENST00000493964.5:exon22:c.A2557G:p.K853E,		0.214925532744385	17.25	EH38D2116820	0.9287006923200827
1	1944419	C	G	0.500373901663862	0.499626098336138	5387	0.165900519184551	0.780152254851873	-27.4100695209077	19.7835632827111	-0.0700327377042294	0.0505470114614743	1-1944419-C-G	rs2803336	17.1380959351124	exonic	CFAP74	nonsynonymous SNV	CFAP74:ENST00000493964.5:exon21:c.G2398C:p.V800L,	Name=1.21;genehancer_id=GH01I001942;connected_gene=TMEM52;score=31.21;connected_gene=LOC105378949;score=19.91;connected_gene=CALML6;score=16.47;connected_gene=MORN1;score=14.95;connected_gene=FAAP20;score=13.93;connected_gene=ATAD3B;score=12.86;connected_gene=INTS11;score=11.91;connected_gene=LOC100129534;score=11.82;connected_gene=LINC01786;score=11.81;connected_gene=ENSG00000234396;score=11.80;…	0.214925532744385	20.9	EH38D2116826	0.8804261515479223
1	1944420	A	G	0.500373831775701	0.499626168224299	5387	0.165899234635929	0.78015561755707	-27.4101530408927	19.7835635372668	-0.0700329492955898	0.0505470108110845	1-1944420-A-G	rs2803337	0.407423248002568	exonic	CFAP74	synonymous SNV	CFAP74:ENST00000493964.5:exon21:c.T2397C:p.D799D,	Name=1.21;genehancer_id=GH01I001942;connected_gene=TMEM52;score=31.21;connected_gene=LOC105378949;score=19.91;connected_gene=CALML6;score=16.47;connected_gene=MORN1;score=14.95;connected_gene=FAAP20;score=13.93;connected_gene=ATAD3B;score=12.86;connected_gene=INTS11;score=11.91;connected_gene=LOC100129534;score=11.82;connected_gene=LINC01786;score=11.81;connected_gene=ENSG00000234396;score=11.80;…	0.214925532744385	6.477	EH38D2116826	0.8804261515479223
1	1944437	C	T	0.0016822429906542	0.0016822429906542	5387	0.4797542742241	0.318981147361283	-1.06300423779983	1.50418493253855	-0.469821111352832	0.664811871444785	1-1944437-C-T	rs138672899	2.34487746864011	exonic	CFAP74	nonsynonymous SNV	CFAP74:ENST00000493964.5:exon21:c.G2380A:p.V794M,	Name=1.21;genehancer_id=GH01I001942;connected_gene=TMEM52;score=31.21;connected_gene=LOC105378949;score=19.91;connected_gene=CALML6;score=16.47;connected_gene=MORN1;score=14.95;connected_gene=FAAP20;score=13.93;connected_gene=ATAD3B;score=12.86;connected_gene=INTS11;score=11.91;connected_gene=LOC100129534;score=11.82;connected_gene=LINC01786;score=11.81;connected_gene=ENSG00000234396;score=11.80;…	0.214925532744385	0.164	EH38D2116826	0.9341185718160625
1	1955806	G	A	0.25501217912685	0.25501217912685	5387	0.498013752885376	0.302758663827115	11.8237230040954	17.4489433932424	0.0388343445441582	0.0573100604124419	1-1955806-G-A	rs28575980	0.408964707740743	exonic	CFAP74	synonymous SNV	CFAP74:ENST00000493964.5:exon18:c.C2061T:p.A687A,		0.214925532744385	0.711	EH38D2116835	0.9384684768314929
1	1956754	C	A	0.269266741488964	0.269266741488964	5387	0.309189643094454	0.509775062044337	18.1572040235149	17.8550277086023	0.0569544833442113	0.0560066338915965	1-1956754-C-A	rs3820011	21.5999897143325	exonic	CFAP74	nonsynonymous SNV	CFAP74:ENST00000493964.5:exon17:c.G1882T:p.G628C,		0.214925532744385	24.4	EH38D2116837	0.8908808712283189
1	1959120	C	T	0.0034813699661272	0.0034813699661272	5387	0.620220707025255	0.207453738265281	-1.12322296058696	2.26667567311055	-0.218618648591656	0.441174717610881	1-1959120-C-T	rs146150343	1.2415922914779	exonic	CFAP74	synonymous SNV	CFAP74:ENST00000493964.5:exon16:c.G1851A:p.S617S,		0.214925532744385	3.775		0.9613054922161949
1	1964894	G	A	0.0005607476635514	0.0005607476635514	5387	0.271552861198066	0.566145616933275	0.970876329983577	0.883021424829906	1.24514930649536	1.1324753532369	1-1964894-G-A	rs61734005	0.411070996212905	exonic	CFAP74	synonymous SNV	CFAP74:ENST00000493964.5:exon13:c.C1569T:p.H523H,		0.214925532744385	13.89		0.8849231829348143
1	1965001	G	A	0.24962602842184	0.24962602842184	5387	0.285368061408063	0.544594635042049	18.3143830938999	17.1428729920651	0.0623196605718982	0.0583332794020507	1-1965001-G-A	rs16824585	0.412234582665532	exonic	CFAP74	synonymous SNV	CFAP74:ENST00000493964.5:exon13:c.C1462T:p.L488L,		0.214925532744385	8.365		0.8874296588514743
1	1966455	C	T	0.0022429906542056	0.0022429906542056	5387	0.572176419234089	0.242470044481716	-1.08163467493712	1.91490914848632	-0.294974350403934	0.522217986576789	1-1966455-C-T	rs41310347	0.412634877249361	exonic	CFAP74	synonymous SNV	CFAP74:ENST00000493964.5:exon12:c.G1317A:p.G439G,		0.214925532744385	0.181	EH38D2116850	0.9534885541779891
1	1968667	T	TCTC	0.249532360643472	0.249532360643472	5387	0.317479577507132	0.498284206312865	17.1529487504395	17.1589423467813	0.058258293611113	0.058278650268184	1-1968667-T-TCTC	rs61233860		exonic	CFAP74	nonframeshift insertion	CFAP74:ENST00000493964.5:exon11:c.1212_1213insGAG:p.K405delinsEK,			0.416		0.8922596055284078
1	1968717	C	T	0.0005607476635514	0.0005607476635514	5387	0.799212403803429	0.0973377844647802	0.247977615830629	0.97488302861643	0.260920054291815	1.02576408722513	1-1968717-C-T	rs149242959	1.32898898276963	exonic	CFAP74	nonsynonymous SNV	CFAP74:ENST00000493964.5:exon11:c.G1163A:p.R388Q,		3.56078306528644	0.047		0.9825024422052131
1	1968747	T	C	0.177696765750608	0.177696765750608	5387	0.143796838120823	0.842250663339618	-22.1687921764721	15.1654379610599	-0.0963900306850257	0.0659394079200144	1-1968747-T-C	rs35269416	1.83361014970323	exonic	CFAP74	nonsynonymous SNV	CFAP74:ENST00000493964.5:exon11:c.A1133G:p.K378R,		4.76631837459972	5.376		0.8804261515479223
1	1968772	C	T	0.0027107870630024	0.0027107870630024	5387	0.60477911081499	0.218403217861437	-1.10325525233919	2.13172859308142	-0.242779595084448	0.469102869495454	1-1968772-C-T	rs78791970	4.65087949347088	exonic	CFAP74	nonsynonymous SNV	CFAP74:ENST00000493964.5:exon11:c.G1108A:p.E370K,		13.1737922608235	3.213	EH38D2116854	0.959114900689734
1	1968786	C	T	0.0122429906542056	0.0122429906542056	5387	0.976249827675212	0.0104390297750388	-0.12490497313505	4.19554977487392	-0.0070958099433295	0.238347786025265	1-1968786-C-T	rs72636304	4.37115444121269	exonic	CFAP74	nonsynonymous SNV	CFAP74:ENST00000493964.5:exon11:c.G1094A:p.R365Q,		11.098777846468	9.645	EH38D2116854	0.9983115111023863
1	1968786	C	A	0.0004672897196261	0.0004672897196261	5387	0.197139081421732	0.705227271391186	-1.21171474359711	0.939499200470407	-1.37280092309262	1.0643968611142	1-1968786-C-A	rs72636304	8.10001397972472	exonic	CFAP74	nonsynonymous SNV	CFAP74:ENST00000493964.5:exon11:c.G1094T:p.R365L,		11.098777846468	18.55	EH38D2116854	0.8816944081323591
1	1968793	T	C	0.424004486819966	0.424004486819966	5387	0.841761463305412	0.0748109605752933	-3.89911744954147	19.5306576950805	-0.0102219224178066	0.0512015527388966	1-1968793-T-C	rs16824588	0.697523396327933	exonic	CFAP74	nonsynonymous SNV	CFAP74:ENST00000493964.5:exon11:c.A1087G:p.I363V,		4.76631837459972	0.037	EH38D2116854	0.987367804624001
1	1970690	G	A	0.0034579439252336	0.0034579439252336	5387	0.431923124835192	0.364593543534194	-1.85761670322301	2.36366561038465	-0.332494169695341	0.423071688146812	1-1970690-G-A	rs200056196	3.72756247405635	exonic	CFAP74	nonsynonymous SNV	CFAP74:ENST00000493964.5:exon10:c.C1015T:p.R339C,		6.55538277283584	15.25		0.9224380239155747
1	1970766	C	T	0.0004672897196261	0.0004672897196261	5387	0.817197626035035	0.0876729036663422	0.18284273130421	0.791010483332737	0.292222210478116	1.26420574830656	1-1970766-C-T	rs377356521	1.83355442445736	exonic	CFAP74	synonymous SNV	CFAP74:ENST00000493964.5:exon10:c.G939A:p.A313A,		5.87307908868139	0.154		0.9843909361780984
1	1970786	G	A	0.0004672897196261	0.0004672897196261	5387	0.802168003681705	0.0957346648445322	-0.224646246689757	0.896640026934794	-0.279423496195848	1.11527477020912	1-1970786-G-A	rs140201417	15.7273962894448	exonic	CFAP74	nonsynonymous SNV	CFAP74:ENST00000493964.5:exon10:c.C919T:p.R307C,		7.49989533052345	23.1		0.9829738044162062
1	1972974	T	C	0.0015887850467289	0.0015887850467289	5387	0.975478324793342	0.0107823762204916	0.0499636179520446	1.62545675339042	0.0189105012416784	0.615211692291518	1-1972974-T-C	rs202000786	4.74324924036242	exonic	CFAP74	nonsynonymous SNV	CFAP74:ENST00000493964.5:exon8:c.A748G:p.K250E,		13.7393354125206	1.33		0.9982719812414117
1	1974066	C	T	0.0086915887850467	0.0086915887850467	5387	0.784107849400565	0.10562419856783	-1.01018425440549	3.68721058650224	-0.074302719759574	0.271207726420806	1-1974066-C-T	rs372764253	2.32469516436793	exonic	CFAP74	synonymous SNV	CFAP74:ENST00000493964.5:exon7:c.G633A:p.E211E,		6.74951676935972	1.31	EH38D2116862	0.9813562905450599
1	1974087	C	A	0.0022429906542056	0.0022429906542056	5387	0.0705117148483518	1.15173872313149	-3.48642321140985	1.9276817357254	-0.938230267302058	0.518757833031857	1-1974087-C-A	rs200214481	13.376610812013	exonic	CFAP74	nonsynonymous SNV	CFAP74:ENST00000493964.5:exon7:c.G612T:p.E204D,		6.74951676935972	10.74	EH38D2116862	0.8570774292650598
1	1985451	C	T	0.344211707499532	0.344211707499532	5387	0.6839800418486	0.16495657056275	7.59811881015798	18.6668514252836	0.0218053940146526	0.0535708983382989	1-1985451-C-T	rs3795280	5.69222594025304	exonic	CFAP74	synonymous SNV	CFAP74:ENST00000493964.5:exon6:c.G435A:p.L145L,		14.4882944372446	0.674	EH38D2116872	0.9703581234545297
1	2024960	C	T	0.0006544502617801	0.0006544502617801	5387	0.735147404007408	0.133625572033333	-0.396588887141767	1.17234667956486	-0.288554881163643	0.852990004945611	1-2024960-C-T	rs79685811	0.411621074912927	exonic	GABRD	synonymous SNV	GABRD:ENST00000640067.1:exon2:c.C87T:p.G29G,GABRD:ENST00000640030.1:exon2:c.C27T:p.G9G,GABRD:ENST00000378585.7:exon2:c.C87T:p.G29G,GABRD:ENST00000640949.1:exon2:c.C87T:p.G29G,GABRD:ENST00000638771.1:exon2:c.C87T:p.G29G,GABRD:ENST00000638411.1:exon2:c.C87T:p.G29G,		0.214925532744385	1.305		0.9762952737332711
1	2025431	C	T	0.0023373223635003	0.0023373223635003	5387	0.911995805797649	0.0400071589557125	-0.204372622866205	1.84916633314528	-0.059768280676438	0.540784234536154	1-2025431-C-T	rs201900264	0.458459114062062	exonic	GABRD	synonymous SNV	GABRD:ENST00000638411.1:exon3:c.C279T:p.H93H,	Name=0.38;genehancer_id=GH01I002025;connected_gene=GC01P002026;score=550.77;connected_gene=PIR49096;score=550.77;connected_gene=LOC105378589;score=7.30;connected_gene=GABRD;score=0.44	6.46750012809998	0.746		0.993705333278803
1	2025598	T	C	0.65002804262479	0.34997195737521	5387	0.814441512764177	0.0891400980906512	4.43765858397562	18.9077833734363	0.012412882671159	0.0528882725303965	1-2025598-T-C	rs2229110	0.406570496680988	exonic	GABRD	nonsynonymous SNV	GABRD:ENST00000638763.1:exon1:c.T73C:p.S25P,GABRD:ENST00000638411.1:exon4:c.T361C:p.S121P,	Name=0.38;genehancer_id=GH01I002025;connected_gene=GC01P002026;score=550.77;connected_gene=PIR49096;score=550.77;connected_gene=LOC105378589;score=7.30;connected_gene=GABRD;score=0.44	0.214925532744385	13.26		0.9840517550637606
1	2025673	C	T	0.0033644859813084	0.0033644859813084	5387	0.349175225959509	0.456956577139306	-2.20876360400616	2.35931054531304	-0.396806721161759	0.423852638639105	1-2025673-C-T	rs61742636	0.408320074094363	exonic	GABRD	stopgain	GABRD:ENST00000638763.1:exon1:c.C148T:p.R50X,GABRD:ENST00000638411.1:exon4:c.C436T:p.R146X,	Name=0.38;genehancer_id=GH01I002025;connected_gene=GC01P002026;score=550.77;connected_gene=PIR49096;score=550.77;connected_gene=LOC105378589;score=7.30;connected_gene=GABRD;score=0.44	0.214925532744385	9.87	EH38D2116914	0.8995146121451322
1	2028259	C	T	0.0013084112149532	0.0013084112149532	5387	0.964320146595532	0.0157787598548989	-0.0572796183504798	1.28047851247892	-0.0349345799391475	0.780958048303419	1-2028259-C-T	rs139300921	19.1838561232257	exonic	GABRD	nonsynonymous SNV	GABRD:ENST00000638763.1:exon3:c.C401T:p.P134L,GABRD:ENST00000640067.1:exon6:c.C742T:p.R248C,GABRD:ENST00000640030.1:exon6:c.C598T:p.R200C,GABRD:ENST00000378585.7:exon6:c.C658T:p.R220C,GABRD:ENST00000640949.1:exon6:c.C658T:p.R220C,GABRD:ENST00000638771.1:exon6:c.C658T:p.R220C,GABRD:ENST00000638411.1:exon6:c.C689T:p.P230L,GABRD:ENST00000638804.1:exon2:c.C136T:p.R46C,		0.214925532744385	25.1		0.9975520751179727
1	2028260	G	A	0.0189719626168224	0.0189719626168224	5387	0.474877567577722	0.323418345278609	4.01067156426837	5.61274165860958	0.127311311666639	0.178166048042861	1-2028260-G-A	rs41307846	10.5433364950743	exonic	GABRD	nonsynonymous SNV	GABRD:ENST00000640067.1:exon6:c.G743A:p.R248H,GABRD:ENST00000640030.1:exon6:c.G599A:p.R200H,GABRD:ENST00000378585.7:exon6:c.G659A:p.R220H,GABRD:ENST00000640949.1:exon6:c.G659A:p.R220H,GABRD:ENST00000638771.1:exon6:c.G659A:p.R220H,GABRD:ENST00000638804.1:exon2:c.G137A:p.R46H,		0.214925532744385	22.1		0.9327161958775477
1	2029235	C	T	0.137808526551982	0.137808526551982	5387	0.0746582995133533	1.12692190619082	24.3142587525224	13.6400948692043	0.130685153496707	0.0733132730812403	1-2029235-C-T	rs28408173	0.407097711585958	exonic	GABRD	nonsynonymous SNV	GABRD:ENST00000638411.1:exon7:c.C847T:p.P283S,		0.214925532744385	7.619		0.8612397642637394
1	2029307	G	A	0.0011223344556677	0.0011223344556677	5387	0.32329330404799	0.490403290269743	-1.46309025210432	1.48129111219183	-0.666791849637452	0.675086748154673	1-2029307-G-A	rs373950403	1.35607265518025	exonic	GABRD	unknown	UNKNOWN		3.13895019985488	0.233		0.8935945823670403
1	2029705	C	T	0.0028047868362004	0.0028047868362004	5387	0.518708926605925	0.285076278047794	-1.35708925710884	2.10291615469979	-0.306877111720177	0.475530133602859	1-2029705-C-T	rs41315330	0.405818049061719	exonic	GABRD	nonsynonymous SNV	GABRD:ENST00000638411.1:exon8:c.C1033T:p.R345C,GABRD:ENST00000638804.1:exon4:c.C440T:p.T147M,		0.214925532744385	0.257		0.9434076811607258
1	2029969	C	T	0.136261472185803	0.136261472185803	5387	0.0733371816674221	1.13467578390098	24.3136791483497	13.5775496813275	0.131888788859267	0.0736509917820626	1-2029969-C-T	rs28431879	2.18526947900925	exonic	GABRD	synonymous SNV	GABRD:ENST00000638771.1:exon8:c.C1266T:p.T422T,		0.215729959599037	0.476		0.8607302992484993
1	2029975	T	A	0.0011214953271028	0.0011214953271028	5387	0.617636237940931	0.209267231007675	0.740073173098085	1.48250886165763	0.336728647299449	0.674532224301093	1-2029975-T-A	rs76809996	20.8434177204085	exonic	GABRD	synonymous SNV	GABRD:ENST00000638771.1:exon8:c.T1272A:p.L424L,		0.216238780695224	1.054		0.9608919681165434
1	2030027	C	T	0.0264485981308411	0.0264485981308411	5387	0.367846100801102	0.434333843154282	5.81168475351194	6.45373257185424	0.139534023714508	0.154949091687059	1-2030027-C-T	rs28398772	0.410222028108669	exonic	GABRD	nonsynonymous SNV	GABRD:ENST00000638771.1:exon8:c.C1324T:p.R442W,GABRD:ENST00000638411.1:exon9:c.C1135T:p.R379W,		0.214925532744385	1.65		0.9047527335375984
1	2030030	C	A	0.0034579439252336	0.0034579439252336	5387	0.0628332743239665	1.20181030804185	-4.28097940121648	2.30114475867849	-0.80845389650939	0.434566315842852	1-2030030-C-A	rs148300882	0.427298615141095	exonic	GABRD	nonsynonymous SNV	GABRD:ENST00000638771.1:exon8:c.C1327A:p.R443S,GABRD:ENST00000638411.1:exon9:c.C1138A:p.R380S,		0.214925532744385	1.937		0.8507171371690103
1	2030069	C	T	0.0004672897196261	0.0004672897196261	5387	0.586810586504821	0.231502059758623	-0.444371878515168	0.817666183087694	-0.66465227270233	1.22299297767675	1-2030069-C-T	rs374718450	0.412936348018871	exonic	GABRD	nonsynonymous SNV	GABRD:ENST00000638771.1:exon8:c.C1366T:p.R456C,GABRD:ENST00000638411.1:exon9:c.C1177T:p.R393C,		0.214925532744385	1.368		0.9557011836576078
1	2056554	T	C	0.321301664484758	0.321301664484758	5387	0.807390566030586	0.0929163294176478	4.56661494954734	18.7314689939227	0.0130151961760182	0.0533860958969339	1-2056554-T-C	rs12184	0.407826045702157	exonic	PRKCZ	synonymous SNV	PRKCZ:ENST00000503297.1:exon3:c.T126C:p.D42D,PRKCZ:ENST00000378567.8:exon3:c.T264C:p.D88D,	Name=0.31;genehancer_id=GH01I002055;connected_gene=PRKCZ;score=5.32;connected_gene=UBE2J2;score=4.71;connected_gene=ANKRD65;score=4.56;connected_gene=GC01P002058;score=0.77	0.214925532744385	0.371	EH38D2116959	0.9834391306763495
1	2059575	A	G	0.168288119738073	0.168288119738073	5387	0.629786892772145	0.200806382213234	-7.08384668973272	14.6959595838373	-0.0327999555884728	0.0680459138646383	1-2059575-A-G	rs1878745	0.405556764924763	exonic	PRKCZ	synonymous SNV	PRKCZ:ENST00000503297.1:exon4:c.A180G:p.P60P,PRKCZ:ENST00000378567.8:exon4:c.A318G:p.P106P,PRKCZ:ENST00000468310.5:exon3:c.A228G:p.P76P,		0.214925532744385	2.374	EH38D2116960	0.9626666478956433
1	2144233	C	G	0.0019626168224299	0.0019626168224299	5387	0.746565707042482	0.126931962955479	-0.56847052609264	1.7590391603954	-0.183720211385049	0.568492176021378	1-2144233-C-G	rs201398081	14.4191511156782	exonic	PRKCZ	nonsynonymous SNV	PRKCZ:ENST00000378567.8:exon6:c.C444G:p.S148R,PRKCZ:ENST00000461106.6:exon3:c.C132G:p.S44R,PRKCZ:ENST00000468310.5:exon5:c.C354G:p.S118R,		0.214925532744385	14.32		0.9773755486308351
1	2169539	C	T	0.0019629837352775	0.0019629837352775	5387	0.400689033372199	0.397192543794192	1.41846812555791	1.68786629421792	0.497901574821184	0.592463990439095	1-2169539-C-T	rs115717767	0.411386193766391	exonic	PRKCZ	synonymous SNV	PRKCZ:ENST00000378567.8:exon11:c.C996T:p.Y332Y,PRKCZ:ENST00000400921.6:exon8:c.C447T:p.Y149Y,PRKCZ:ENST00000461106.6:exon8:c.C684T:p.Y228Y,PRKCZ:ENST00000478770.6:exon6:c.C435T:p.Y145Y,		0.214925532744385	1.896		0.9140624547577706
1	2172067	C	G	0.0011214953271028	0.0011214953271028	5387	0.670797296113291	0.173408696640555	0.471730386807517	1.1098127898078	0.382996144079114	0.901052870523491	1-2172067-C-G	rs2280272	0.409196585934966	exonic	PRKCZ	synonymous SNV	PRKCZ:ENST00000378567.8:exon12:c.C1074G:p.A358A,PRKCZ:ENST00000400921.6:exon9:c.C525G:p.A175A,PRKCZ:ENST00000461106.6:exon9:c.C762G:p.A254A,PRKCZ:ENST00000478770.6:exon7:c.C513G:p.A171A,		0.214925532744385	0.058		0.9686775474697059
1	2173976	C	T	0.0011214953271028	0.0011214953271028	5387	0.467320668273738	0.330385010932165	-0.847712454619391	1.16628990908696	-0.623211599100372	0.857419748047769	1-2173976-C-T	rs113812918	0.407052934464729	exonic	PRKCZ	synonymous SNV	PRKCZ:ENST00000378567.8:exon14:c.C1365T:p.T455T,PRKCZ:ENST00000400921.6:exon11:c.C816T:p.T272T,PRKCZ:ENST00000461106.6:exon11:c.C1053T:p.T351T,PRKCZ:ENST00000478770.6:exon9:c.C804T:p.T268T,	Name=0.99;genehancer_id=GH01I002173;connected_gene=MORN1;score=26.02;connected_gene=FAAP20;score=14.14;connected_gene=ATAD3B;score=12.84;connected_gene=ENSG00000234396;score=12.01;connected_gene=INTS11;score=11.91;connected_gene=LOC100129534;score=11.86;connected_gene=LINC01786;score=11.80;connected_gene=RER1;score=11.12;connected_gene=ENSG00000240731;score=11.10;connected_gene=ENSG00000272455;sc…	0.214925532744385	0.009		0.9310026726718502
1	2173988	C	T	0.0027102803738318	0.0027102803738318	5387	0.816448168386203	0.0880713809191885	0.489953125950977	2.11081444791146	0.109964984307585	0.473750784200595	1-2173988-C-T	rs142352833	0.41096493708667	exonic	PRKCZ	synonymous SNV	PRKCZ:ENST00000378567.8:exon14:c.C1377T:p.D459D,PRKCZ:ENST00000400921.6:exon11:c.C828T:p.D276D,PRKCZ:ENST00000461106.6:exon11:c.C1065T:p.D355D,PRKCZ:ENST00000478770.6:exon9:c.C816T:p.D272D,	Name=0.99;genehancer_id=GH01I002173;connected_gene=MORN1;score=26.02;connected_gene=FAAP20;score=14.14;connected_gene=ATAD3B;score=12.84;connected_gene=ENSG00000234396;score=12.01;connected_gene=INTS11;score=11.91;connected_gene=LOC100129534;score=11.86;connected_gene=LINC01786;score=11.80;connected_gene=RER1;score=11.12;connected_gene=ENSG00000240731;score=11.10;connected_gene=ENSG00000272455;sc…	0.214925532744385	16.83		0.9843400314480732
1	2175284	G	A	0.0008417508417508	0.0008417508417508	5387	0.818207589652139	0.0871364963253544	-0.270698529124378	1.17771332011799	-0.195167150772435	0.849103073657868	1-2175284-G-A	rs142655985	4.45865392871339	exonic	PRKCZ	nonsynonymous SNV	PRKCZ:ENST00000378567.8:exon16:c.G1546A:p.A516T,PRKCZ:ENST00000400921.6:exon13:c.G997A:p.A333T,PRKCZ:ENST00000461106.6:exon13:c.G1234A:p.A412T,PRKCZ:ENST00000478770.6:exon11:c.G985A:p.A329T,		0.214925532744385	20.6		0.9846055730185819
1	2184675	C	G	0.0025252525252524	0.0025252525252524	5387	0.289920406763107	0.537721214680541	-2.13457433606	2.01699132629249	-0.524690525870592	0.495787952563057	1-2184675-C-G	rs56402864	0.410273368724164	exonic	PRKCZ	synonymous SNV	PRKCZ:ENST00000378567.8:exon17:c.C1668G:p.P556P,PRKCZ:ENST00000400921.6:exon14:c.C1119G:p.P373P,PRKCZ:ENST00000461106.6:exon14:c.C1356G:p.P452P,		0.214925532744385	3.688	EH38D2117114	0.8878243200397566
1	2192880	G	T	0.0016046818954125	0.0016046818954125	5387	0.681428425777236	0.166579753802035	0.674081134088205	1.64203898606765	0.250003013822905	0.608998938810093	1-2192880-G-T	rs747057779	3.0273546179236	exonic	FAAP20	unknown	UNKNOWN	Name=2.43;genehancer_id=GH01I002191;connected_gene=FAAP20;score=558.84;connected_gene=SKI;score=12.44;connected_gene=RER1;score=12.07;connected_gene=MORN1;score=12.07;connected_gene=PEX10;score=11.84;connected_gene=PRKCZ-AS1;score=10.01;connected_gene=ENSG00000271806;score=5.31;connected_gene=LOC105378593;score=0.39	0.214925532744385	0.051	EH38D2117130	0.9700794810393895
1	2192906	T	TTTG	0.0356312935708752	0.0356312935708752	5387	0.717379230052942	0.144251201404094	-2.63617067059466	7.28297169901141	-0.0496999874663687	0.137306588756309	1-2192906-T-TTTG			exonic	FAAP20	unknown	UNKNOWN	Name=2.43;genehancer_id=GH01I002191;connected_gene=FAAP20;score=558.84;connected_gene=SKI;score=12.44;connected_gene=RER1;score=12.07;connected_gene=MORN1;score=12.07;connected_gene=PEX10;score=11.84;connected_gene=PRKCZ-AS1;score=10.01;connected_gene=ENSG00000271806;score=5.31;connected_gene=LOC105378593;score=0.39		0.932	EH38D2117130	0.9745125030693981
1	2193733	G	A	0.102803738317757	0.102803738317757	5387	0.668500007415681	0.174898583584361	5.10622384287505	11.9246464404548	0.0359094560507667	0.0838599286774205	1-2193733-G-A	rs1058411	3.00437389507586	exonic	FAAP20	nonsynonymous SNV	FAAP20:ENST00000414253.5:exon3:c.C376T:p.P126S,FAAP20:ENST00000400918.7:exon3:c.C376T:p.P126S,FAAP20:ENST00000378546.9:exon3:c.C376T:p.P126S,	Name=2.43;genehancer_id=GH01I002191;connected_gene=FAAP20;score=558.84;connected_gene=SKI;score=12.44;connected_gene=RER1;score=12.07;connected_gene=MORN1;score=12.07;connected_gene=PEX10;score=11.84;connected_gene=PRKCZ-AS1;score=10.01;connected_gene=ENSG00000271806;score=5.31;connected_gene=LOC105378593;score=0.39	0.214925532744385	3.399	EH38D2117132	0.9683953971906334
1	2193908	C	T	0.0011214953271028	0.0011214953271028	5387	0.240005104047358	0.619779522304924	-1.5958437338499	1.35819489352231	-0.865099729228497	0.736271358970158	1-2193908-C-T	rs202236326	2.64755684995938	exonic	FAAP20	nonsynonymous SNV	FAAP20:ENST00000400919.7:exon2:c.G65A:p.S22N,FAAP20:ENST00000378543.2:exon2:c.G65A:p.S22N,	Name=2.43;genehancer_id=GH01I002191;connected_gene=FAAP20;score=558.84;connected_gene=SKI;score=12.44;connected_gene=RER1;score=12.07;connected_gene=MORN1;score=12.07;connected_gene=PEX10;score=11.84;connected_gene=PRKCZ-AS1;score=10.01;connected_gene=ENSG00000271806;score=5.31;connected_gene=LOC105378593;score=0.39	0.214925532744385	4.511	EH38D2117132	0.8816944081323591
1	2194001	T	C	0.0013084112149532	0.0013084112149532	5387	0.936083524223641	0.0286853986005022	0.114500688424941	1.42780878344921	0.0561652891786153	0.700373895714709	1-2194001-T-C	rs147283443	0.411832235750133	exonic	FAAP20	synonymous SNV	FAAP20:ENST00000414253.5:exon2:c.A195G:p.G65G,FAAP20:ENST00000400918.7:exon2:c.A195G:p.G65G,FAAP20:ENST00000378546.9:exon2:c.A195G:p.G65G,	Name=2.43;genehancer_id=GH01I002191;connected_gene=FAAP20;score=558.84;connected_gene=SKI;score=12.44;connected_gene=RER1;score=12.07;connected_gene=MORN1;score=12.07;connected_gene=PEX10;score=11.84;connected_gene=PRKCZ-AS1;score=10.01;connected_gene=ENSG00000271806;score=5.31;connected_gene=LOC105378593;score=0.39	0.214925532744385	8.413	EH38D2117133	0.9960814711124001
1	2194104	A	G	0.0030841121495327	0.0030841121495327	5387	0.950063073401667	0.0222475615311462	-0.142647194842715	2.27770598132455	-0.0274958981954075	0.439038228901903	1-2194104-A-G	rs146607591	0.591006034928614	exonic	FAAP20	nonsynonymous SNV	FAAP20:ENST00000414253.5:exon2:c.T92C:p.L31P,FAAP20:ENST00000400918.7:exon2:c.T92C:p.L31P,FAAP20:ENST00000378546.9:exon2:c.T92C:p.L31P,	Name=2.43;genehancer_id=GH01I002191;connected_gene=FAAP20;score=558.84;connected_gene=SKI;score=12.44;connected_gene=RER1;score=12.07;connected_gene=MORN1;score=12.07;connected_gene=PEX10;score=11.84;connected_gene=PRKCZ-AS1;score=10.01;connected_gene=ENSG00000271806;score=5.31;connected_gene=LOC105378593;score=0.39	0.214925532744385	8.072		0.9965536600526174
1	2228865	C	G	0.0220643231114436	0.0220643231114436	5387	0.941907757189628	0.0259916264057193	0.442404734941156	6.07096099761441	0.0120034166428199	0.16471856768524	1-2228865-C-G	rs200019352	0.413367157974039	exonic	SKI	synonymous SNV	SKI:ENST00000378536.5:exon1:c.C99G:p.G33G,	Name=2.61;genehancer_id=GH01I002226;connected_gene=SKI;score=564.74;connected_gene=SLC35E2;score=20.75;connected_gene=ENSG00000272455;score=18.99;connected_gene=LOC100129381;score=18.57;connected_gene=ENSG00000234396;score=16.34;connected_gene=MORN1;score=15.00;connected_gene=FAAP20;score=14.23;connected_gene=ATAD3B;score=12.84;connected_gene=INTS11;score=11.91;connected_gene=LOC100129534;score=1…	0.214925532744385	19.91	EH38D2117194	0.9961402299378026
1	2228951	C	G	0.068904263275991	0.068904263275991	5387	0.919213465416404	0.036583622360233	-1.03868877899312	10.2410017335661	-0.009903770334441	0.0976466976587246	1-2228951-C-G	rs28384811	7.07531284080271	exonic	SKI	nonsynonymous SNV	SKI:ENST00000378536.5:exon1:c.C185G:p.A62G,	Name=2.61;genehancer_id=GH01I002226;connected_gene=SKI;score=564.74;connected_gene=SLC35E2;score=20.75;connected_gene=ENSG00000272455;score=18.99;connected_gene=LOC100129381;score=18.57;connected_gene=ENSG00000234396;score=16.34;connected_gene=MORN1;score=15.00;connected_gene=FAAP20;score=14.23;connected_gene=ATAD3B;score=12.84;connected_gene=INTS11;score=11.91;connected_gene=LOC100129534;score=1…	0.214925532744385	23.2	EH38D2117194	0.9943247800695364
1	2228982	C	T	0.0015887850467289	0.0015887850467289	5387	0.182599542617547	0.738500314638106	-2.12627669603346	1.59535330663237	-0.835422226853154	0.626820401376106	1-2228982-C-T	rs756778048	0.409094105119095	exonic	SKI	synonymous SNV	SKI:ENST00000378536.5:exon1:c.C216T:p.P72P,	Name=2.61;genehancer_id=GH01I002226;connected_gene=SKI;score=564.74;connected_gene=SLC35E2;score=20.75;connected_gene=ENSG00000272455;score=18.99;connected_gene=LOC100129381;score=18.57;connected_gene=ENSG00000234396;score=16.34;connected_gene=MORN1;score=15.00;connected_gene=FAAP20;score=14.23;connected_gene=ATAD3B;score=12.84;connected_gene=INTS11;score=11.91;connected_gene=LOC100129534;score=1…	0.214925532744385	18.28	EH38D2117194	0.881064863565476
1	2229183	C	T	0.002803738317757	0.002803738317757	5387	0.404196168723016	0.393407807372765	1.64095658023387	1.96721879075589	0.424025291660506	0.508331866642937	1-2229183-C-T	rs144874401	0.415054803191254	exonic	SKI	synonymous SNV	SKI:ENST00000378536.5:exon1:c.C417T:p.I139I,	Name=2.61;genehancer_id=GH01I002226;connected_gene=SKI;score=564.74;connected_gene=SLC35E2;score=20.75;connected_gene=ENSG00000272455;score=18.99;connected_gene=LOC100129381;score=18.57;connected_gene=ENSG00000234396;score=16.34;connected_gene=MORN1;score=15.00;connected_gene=FAAP20;score=14.23;connected_gene=ATAD3B;score=12.84;connected_gene=INTS11;score=11.91;connected_gene=LOC100129534;score=1…	0.214925532744385	20.8		0.9143877080344529
1	2229222	C	T	0.0132710280373832	0.0132710280373832	5387	0.659650593231955	0.18068604265937	-2.04211821084526	4.63700839913428	-0.0949740838983055	0.215656283949517	1-2229222-C-T	rs149898447	0.41318298561846	exonic	SKI	synonymous SNV	SKI:ENST00000378536.5:exon1:c.C456T:p.R152R,	Name=2.61;genehancer_id=GH01I002226;connected_gene=SKI;score=564.74;connected_gene=SLC35E2;score=20.75;connected_gene=ENSG00000272455;score=18.99;connected_gene=LOC100129381;score=18.57;connected_gene=ENSG00000234396;score=16.34;connected_gene=MORN1;score=15.00;connected_gene=FAAP20;score=14.23;connected_gene=ATAD3B;score=12.84;connected_gene=INTS11;score=11.91;connected_gene=LOC100129534;score=1…	0.214925532744385	15.97	EH38D2117195	0.9668742058398961
1	2229564	C	T	0.0014953271028037	0.0014953271028037	5387	0.120283648275511	0.919793407958498	2.49300183226497	1.60467771981756	0.968159591453223	0.623178092180213	1-2229564-C-T	rs149642284	0.407695880651982	exonic	SKI	synonymous SNV	SKI:ENST00000378536.5:exon1:c.C798T:p.A266A,	Name=2.61;genehancer_id=GH01I002226;connected_gene=SKI;score=564.74;connected_gene=SLC35E2;score=20.75;connected_gene=ENSG00000272455;score=18.99;connected_gene=LOC100129381;score=18.57;connected_gene=ENSG00000234396;score=16.34;connected_gene=MORN1;score=15.00;connected_gene=FAAP20;score=14.23;connected_gene=ATAD3B;score=12.84;connected_gene=INTS11;score=11.91;connected_gene=LOC100129534;score=1…	0.214925532744385	14.88	EH38D2117196	0.879587446991724
1	2303352	C	T	0.0031775700934579	0.0031775700934579	5387	0.731380160271608	0.135856824694483	-0.724943444412113	2.11175112440187	-0.162561859626024	0.473540649958569	1-2303352-C-T	rs75280988	16.2161716852617	exonic	SKI	nonsynonymous SNV	SKI:ENST00000378536.5:exon3:c.C1163T:p.A388V,		0.214925532744385	16.5	EH38D2117323	0.9761156474403956
1	2303939	C	T	0.0071962616822429	0.0071962616822429	5387	0.880990363610474	0.0550288419326566	0.510299451939608	3.40849813457985	0.0439237064685666	0.293384347157128	1-2303939-C-T	rs140889128	0.406564032589491	exonic	SKI	synonymous SNV	SKI:ENST00000378536.5:exon4:c.C1311T:p.A437A,		0.214925532744385	0.04		0.9907744405270116
1	2304074	G	A	0.0101869158878505	0.0101869158878505	5387	0.533995041921595	0.272462775323669	-2.51740817668327	4.04780627153678	-0.153643503094189	0.247047396272832	1-2304074-G-A	rs114345135	0.407738969590192	exonic	SKI	synonymous SNV	SKI:ENST00000378536.5:exon4:c.G1446A:p.A482A,		0.214925532744385	0.01		0.9461825486902355
1	2306086	C	T	0.006448598130841	0.006448598130841	5387	0.28507116029732	0.545046716598869	-3.3544937412664	3.13798327762976	-0.34066360358282	0.318676013071471	1-2306086-C-T	rs35833638	0.407552661166449	exonic	SKI	synonymous SNV	SKI:ENST00000378536.5:exon6:c.C1834T:p.L612L,		0.214925532744385	16.62	EH38D2117329	0.8873831205494205
1	2306226	C	T	0.0114974761637689	0.0114974761637689	5387	0.157831508605976	0.80180629233245	5.78741169576723	4.09756573159511	0.344693044104882	0.244047335785073	1-2306226-C-T	rs201895384	0.407747046344011	exonic	SKI	synonymous SNV	SKI:ENST00000378536.5:exon6:c.C1974T:p.R658R,		0.214925532744385	11.88	EH38D2117329	0.8804261515479223
1	2321392	C	T	0.0008415934168692	0.0008415934168692	5387	0.518043191903598	0.285634029398786	0.857038276053429	1.32593606688286	0.487478033179599	0.754184175976822	1-2321392-C-T	rs372417316	0.405711682053981	exonic	MORN1	synonymous SNV	MORN1:ENST00000378531.8:exon14:c.G1485A:p.A495A,	Name=1.24;genehancer_id=GH01I002319;connected_gene=ENSG00000272106;score=5.35;connected_gene=PLCH2;score=5.34;connected_gene=LOC100129534;score=5.32;connected_gene=HES5;score=1.35;connected_gene=GC01M002322;score=0.77;connected_gene=PIR31073;score=0.39;connected_gene=MORN1;score=0.20	0.214925532744385	0.21	EH38D2117366	0.9433185449922825
1	2321498	C	T	0.0006542056074766	0.0006542056074766	5387	0.469256720470698	0.328589498903867	0.828260249671038	1.14449758180802	0.632320206150405	0.873745839130779	1-2321498-C-T	rs139553355	8.0562242444742	exonic	MORN1	nonsynonymous SNV	MORN1:ENST00000378531.8:exon14:c.G1379A:p.R460Q,	Name=1.24;genehancer_id=GH01I002319;connected_gene=ENSG00000272106;score=5.35;connected_gene=PLCH2;score=5.34;connected_gene=LOC100129534;score=5.32;connected_gene=HES5;score=1.35;connected_gene=GC01M002322;score=0.77;connected_gene=PIR31073;score=0.39;connected_gene=MORN1;score=0.20	0.214925532744385	18.36	EH38D2117366	0.9315689682984925
1	2321531	C	T	0.0037383177570093	0.0037383177570093	5387	0.799520436964823	0.0971704305448748	-0.641304141554339	2.52513960226501	-0.100575745053242	0.396017708923109	1-2321531-C-T	rs150504740	14.483769737994	exonic	MORN1	nonsynonymous SNV	MORN1:ENST00000378531.8:exon14:c.G1346A:p.G449E,	Name=1.24;genehancer_id=GH01I002319;connected_gene=ENSG00000272106;score=5.35;connected_gene=PLCH2;score=5.34;connected_gene=LOC100129534;score=5.32;connected_gene=HES5;score=1.35;connected_gene=GC01M002322;score=0.77;connected_gene=PIR31073;score=0.39;connected_gene=MORN1;score=0.20	0.214925532744385	22.9	EH38D2117367	0.9825235490881901
1	2321571	C	T	0.0005607476635514	0.0005607476635514	5387	0.344800287038832	0.462432381306348	-0.72341956242465	0.765747764740122	-1.2337261584793	1.30591305132883	1-2321571-C-T	rs201084172	12.916116091034	exonic	MORN1	nonsynonymous SNV	MORN1:ENST00000378531.8:exon14:c.G1306A:p.V436M,	Name=1.24;genehancer_id=GH01I002319;connected_gene=ENSG00000272106;score=5.35;connected_gene=PLCH2;score=5.34;connected_gene=LOC100129534;score=5.32;connected_gene=HES5;score=1.35;connected_gene=GC01M002322;score=0.77;connected_gene=PIR31073;score=0.39;connected_gene=MORN1;score=0.20	0.214925532744385	23.1	EH38D2117367	0.8982555058179268
1	2324135	C	T	0.0004672897196261	0.0004672897196261	5387	0.285674914259266	0.544127894293843	-0.782224162744303	0.73265439991124	-1.45724610412096	1.36490001305001	1-2324135-C-T	rs372603159	3.90487055827792	exonic	MORN1	nonsynonymous SNV	MORN1:ENST00000378531.8:exon13:c.G1259A:p.G420E,		0.214925532744385	9.008		0.8874589193971085
1	2336741	G	A	0.0005607476635514	0.0005607476635514	5387	0.318390786491929	0.49703950825098	-0.834620367406728	0.836485533369011	-1.19281230271146	1.19547793728413	1-2336741-G-A	rs150260968	0.412677846682367	exonic	MORN1	synonymous SNV	MORN1:ENST00000378531.8:exon11:c.C1146T:p.F382F,	Name=0.46;genehancer_id=GH01I002334;connected_gene=MORN1;score=22.34;connected_gene=LOC100129534;score=21.58;connected_gene=FAAP20;score=13.99;connected_gene=ATAD3B;score=12.84;connected_gene=ENSG00000234396;score=11.86;connected_gene=ENSG00000272455;score=10.92;connected_gene=SLC35E2;score=10.84;connected_gene=MIB2;score=10.29;connected_gene=CCNL2;score=10.03;connected_gene=SLC35E2B;score=9.91;c…	0.214925532744385	5.149		0.8923036783276224
1	2336818	A	G	0.0004672897196261	0.0004672897196261	5387	0.298230493602674	0.525447952679459	-0.864889958645356	0.831436673048875	-1.2511301848559	1.20273742115921	1-2336818-A-G	rs143484656	2.18792763560488	exonic	MORN1	nonsynonymous SNV	MORN1:ENST00000378531.8:exon11:c.T1069C:p.C357R,	Name=0.46;genehancer_id=GH01I002334;connected_gene=MORN1;score=22.34;connected_gene=LOC100129534;score=21.58;connected_gene=FAAP20;score=13.99;connected_gene=ATAD3B;score=12.84;connected_gene=ENSG00000234396;score=11.86;connected_gene=ENSG00000272455;score=10.92;connected_gene=SLC35E2;score=10.84;connected_gene=MIB2;score=10.29;connected_gene=CCNL2;score=10.03;connected_gene=SLC35E2B;score=9.91;c…	0.214925532744385	0.971		0.8895722281622916
1	2358704	G	A	0.0115909515797346	0.0115909515797346	5387	0.453203137102651	0.34370709258257	3.18561859286096	4.24700659505873	0.176615130543604	0.235459959295442	1-2358704-G-A	rs34587196	15.8515489731809	exonic	MORN1	nonsynonymous SNV	MORN1:ENST00000378529.7:exon9:c.C757T:p.R253W,MORN1:ENST00000378531.8:exon9:c.C757T:p.R253W,		0.214925532744385	26.2		0.928062952248507
1	2372561	G	T	0.0097250794838227	0.0097250794838227	5387	0.711286981831847	0.147955139805356	1.46047966221919	3.94587528895629	0.0938012883649743	0.253429195494039	1-2372561-G-T	rs116550976	12.7628231401927	exonic	MORN1	nonsynonymous SNV	MORN1:ENST00000378529.7:exon8:c.C665A:p.P222Q,MORN1:ENST00000378531.8:exon8:c.C665A:p.P222Q,		0.214925532744385	23.7		0.9736637071627708
1	2374479	T	C	0.0026168224299065	0.0026168224299065	5387	0.156543169357224	0.805365877744832	2.81211021645212	1.98484059772387	0.713807438651543	0.503818795900667	1-2374479-T-C	rs56199918	10.1421580906138	exonic	MORN1	nonsynonymous SNV	MORN1:ENST00000378529.7:exon7:c.A616G:p.I206V,MORN1:ENST00000378531.8:exon7:c.A616G:p.I206V,		0.214925532744385	16.41	EH38D2117437	0.8804261515479223
1	2385829	C	T	0.0008411214953271	0.0008411214953271	5387	0.553583981220572	0.256816485329054	0.716774581926998	1.20995404725207	0.489603871053786	0.826477668528905	1-2385829-C-T	rs147757432	16.0755741502079	exonic	MORN1	nonsynonymous SNV	MORN1:ENST00000378529.7:exon5:c.G427A:p.G143S,MORN1:ENST00000378531.8:exon5:c.G427A:p.G143S,MORN1:ENST00000378525.2:exon4:c.G355A:p.G119S,		0.214925532744385	23.6	EH38D2117457	0.9502657912967428
1	2387425	G	T	0.000749203970781	0.000749203970781	5387	0.500123689633382	0.300922573499948	0.68717045075233	1.01909446503037	0.661661081294395	0.981263302190735	1-2387425-G-T	rs144594161	0.68485732016119	exonic	MORN1	stopgain	MORN1:ENST00000449373.2:exon2:c.C204A:p.C68X,		0.214925532744385	12.1	EH38D2117459	0.9389430015772994
1	2387432	G	A	0.0016828721017202	0.0016828721017202	5387	0.0053134993556789	2.27461936774825	5.11076006157144	1.83353089910265	1.52022904554749	0.545395771889862	1-2387432-G-A	rs113863949	1.05964877584943	exonic	MORN1	nonsynonymous SNV	MORN1:ENST00000449373.2:exon2:c.C197T:p.T66M,		0.214925532744385	2.774	EH38D2117459	0.5867998684567189
1	2402158	C	T	0.0004672897196261	0.0004672897196261	5387	0.120425152250873	0.919282795944213	1.20965204353402	0.778917335337105	1.99378224642882	1.28383328324207	1-2402158-C-T	rs375547385	2.34192620839719	exonic	RER1	nonsynonymous SNV	RER1:ENST00000378512.5:exon6:c.C427T:p.P143S,		0.214925532744385	5.145		0.879587446991724
1	2406576	T	C	0.0247663551401869	0.0247663551401869	5387	0.0861666861149267	1.06466060926721	-10.8726511849533	6.33613749372575	-0.27082345209172	0.15782485796595	1-2406576-T-C	rs34154371	20.5347774218665	exonic	PEX10	nonsynonymous SNV	PEX10:ENST00000288774.7:exon5:c.A880G:p.T294A,PEX10:ENST00000507596.5:exon5:c.A820G:p.T274A,PEX10:ENST00000447513.6:exon5:c.A820G:p.T274A,	Name=0.82;genehancer_id=GH01I002403;connected_gene=PIR43593;score=550.77;connected_gene=PEX10;score=10.53;connected_gene=RER1;score=7.11	0.214925532744385	22.4		0.8692021131302994
1	2406784	C	G	0.0019626168224299	0.0019626168224299	5387	0.523016022178143	0.281485006664326	-1.19952765214169	1.87806735249446	-0.340085360668287	0.532462266953202	1-2406784-C-G	rs61736380	14.7234805905317	exonic	PEX10	nonsynonymous SNV	PEX10:ENST00000288774.7:exon4:c.G772C:p.G258R,PEX10:ENST00000507596.5:exon4:c.G712C:p.G238R,PEX10:ENST00000447513.6:exon4:c.G712C:p.G238R,	Name=0.82;genehancer_id=GH01I002403;connected_gene=PIR43593;score=550.77;connected_gene=PEX10;score=10.53;connected_gene=RER1;score=7.11	0.214925532744385	23.4		0.9446109863354564
1	2406869	C	T	0.0004672897196261	0.0004672897196261	5387	0.844474243836679	0.0734135917178211	-0.180653373275455	0.920884961693806	-0.213027324859004	1.08591196685488	1-2406869-C-T	rs141430704	9.77262091883451	exonic	PEX10	nonsynonymous SNV	PEX10:ENST00000510434.1:exon4:c.G623A:p.R208K,	Name=0.82;genehancer_id=GH01I002403;connected_gene=PIR43593;score=550.77;connected_gene=PEX10;score=10.53;connected_gene=RER1;score=7.11	0.214925532744385	10.21	EH38D2117480	0.987367804624001
1	2408734	C	T	0.0092523364485981	0.0092523364485981	5387	0.950012508066155	0.022270676660258	-0.23473996738253	3.74439238751605	-0.0167426551694569	0.267066027410492	1-2408734-C-T	rs146452560	0.411709979438535	exonic	PEX10	synonymous SNV	PEX10:ENST00000288774.7:exon3:c.G318A:p.L106L,PEX10:ENST00000507596.5:exon3:c.G318A:p.L106L,PEX10:ENST00000510434.1:exon3:c.G318A:p.L106L,PEX10:ENST00000447513.6:exon3:c.G318A:p.L106L,	Name=0.49;genehancer_id=GH01I002408;connected_gene=PEX10;score=9.18;connected_gene=LOC100129534;score=6.59;connected_gene=PIR43593;score=0.44	0.214925532744385	14.98	EH38D2117481	0.9965536600526174
1	2408736	G	A	0.0005607476635514	0.0005607476635514	5387	0.190029767655974	0.721178362646576	-1.18980181643038	0.907905330741414	-1.44342258218697	1.10143642309422	1-2408736-G-A	rs140340426	0.413176458021468	exonic	PEX10	synonymous SNV	PEX10:ENST00000288774.7:exon3:c.C316T:p.L106L,PEX10:ENST00000507596.5:exon3:c.C316T:p.L106L,PEX10:ENST00000510434.1:exon3:c.C316T:p.L106L,PEX10:ENST00000447513.6:exon3:c.C316T:p.L106L,	Name=0.49;genehancer_id=GH01I002408;connected_gene=PEX10;score=9.18;connected_gene=LOC100129534;score=6.59;connected_gene=PIR43593;score=0.44	0.214925532744385	13.72	EH38D2117481	0.8816944081323591
1	2408761	T	C	0.808655823518415	0.191344176481585	5387	0.90145754556117	0.045054721701063	-1.94335212287039	15.6949374849743	-0.0078891882408448	0.0637148125602515	1-2408761-T-C	rs2494598	0.410268590585314	exonic	PEX10	synonymous SNV	PEX10:ENST00000288774.7:exon3:c.A291G:p.T97T,PEX10:ENST00000507596.5:exon3:c.A291G:p.T97T,PEX10:ENST00000510434.1:exon3:c.A291G:p.T97T,PEX10:ENST00000447513.6:exon3:c.A291G:p.T97T,	Name=0.49;genehancer_id=GH01I002408;connected_gene=PEX10;score=9.18;connected_gene=LOC100129534;score=6.59;connected_gene=PIR43593;score=0.44	0.214925532744385	0.021	EH38D2117481	0.9924887107575134
1	2408773	G	A	0.0825233644859813	0.0825233644859813	5387	0.198369951157704	0.702524113606988	-14.2021542422279	11.0418668764483	-0.116484787364958	0.090564395603514	1-2408773-G-A	rs1143016	0.413356437718819	exonic	PEX10	synonymous SNV	PEX10:ENST00000288774.7:exon3:c.C279T:p.G93G,PEX10:ENST00000507596.5:exon3:c.C279T:p.G93G,PEX10:ENST00000510434.1:exon3:c.C279T:p.G93G,PEX10:ENST00000447513.6:exon3:c.C279T:p.G93G,	Name=0.49;genehancer_id=GH01I002408;connected_gene=PEX10;score=9.18;connected_gene=LOC100129534;score=6.59;connected_gene=PIR43593;score=0.44	0.214925532744385	0.217	EH38D2117481	0.8816944081323591
1	2408777	C	T	0.0006543279117592	0.0006543279117592	5387	0.749704565807556	0.1251098442306	0.334122162244096	1.04730987661422	0.304617524831086	0.954827241038574	1-2408777-C-T	rs375649043	24.3741020152802	exonic	PEX10	nonsynonymous SNV	PEX10:ENST00000288774.7:exon3:c.G275A:p.R92H,PEX10:ENST00000507596.5:exon3:c.G275A:p.R92H,PEX10:ENST00000510434.1:exon3:c.G275A:p.R92H,PEX10:ENST00000447513.6:exon3:c.G275A:p.R92H,	Name=0.49;genehancer_id=GH01I002408;connected_gene=PEX10;score=9.18;connected_gene=LOC100129534;score=6.59;connected_gene=PIR43593;score=0.44	0.214925532744385	24.6	EH38D2117481	0.9778830793824924
1	2412497	G	C	0.0078519349411104	0.0078519349411104	5387	0.846613088404199	0.0723150217375316	-0.673899547153435	3.48373526727	-0.0555270849226276	0.287048217869793	1-2412497-G-C	rs112471479	0.409211849806633	exonic	PEX10	synonymous SNV	PEX10:ENST00000288774.7:exon1:c.C6G:p.A2A,PEX10:ENST00000507596.5:exon1:c.C6G:p.A2A,PEX10:ENST00000510434.1:exon1:c.C6G:p.A2A,PEX10:ENST00000514502.1:exon1:c.C6G:p.A2A,PEX10:ENST00000447513.6:exon1:c.C6G:p.A2A,	Name=2.44;genehancer_id=GH01I002411;connected_gene=PLCH2;score=569.09;connected_gene=PEX10;score=555.54;connected_gene=MORN1;score=18.61;connected_gene=LOC100129381;score=13.27;connected_gene=LOC100129534;score=12.56;connected_gene=SLC35E2;score=11.58;connected_gene=FAAP20;score=11.22;connected_gene=MIB2;score=11.19;connected_gene=ATAD3B;score=10.65;connected_gene=SLC35E2B;score=9.87;connected_ge…	0.214925532744385	4.986	EH38D2117487	0.9876578486843741
1	2479780	G	A	0.0010280373831775	0.0010280373831775	5387	0.623242377591595	0.205343024320622	0.612584997228622	1.24696629709181	0.393964350994453	0.8019462934421	1-2479780-G-A	rs758061333	0.439644773703106	exonic	PLCH2	synonymous SNV	PLCH2:ENST00000419816.6:exon3:c.G318A:p.E106E,PLCH2:ENST00000449969.5:exon3:c.G237A:p.E79E,PLCH2:ENST00000609981.5:exon4:c.G309A:p.E103E,PLCH2:ENST00000378486.8:exon3:c.G318A:p.E106E,		0.214925532744385	20.5		0.96165874717439
1	2479806	G	A	0.0063551401869158	0.0063551401869158	5387	0.744295020290568	0.128254886647739	-1.01031255906329	3.09749401023837	-0.105301559049955	0.322841625099073	1-2479806-G-A	rs41315664	16.6640524574412	exonic	PLCH2	nonsynonymous SNV	PLCH2:ENST00000419816.6:exon3:c.G344A:p.S115N,PLCH2:ENST00000449969.5:exon3:c.G263A:p.S88N,PLCH2:ENST00000378486.8:exon3:c.G344A:p.S115N,		0.214925532744385	13.96		0.9771295704500436
1	2479937	G	A	0.0008411214953271	0.0008411214953271	5387	0.971420628919529	0.0125926781629702	0.0406502652037121	1.13463944959225	0.0315753101309702	0.881337239207898	1-2479937-G-A	rs200040569	24.460666243446	exonic	PLCH2	nonsynonymous SNV	PLCH2:ENST00000419816.6:exon3:c.G475A:p.D159N,PLCH2:ENST00000449969.5:exon3:c.G394A:p.D132N,PLCH2:ENST00000378486.8:exon3:c.G475A:p.D159N,		0.214925532744385	25.9	EH38D2117571	0.9979477841336803
1	2487186	C	T	0.115283761003933	0.115283761003933	5387	0.949807041404225	0.0223646150954784	-0.789846651326378	12.5473872284764	-0.0050169084857214	0.0796978671169477	1-2487186-C-T	rs7512269	0.412797330082729	exonic	PLCH2	synonymous SNV	PLCH2:ENST00000419816.6:exon7:c.C924T:p.Y308Y,PLCH2:ENST00000449969.5:exon7:c.C843T:p.Y281Y,PLCH2:ENST00000378486.8:exon7:c.C924T:p.Y308Y,		0.214925532744385	9.103		0.9965536600526174
1	2487297	C	T	0.0005607476635514	0.0005607476635514	5387	0.0298112775659512	1.52561941182534	-2.18369988045435	1.00511419988672	-2.16153430840663	0.994911822072264	1-2487297-C-T	rs764934413	0.408891560168194	exonic	PLCH2	synonymous SNV	PLCH2:ENST00000419816.6:exon7:c.C1035T:p.L345L,PLCH2:ENST00000449969.5:exon7:c.C954T:p.L318L,PLCH2:ENST00000378486.8:exon7:c.C1035T:p.L345L,		0.214925532744385	6.638		0.781177453855594
1	2489840	C	T	0.0065420560747663	0.0065420560747663	5387	0.812961838548762	0.089929840256699	0.756859218432207	3.19880575928092	0.0739672319231319	0.312616668610974	1-2489840-C-T	rs114931988	0.408110275455158	exonic	PLCH2	synonymous SNV	PLCH2:ENST00000419816.6:exon10:c.C1488T:p.D496D,PLCH2:ENST00000449969.5:exon10:c.C1407T:p.D469D,PLCH2:ENST00000378486.8:exon10:c.C1488T:p.D496D,		0.214925532744385	0.008	EH38D2117580	0.9838702834670109
1	2494874	G	A	0.0209502431724654	0.0209502431724654	5387	0.360681983604317	0.442875550547299	-5.19908532969584	5.68786427672567	-0.160704669440404	0.175812915243412	1-2494874-G-A	rs79885852	4.47100847276544	exonic	PLCH2	nonsynonymous SNV	PLCH2:ENST00000419816.6:exon12:c.G1678A:p.V560M,PLCH2:ENST00000449969.5:exon12:c.G1597A:p.V533M,PLCH2:ENST00000378486.8:exon12:c.G1678A:p.V560M,		0.214925532744385	2.438	EH38D2117588	0.9033098468213131
1	2498557	C	T	0.001214953271028	0.001214953271028	5387	0.31694444971652	0.499016849124989	1.38114885371518	1.3801045337428	0.725131083781101	0.724582794672832	1-2498557-C-T	rs370514223	0.406620739965141	exonic	PLCH2	synonymous SNV	PLCH2:ENST00000419816.6:exon17:c.C2259T:p.P753P,PLCH2:ENST00000449969.5:exon17:c.C2178T:p.P726P,PLCH2:ENST00000378486.8:exon17:c.C2259T:p.P753P,		0.214925532744385	2.028		0.8920273534965184
1	2498647	G	GGTGGGGGCC	0.0672189794765581	0.0672189794765581	5387	0.243583298311425	0.613352493132157	11.5344744334983	9.89169156764181	0.117884492556978	0.101094943484818	1-2498647-G-GGTGGGGGCC	rs142848828		exonic	PLCH2	nonframeshift insertion	PLCH2:ENST00000449969.5:exon17:c.2268_2269insGTGGGGGCC:p.E756delinsEVGA,PLCH2:ENST00000419816.6:exon17:c.2349_2350insGTGGGGGCC:p.E783delinsEVGA,PLCH2:ENST00000378486.8:exon17:c.2349_2350insGTGGGGGCC:p.E783delinsEVGA,			19.25		0.8816944081323591
1	2498812	C	T	0.0038360778443113	0.0038360778443113	5387	0.603099363636963	0.219611129776604	-1.25460819306161	2.41294632794368	-0.215482892020538	0.414431099614306	1-2498812-C-T	rs370579115	0.409135267286591	exonic	PLCH2	synonymous SNV	PLCH2:ENST00000419816.6:exon18:c.C2418T:p.R806R,PLCH2:ENST00000449969.5:exon18:c.C2337T:p.R779R,PLCH2:ENST00000378486.8:exon18:c.C2418T:p.R806R,		0.214925532744385	0.839		0.9586969800915082
1	2499178	C	T	0.472985604785941	0.472985604785941	5387	0.609178586985592	0.215255370794693	10.2505254531362	20.0500718061243	0.0254984783229802	0.049875133100249	1-2499178-C-T	rs2296442	0.408200007876434	exonic	PLCH2	synonymous SNV	PLCH2:ENST00000419816.6:exon19:c.C2529T:p.I843I,PLCH2:ENST00000449969.5:exon19:c.C2448T:p.I816I,PLCH2:ENST00000378486.8:exon19:c.C2529T:p.I843I,		0.214925532744385	7.646		0.9596781266335155
1	2499660	A	G	0.007945410357076	0.007945410357076	5387	0.3499875975471	0.455947345399131	3.4016472615162	3.63963051520599	0.256787974536093	0.274753164042917	1-2499660-A-G	rs145549953	0.406099620504281	exonic	PLCH2	synonymous SNV	PLCH2:ENST00000419816.6:exon20:c.A2601G:p.L867L,PLCH2:ENST00000449969.5:exon20:c.A2520G:p.L840L,PLCH2:ENST00000378486.8:exon20:c.A2601G:p.L867L,	Name=0.56;genehancer_id=GH01I002499;connected_gene=ENSG00000224387;score=14.98;connected_gene=PANK4;score=12.62;connected_gene=MORN1;score=11.18;connected_gene=GC01P002503;score=0.77;connected_gene=ENSG00000229393;score=0.44;connected_gene=PLCH2;score=0.18	0.214925532744385	5.705		0.899890786352302
1	2499663	A	G	0.0079468960359012	0.0079468960359012	5387	0.348231277524297	0.458132223895995	3.41406481752415	3.63962879302952	0.257725611058911	0.274753294048877	1-2499663-A-G	rs138167803	0.410747464552936	exonic	PLCH2	synonymous SNV	PLCH2:ENST00000419816.6:exon20:c.A2604G:p.E868E,PLCH2:ENST00000449969.5:exon20:c.A2523G:p.E841E,PLCH2:ENST00000378486.8:exon20:c.A2604G:p.E868E,	Name=0.56;genehancer_id=GH01I002499;connected_gene=ENSG00000224387;score=14.98;connected_gene=PANK4;score=12.62;connected_gene=MORN1;score=11.18;connected_gene=GC01P002503;score=0.77;connected_gene=ENSG00000229393;score=0.44;connected_gene=PLCH2;score=0.18	0.214925532744385	5.534		0.8992453617154033
1	2502190	C	T	0.0004672897196261	0.0004672897196261	5387	0.422219222769358	0.374461998047276	0.730719937288158	0.910466993623704	0.881500462232425	1.09833745429908	1-2502190-C-T	rs189336246	21.0523711431516	exonic	PLCH2	nonsynonymous SNV	PLCH2:ENST00000419816.6:exon21:c.C2740T:p.R914W,PLCH2:ENST00000449969.5:exon21:c.C2659T:p.R887W,PLCH2:ENST00000378486.8:exon21:c.C2740T:p.R914W,		0.214925532744385	26.1		0.9191304115615379
1	2502197	C	T	0.0007476635514018	0.0007476635514018	5387	0.677473503312743	0.169107685826389	-0.517596202057451	1.24448123684531	-0.334206101778087	0.803547671425683	1-2502197-C-T	rs202014893	3.9717531424943	exonic	PLCH2	nonsynonymous SNV	PLCH2:ENST00000419816.6:exon21:c.C2747T:p.P916L,PLCH2:ENST00000449969.5:exon21:c.C2666T:p.P889L,PLCH2:ENST00000378486.8:exon21:c.C2747T:p.P916L,		0.214925532744385	0.001		0.9695602476180714
1	2502333	C	A	0.0018695083193119	0.0018695083193119	5387	0.311291805177902	0.506832312060377	-1.75442797053647	1.73274243362993	-0.584342562106836	0.577119819190378	1-2502333-C-A	rs369305962	3.9872222055512	exonic	PLCH2	nonsynonymous SNV	PLCH2:ENST00000419816.6:exon21:c.C2883A:p.D961E,PLCH2:ENST00000449969.5:exon21:c.C2802A:p.D934E,PLCH2:ENST00000378486.8:exon21:c.C2883A:p.D961E,		0.214925532744385	0.001		0.89099895313398
1	2502333	C	T	0.0007478033277248	0.0007478033277248	5387	0.637347437341859	0.195623756070427	-0.539600284110863	1.14464992301525	-0.411838366693576	0.873629552488665	1-2502333-C-T	rs369305962	0.410833408213095	exonic	PLCH2	synonymous SNV	PLCH2:ENST00000419816.6:exon21:c.C2883T:p.D961D,PLCH2:ENST00000449969.5:exon21:c.C2802T:p.D934D,PLCH2:ENST00000378486.8:exon21:c.C2883T:p.D961D,		0.214925532744385	0.011		0.9637110098763445
1	2502426	G	A	0.0008411214953271	0.0008411214953271	5387	0.710282296548205	0.148569009778516	-0.434287197523681	1.16908238643936	-0.317750901971148	0.855371709983306	1-2502426-G-A	rs539454703	0.407835774703871	exonic	PLCH2	synonymous SNV	PLCH2:ENST00000449969.5:exon21:c.G2895A:p.A965A,		0.214925532744385	1.071		0.9735027848303289
1	2502455	G	A	0.0245978301533857	0.0245978301533857	5387	0.0771582873377513	1.11261742084177	-10.8663997861851	6.14817837937938	-0.28747015320105	0.162649802639744	1-2502455-G-A	rs55874156	5.4339673271739	exonic	PLCH2	nonsynonymous SNV	PLCH2:ENST00000449969.5:exon21:c.G2924A:p.R975Q,		0.214925532744385	0.029		0.8627694274459455
1	2502461	C	T	0.519846470698371	0.480153529301629	5387	0.281753887964214	0.550130082345729	-21.3230061650388	19.8097819102492	-0.0543361726046263	0.0504801115191792	1-2502461-C-T	rs12736998	6.07064795164296	exonic	PLCH2	nonsynonymous SNV	PLCH2:ENST00000449969.5:exon21:c.C2930T:p.P977L,		0.214925532744385	1.333		0.8870194952887136
1	2504012	C	T	0.0008425388504025	0.0008425388504025	5387	0.481670896811837	0.317249593535806	0.760372754536156	1.08066180555343	0.651098871339159	0.925358881808432	1-2504012-C-T	rs200322093	4.91376021566647	exonic	PLCH2	nonsynonymous SNV	PLCH2:ENST00000419816.6:exon22:c.C3050T:p.P1017L,PLCH2:ENST00000378486.8:exon22:c.C3050T:p.P1017L,		0.214925532744385	1.712	EH38D2117603	0.9342219289772128
1	2504082	T	C	0.0014018691588785	0.0014018691588785	5387	0.510079281512464	0.292362316358144	0.977076310438947	1.48330829734775	0.444084516830877	0.6741686821196	1-2504082-T-C	rs376460092	0.41178298323998	exonic	PLCH2	synonymous SNV	PLCH2:ENST00000419816.6:exon22:c.T3120C:p.N1040N,PLCH2:ENST00000378486.8:exon22:c.T3120C:p.N1040N,		0.214925532744385	2.847		0.9411512342014458
1	2504117	G	A	0.0013084112149532	0.0013084112149532	5387	0.357074847220373	0.447240740952912	-1.31844593113585	1.43161008847249	-0.643298922423823	0.698514217000934	1-2504117-G-A	rs201692626	2.98391138849687	exonic	PLCH2	nonsynonymous SNV	PLCH2:ENST00000419816.6:exon22:c.G3155A:p.R1052Q,PLCH2:ENST00000378486.8:exon22:c.G3155A:p.R1052Q,		0.214925532744385	5.039		0.9019373387183899
1	2504299	G	A	0.0272897196261682	0.0272897196261682	5387	0.810021416828044	0.0915034982975513	1.57751821361155	6.56209941416528	0.0366343736860881	0.152390254533686	1-2504299-G-A	rs114371513	7.64249435705278	exonic	PLCH2	nonsynonymous SNV	PLCH2:ENST00000419816.6:exon22:c.G3337A:p.A1113T,PLCH2:ENST00000378486.8:exon22:c.G3337A:p.A1113T,		0.214925532744385	2.917	EH38D2117604	0.9835130519003713
1	2504571	C	T	0.0061682242990653	0.0061682242990653	5387	0.77909509351501	0.108409530686417	0.936135162838023	3.33739837650398	0.0840470467356519	0.299634591734754	1-2504571-C-T	rs201982091	0.443267066658193	exonic	PLCH2	synonymous SNV	PLCH2:ENST00000419816.6:exon22:c.C3609T:p.N1203N,PLCH2:ENST00000378486.8:exon22:c.C3609T:p.N1203N,		0.214925532744385	15.79		0.9810003978003204
1	2504817	G	A	0.0245794392523364	0.0245794392523364	5387	0.845275384779697	0.0730017779071149	-1.19438248562191	6.12032499894656	-0.0318855899917811	0.163390016081192	1-2504817-G-A	rs138038983	0.41185374841017	exonic	PLCH2	synonymous SNV	PLCH2:ENST00000419816.6:exon22:c.G3855A:p.G1285G,PLCH2:ENST00000378486.8:exon22:c.G3855A:p.G1285G,		0.214925532744385	0.26	EH38D2117605	0.9874279978063546
1	2504821	C	T	0.0006542056074766	0.0006542056074766	5387	0.32881620943396	0.483046781478077	-0.810216539305701	0.829713914302923	-1.17691299407545	1.20523469928806	1-2504821-C-T	rs199597580	12.3787826968475	exonic	PLCH2	nonsynonymous SNV	PLCH2:ENST00000419816.6:exon22:c.C3859T:p.R1287W,PLCH2:ENST00000378486.8:exon22:c.C3859T:p.R1287W,		0.214925532744385	15.21	EH38D2117605	0.894265964868704
1	2504832	G	A	0.0072897196261682	0.0072897196261682	5387	0.486985215579256	0.312484223364032	2.33735057691542	3.36255325234688	0.206721436780855	0.297393059664424	1-2504832-G-A	rs143400582	0.411822475035482	exonic	PLCH2	synonymous SNV	PLCH2:ENST00000419816.6:exon22:c.G3870A:p.S1290S,PLCH2:ENST00000378486.8:exon22:c.G3870A:p.S1290S,		0.214925532744385	0.13	EH38D2117605	0.9358760492284388
1	2504864	A	C	0.0274766355140187	0.0274766355140187	5387	0.664531802997905	0.177484229866486	2.85272914345365	6.57818786345221	0.0659246745675852	0.152017549628813	1-2504864-A-C	rs79405490	20.0560102814647	exonic	PLCH2	nonsynonymous SNV	PLCH2:ENST00000419816.6:exon22:c.A3902C:p.E1301A,PLCH2:ENST00000378486.8:exon22:c.A3902C:p.E1301A,		0.214925532744385	25.0	EH38D2117605	0.9677496505498043
1	2504965	G	C	0.0058878504672896	0.0058878504672896	5387	0.869559569869065	0.060700660953678	0.482468672443373	2.93797766127821	0.0558948944523927	0.34037018496762	1-2504965-G-C	rs113392853	6.48300283624729	exonic	PLCH2	nonsynonymous SNV	PLCH2:ENST00000419816.6:exon22:c.G4003C:p.V1335L,PLCH2:ENST00000378486.8:exon22:c.G4003C:p.V1335L,		0.214925532744385	9.879	EH38D2117605	0.989778150667777
1	2505050	T	G	0.0078504672897196	0.0078504672897196	5387	0.468113174126091	0.329649136335162	2.62401332136521	3.61657284279452	0.200618787765489	0.2765048689652	1-2505050-T-G	rs200148931	15.7363610319247	exonic	PLCH2	nonsynonymous SNV	PLCH2:ENST00000419816.6:exon22:c.T4088G:p.L1363R,PLCH2:ENST00000378486.8:exon22:c.T4088G:p.L1363R,		0.214925532744385	21.8	EH38D2117605	0.9312646143755998
1	2508895	G	A	0.0019633507853402	0.0019633507853402	5387	0.388272533218968	0.410863330786301	1.36804561140089	1.58567219420638	0.544093773556067	0.630647370656895	1-2508895-G-A	rs148129603	0.409866984111653	exonic	PANK4	synonymous SNV	PANK4:ENST00000651094.1:exon19:c.C2298T:p.G766G,PANK4:ENST00000378466.8:exon19:c.C2274T:p.G758G,PANK4:ENST00000435556.8:exon19:c.C2157T:p.G719G,		0.214925532744385	4.53	EH38D2117610	0.9102737642642408
1	2509919	T	C	0.225140186915888	0.225140186915888	5387	0.368606171166505	0.433437398142651	14.9240354774865	16.5990952796241	0.0541648365763939	0.0602442472408441	1-2509919-T-C	rs2494620	3.16022583650981	exonic	PANK4	nonsynonymous SNV	PANK4:ENST00000651094.1:exon18:c.A2075G:p.Q692R,PANK4:ENST00000378466.8:exon18:c.A2051G:p.Q684R,PANK4:ENST00000435556.8:exon18:c.A1934G:p.Q645R,		0.214925532744385	5.575		0.9048985544240843
1	2512975	G	A	0.384464385866517	0.384464385866517	5387	0.491221029762594	0.30872304880022	13.334657503423	19.371406382587	0.0355352652327142	0.0516224780095937	1-2512975-G-A	rs7535528	14.2421439181872	exonic	PANK4	nonsynonymous SNV	PANK4:ENST00000502512.1:exon3:c.C203T:p.A68V,PANK4:ENST00000651094.1:exon13:c.C1664T:p.A555V,PANK4:ENST00000378466.8:exon13:c.C1640T:p.A547V,PANK4:ENST00000435556.8:exon13:c.C1523T:p.A508V,		0.214925532744385	18.72		0.9365589486641415
1	2513031	C	T	0.0061693774537297	0.0061693774537297	5387	0.434913676757502	0.361596934834276	2.40216493580371	3.07649995397874	0.253798468715824	0.325044698507708	1-2513031-C-T	rs114254488	0.422231156124363	exonic	PANK4	synonymous SNV	PANK4:ENST00000502512.1:exon3:c.G147A:p.Q49Q,PANK4:ENST00000651094.1:exon13:c.G1608A:p.Q536Q,PANK4:ENST00000378466.8:exon13:c.G1584A:p.Q528Q,PANK4:ENST00000435556.8:exon13:c.G1467A:p.Q489Q,		0.214925532744385	5.52		0.9232394230390614
1	2515643	G	A	0.0010282295756216	0.0010282295756216	5387	0.248122432327583	0.60533397012649	-1.4489894795803	1.25462124061195	-0.920534268740122	0.797053299936358	1-2515643-G-A	rs143863716	0.408706287301768	exonic	PANK4	synonymous SNV	PANK4:ENST00000468002.2:exon4:c.C411T:p.Y137Y,PANK4:ENST00000651094.1:exon10:c.C1317T:p.Y439Y,PANK4:ENST00000378466.8:exon10:c.C1293T:p.Y431Y,PANK4:ENST00000435556.8:exon10:c.C1176T:p.Y392Y,		0.214925532744385	1.828		0.8820802229259603
1	2519859	G	A	0.0019626168224299	0.0019626168224299	5387	0.211077942643056	0.675557147501936	2.242199802389	1.79288940022917	0.697537098814931	0.557758889015785	1-2519859-G-A	rs34724650	0.410730393676494	exonic	PANK4	synonymous SNV	PANK4:ENST00000651094.1:exon6:c.C819T:p.L273L,PANK4:ENST00000378466.8:exon6:c.C795T:p.L265L,PANK4:ENST00000435556.8:exon6:c.C678T:p.L226L,		0.214925532744385	0.215		0.8816944081323591
1	2520882	C	T	0.0061693774537297	0.0061693774537297	5387	0.580817861337369	0.235960036658884	1.7065445110462	3.09049973935375	0.178673521752848	0.323572264791425	1-2520882-C-T	rs76188199	0.406012346874282	exonic	PANK4	synonymous SNV	PANK4:ENST00000651094.1:exon4:c.G471A:p.T157T,PANK4:ENST00000378466.8:exon4:c.G447A:p.T149T,		0.214925532744385	0.409		0.9545645006078386
1	2521130	T	C	0.74714793342061	0.25285206657939	5387	0.0505503448591341	1.2962758772657	-33.6635796799844	17.2167799801133	-0.113568120022653	0.0580828703831424	1-2521130-T-C	rs2985862	0.406396060497903	exonic	PANK4	synonymous SNV	PANK4:ENST00000651094.1:exon3:c.A417G:p.K139K,PANK4:ENST00000378466.8:exon3:c.A393G:p.K131K,		0.214925532744385	12.84	EH38D2117614	0.8340098949346904
1	2521723	C	T	0.0006544502617801	0.0006544502617801	5387	0.75908594137426	0.119709051836164	-0.309782944545469	1.01011347449128	-0.303610770942966	0.989987783801837	1-2521723-C-T	rs147448765	15.0211954084467	exonic	PANK4	nonsynonymous SNV	PANK4:ENST00000651094.1:exon2:c.G226A:p.G76R,PANK4:ENST00000502770.2:exon2:c.G343A:p.G115R,PANK4:ENST00000378466.8:exon2:c.G202A:p.G68R,PANK4:ENST00000435556.8:exon2:c.G202A:p.G68R,		0.214925532744385	22.4		0.978814379377685
1	2526571	G	C	0.0244016454749439	0.0244016454749439	5387	0.400454592656726	0.397446721219217	-5.20533000494536	6.19085442570199	-0.135814795487621	0.16152859221635	1-2526571-G-C	rs143275045	16.0029959829126	exonic	PANK4	nonsynonymous SNV	PANK4:ENST00000651094.1:exon1:c.C41G:p.A14G,PANK4:ENST00000486396.1:exon1:c.C5G:p.A2G,PANK4:ENST00000502770.2:exon1:c.C17G:p.A6G,PANK4:ENST00000378466.8:exon1:c.C17G:p.A6G,PANK4:ENST00000435556.8:exon1:c.C17G:p.A6G,	Name=2.22;genehancer_id=GH01I002522;connected_gene=PANK4;score=555.73;connected_gene=ENSG00000224387;score=15.36;connected_gene=MORN1;score=15.02;connected_gene=FAAP20;score=13.92;connected_gene=LOC100129534;score=11.86;connected_gene=ENSG00000234396;score=11.79;connected_gene=SLC35E2;score=10.84;connected_gene=MIB2;score=10.29;connected_gene=SLC35E2B;score=9.91;connected_gene=LOC100129381;score=…	0.214925532744385	21.0	EH38D2117624	0.9140624547577706
1	2529723	T	G	0.0015887850467289	0.0015887850467289	5387	0.166384163102669	0.778888013408506	-2.15359095820906	1.55615722901534	-0.889316336083385	0.642608588229062	1-2529723-T-G	rs780713859	13.3404061388257	exonic	HES5	nonsynonymous SNV	HES5:ENST00000378453.4:exon3:c.A247C:p.S83R,	Name=2.22;genehancer_id=GH01I002522;connected_gene=PANK4;score=555.73;connected_gene=ENSG00000224387;score=15.36;connected_gene=MORN1;score=15.02;connected_gene=FAAP20;score=13.92;connected_gene=LOC100129534;score=11.86;connected_gene=ENSG00000234396;score=11.79;connected_gene=SLC35E2;score=10.84;connected_gene=MIB2;score=10.29;connected_gene=SLC35E2B;score=9.91;connected_gene=LOC100129381;score=…	0.214925532744385	19.82	EH38D2117632	0.8804261515479223
1	2529733	G	T	0.0125233644859813	0.0125233644859813	5387	0.0141670129690097	1.8487217085264	10.7187564167801	4.36965107961302	0.561372175008163	0.228851224452585	1-2529733-G-T	rs111816418	0.423987123096893	exonic	HES5	synonymous SNV	HES5:ENST00000378453.4:exon3:c.C237A:p.A79A,	Name=2.22;genehancer_id=GH01I002522;connected_gene=PANK4;score=555.73;connected_gene=ENSG00000224387;score=15.36;connected_gene=MORN1;score=15.02;connected_gene=FAAP20;score=13.92;connected_gene=LOC100129534;score=11.86;connected_gene=ENSG00000234396;score=11.79;connected_gene=SLC35E2;score=10.84;connected_gene=MIB2;score=10.29;connected_gene=SLC35E2B;score=9.91;connected_gene=LOC100129381;score=…	0.214925532744385	18.55		0.7024499663593388
1	2556673	T	C	0.005233644859813	0.005233644859813	5387	0.132459132357288	0.877918094024722	-4.33022865545306	2.87823257508855	-0.522707897027463	0.347435439601067	1-2556673-T-C	rs11573967	0.40936162908875	exonic	TNFRSF14	synonymous SNV	TNFRSF14:ENST00000426449.5:exon2:c.T9C:p.P3P,TNFRSF14:ENST00000409119.5:exon2:c.T9C:p.P3P,TNFRSF14:ENST00000355716.4:exon1:c.T9C:p.P3P,TNFRSF14:ENST00000451778.5:exon2:c.T9C:p.P3P,TNFRSF14:ENST00000435221.6:exon2:c.T9C:p.P3P,TNFRSF14:ENST00000434817.5:exon2:c.T9C:p.P3P,	Name=2.14;genehancer_id=GH01I002554;connected_gene=GC01P002557;score=550.77;connected_gene=TNFRSF14;score=550.77;connected_gene=TNFRSF14-AS1;score=550.77;connected_gene=MMEL1;score=18.19;connected_gene=FAM213B;score=6.25	0.214925532744385	5.079	EH38D2117685	0.8804261515479223
1	2556714	A	G	0.45253697809399	0.45253697809399	5387	0.245769580048526	0.609471872607561	-22.7489144461201	19.5995408340268	-0.0592200654772056	0.0510216034379692	1-2556714-A-G	rs4870	3.99676409941313	exonic	TNFRSF14	nonsynonymous SNV	TNFRSF14:ENST00000426449.5:exon2:c.A50G:p.K17R,TNFRSF14:ENST00000409119.5:exon2:c.A50G:p.K17R,TNFRSF14:ENST00000355716.4:exon1:c.A50G:p.K17R,TNFRSF14:ENST00000451778.5:exon2:c.A50G:p.K17R,TNFRSF14:ENST00000435221.6:exon2:c.A50G:p.K17R,TNFRSF14:ENST00000434817.5:exon2:c.A50G:p.K17R,	Name=2.14;genehancer_id=GH01I002554;connected_gene=GC01P002557;score=550.77;connected_gene=TNFRSF14;score=550.77;connected_gene=TNFRSF14-AS1;score=550.77;connected_gene=MMEL1;score=18.19;connected_gene=FAM213B;score=6.25	0.214925532744385	5.743	EH38D2117685	0.8819290761334715
1	2557761	C	T	0.0132710280373832	0.0132710280373832	5387	0.848785842386714	0.0712018730094081	-0.869550362308062	4.56055094202084	-0.0418080698463309	0.219271753065187	1-2557761-C-T	rs2234158	0.410215605699922	exonic	TNFRSF14	synonymous SNV	TNFRSF14:ENST00000426449.5:exon3:c.C105T:p.Y35Y,TNFRSF14:ENST00000409119.5:exon3:c.C105T:p.Y35Y,TNFRSF14:ENST00000355716.4:exon2:c.C105T:p.Y35Y,TNFRSF14:ENST00000451778.5:exon3:c.C105T:p.Y35Y,TNFRSF14:ENST00000435221.6:exon3:c.C105T:p.Y35Y,TNFRSF14:ENST00000434817.5:exon3:c.C105T:p.Y35Y,	Name=2.14;genehancer_id=GH01I002554;connected_gene=GC01P002557;score=550.77;connected_gene=TNFRSF14;score=550.77;connected_gene=TNFRSF14-AS1;score=550.77;connected_gene=MMEL1;score=18.19;connected_gene=FAM213B;score=6.25	0.214925532744385	0.019	EH38D2117688	0.9878973710239772
[truncated: 152,248 more rows]
